# Supplementary material for: De novo detection of somatic mutations in high-throughput single-cell profiling data sets
Source: Nat Biotechnol. 2023 Jul 6;42(5):758–67. doi: 10.1038/s41587-023-01863-z (PMC11098751; doi:10.1038/s41587-023-01863-z)
Supplement: Supplementary file 4 — Raw data for the plots visualized in Fig. 2a–f, including the bar plots, mutational spectra, mutational signatures and Venn diagram [file 41587_2023_1863_MOESM4_ESM.xlsx]

## Sheet: Figure2a
ID	Cell_types	Tissue	Group	TMB_all
P1_normal_scRNA	Epithelial_cells	Skin_sCC	Normal	12.4014
P10_normal_scRNA	Epithelial_cells	Skin_sCC	Normal	1.11041
P2_normal_scRNA	Epithelial_cells	Skin_sCC	Normal	8.23078
P3_normal_scRNA	Epithelial_cells	Skin_sCC	Normal	2.37824
P5_normal_scRNA	Epithelial_cells	Skin_sCC	Normal	13.5398
P6_normal_scRNA	Epithelial_cells	Skin_sCC	Normal	0.325721
P7_normal_scRNA	Epithelial_cells	Skin_sCC	Normal	14.5727
P8_normal_scRNA	Epithelial_cells	Skin_sCC	Normal	1.83743
P9_normal_scRNA	Epithelial_cells	Skin_sCC	Normal	3.67691
P1_cSCC_scRNA	Epithelial_cells	Skin_sCC	Tumor	12.765
P10_cSCC_scRNA	Epithelial_cells	Skin_sCC	Tumor	18.5996
P2_cSCC_scRNA	Epithelial_cells	Skin_sCC	Tumor	1.59679
P4_cSCC_scRNA	Epithelial_cells	Skin_sCC	Tumor	7.65022
P5_cSCC_scRNA	Epithelial_cells	Skin_sCC	Tumor	2.2259
P6_cSCC_scRNA	Epithelial_cells	Skin_sCC	Tumor	3.566
P7_cSCC_scRNA	Epithelial_cells	Skin_sCC	Tumor	14.3797
P8_cSCC_scRNA	Epithelial_cells	Skin_sCC	Tumor	27.7474
P9_cSCC_scRNA	Epithelial_cells	Skin_sCC	Tumor	26.985

## Sheet: Figure2b
Group	SBS_COSMICv3	Contribution
cSCC-Skin_tumour	Other	0
Matched_normal_skin	Other	0
cSCC-Skin_tumour	SBS_UV	0.68219
Matched_normal_skin	SBS_UV	0.83354
cSCC-Skin_tumour	SBS2	0.0655764
cSCC-Skin_tumour	SBS32	0.0165296
Matched_normal_skin	SBS32	0.0265841
cSCC-Skin_tumour	SBS5/40	0.235704
Matched_normal_skin	SBS5/40	0.139875

## Sheet: Figure2c
Substitution	Context	Group	Relative_contribution
C>A	A.A	cSCC-Skin_tumour	0.00595422
C>A	A.C	cSCC-Skin_tumour	0.00228395
C>A	A.G	cSCC-Skin_tumour	0.000394824
C>A	A.T	cSCC-Skin_tumour	0.0013456
C>A	C.A	cSCC-Skin_tumour	0.0108088
C>A	C.C	cSCC-Skin_tumour	0
C>A	C.G	cSCC-Skin_tumour	0.000465943
C>A	C.T	cSCC-Skin_tumour	0.00152104
C>A	G.A	cSCC-Skin_tumour	0.00226873
C>A	G.C	cSCC-Skin_tumour	0.00200527
C>A	G.G	cSCC-Skin_tumour	0
C>A	G.T	cSCC-Skin_tumour	0.00221254
C>A	T.A	cSCC-Skin_tumour	0.00163575
C>A	T.C	cSCC-Skin_tumour	0.00399469
C>A	T.G	cSCC-Skin_tumour	0
C>A	T.T	cSCC-Skin_tumour	0.0076481
C>G	A.A	cSCC-Skin_tumour	0
C>G	A.C	cSCC-Skin_tumour	0
C>G	A.G	cSCC-Skin_tumour	0.000394824
C>G	A.T	cSCC-Skin_tumour	0
C>G	C.A	cSCC-Skin_tumour	0.00360294
C>G	C.C	cSCC-Skin_tumour	0
C>G	C.G	cSCC-Skin_tumour	0
C>G	C.T	cSCC-Skin_tumour	0.00152104
C>G	G.A	cSCC-Skin_tumour	0.00226873
C>G	G.C	cSCC-Skin_tumour	0
C>G	G.G	cSCC-Skin_tumour	0.000908934
C>G	G.T	cSCC-Skin_tumour	0.00221254
C>G	T.A	cSCC-Skin_tumour	0.00327151
C>G	T.C	cSCC-Skin_tumour	0
C>G	T.G	cSCC-Skin_tumour	0.000351094
C>G	T.T	cSCC-Skin_tumour	0.00305924
C>T	A.A	cSCC-Skin_tumour	0.00893133
C>T	A.C	cSCC-Skin_tumour	0.0274074
C>T	A.G	cSCC-Skin_tumour	0.000789649
C>T	A.T	cSCC-Skin_tumour	0.013456
C>T	C.A	cSCC-Skin_tumour	0.0972793
C>T	C.C	cSCC-Skin_tumour	0.127427
C>T	C.G	cSCC-Skin_tumour	0.0139783
C>T	C.T	cSCC-Skin_tumour	0.107994
C>T	G.A	cSCC-Skin_tumour	0.0113437
C>T	G.C	cSCC-Skin_tumour	0.0340895
C>T	G.G	cSCC-Skin_tumour	0.0027268
C>T	G.T	cSCC-Skin_tumour	0.0177003
C>T	T.A	cSCC-Skin_tumour	0.0572514
C>T	T.C	cSCC-Skin_tumour	0.166445
C>T	T.G	cSCC-Skin_tumour	0.0056175
C>T	T.T	cSCC-Skin_tumour	0.0933068
T>A	A.A	cSCC-Skin_tumour	0.00526201
T>A	A.C	cSCC-Skin_tumour	0
T>A	A.G	cSCC-Skin_tumour	0.00367509
T>A	A.T	cSCC-Skin_tumour	0.00688099
T>A	C.A	cSCC-Skin_tumour	0.00310287
T>A	C.C	cSCC-Skin_tumour	0.00316429
T>A	C.G	cSCC-Skin_tumour	0.00369557
T>A	C.T	cSCC-Skin_tumour	0.00276025
T>A	G.A	cSCC-Skin_tumour	0
T>A	G.C	cSCC-Skin_tumour	0
T>A	G.G	cSCC-Skin_tumour	0.00620048
T>A	G.T	cSCC-Skin_tumour	0.00127789
T>A	T.A	cSCC-Skin_tumour	0.00716165
T>A	T.C	cSCC-Skin_tumour	0.00409194
T>A	T.G	cSCC-Skin_tumour	0.0033084
T>A	T.T	cSCC-Skin_tumour	0.00156826
T>C	A.A	cSCC-Skin_tumour	0.00701601
T>C	A.C	cSCC-Skin_tumour	0.0048151
T>C	A.G	cSCC-Skin_tumour	0.00918773
T>C	A.T	cSCC-Skin_tumour	0.0103215
T>C	C.A	cSCC-Skin_tumour	0.0046543
T>C	C.C	cSCC-Skin_tumour	0.00158214
T>C	C.G	cSCC-Skin_tumour	0.00369557
T>C	C.T	cSCC-Skin_tumour	0.00690064
T>C	G.A	cSCC-Skin_tumour	0.00113502
T>C	G.C	cSCC-Skin_tumour	0.00171975
T>C	G.G	cSCC-Skin_tumour	0
T>C	G.T	cSCC-Skin_tumour	0.00766735
T>C	T.A	cSCC-Skin_tumour	0.00716165
T>C	T.C	cSCC-Skin_tumour	0.00545592
T>C	T.G	cSCC-Skin_tumour	0.0049626
T>C	T.T	cSCC-Skin_tumour	0.00784132
T>G	A.A	cSCC-Skin_tumour	0
T>G	A.C	cSCC-Skin_tumour	0
T>G	A.G	cSCC-Skin_tumour	0.00367509
T>G	A.T	cSCC-Skin_tumour	0
T>G	C.A	cSCC-Skin_tumour	0.00155143
T>G	C.C	cSCC-Skin_tumour	0
T>G	C.G	cSCC-Skin_tumour	0
T>G	C.T	cSCC-Skin_tumour	0.00138013
T>G	G.A	cSCC-Skin_tumour	0.00227004
T>G	G.C	cSCC-Skin_tumour	0
T>G	G.G	cSCC-Skin_tumour	0.00155012
T>G	G.T	cSCC-Skin_tumour	0.00127789
T>G	T.A	cSCC-Skin_tumour	0
T>G	T.C	cSCC-Skin_tumour	0.00136398
T>G	T.G	cSCC-Skin_tumour	0.0016542
T>G	T.T	cSCC-Skin_tumour	0.00313653
C>A	A.A	Matched_normal_skin	0
C>A	A.C	Matched_normal_skin	0
C>A	A.G	Matched_normal_skin	0
C>A	A.T	Matched_normal_skin	0
C>A	C.A	Matched_normal_skin	0
C>A	C.C	Matched_normal_skin	0.00615115
C>A	C.G	Matched_normal_skin	0.00220421
C>A	C.T	Matched_normal_skin	0
C>A	G.A	Matched_normal_skin	0.0107326
C>A	G.C	Matched_normal_skin	0
C>A	G.G	Matched_normal_skin	0
C>A	G.T	Matched_normal_skin	0
C>A	T.A	Matched_normal_skin	0
C>A	T.C	Matched_normal_skin	0
C>A	T.G	Matched_normal_skin	0.0016609
C>A	T.T	Matched_normal_skin	0
C>G	A.A	Matched_normal_skin	0.00704182
C>G	A.C	Matched_normal_skin	0
C>G	A.G	Matched_normal_skin	0
C>G	A.T	Matched_normal_skin	0.0127311
C>G	C.A	Matched_normal_skin	0
C>G	C.C	Matched_normal_skin	0
C>G	C.G	Matched_normal_skin	0
C>G	C.T	Matched_normal_skin	0
C>G	G.A	Matched_normal_skin	0
C>G	G.C	Matched_normal_skin	0
C>G	G.G	Matched_normal_skin	0
C>G	G.T	Matched_normal_skin	0
C>G	T.A	Matched_normal_skin	0
C>G	T.C	Matched_normal_skin	0
C>G	T.G	Matched_normal_skin	0
C>G	T.T	Matched_normal_skin	0
C>T	A.A	Matched_normal_skin	0.00704182
C>T	A.C	Matched_normal_skin	0.0324136
C>T	A.G	Matched_normal_skin	0
C>T	A.T	Matched_normal_skin	0
C>T	C.A	Matched_normal_skin	0.0681769
C>T	C.C	Matched_normal_skin	0.110721
C>T	C.G	Matched_normal_skin	0.0110211
C>T	C.T	Matched_normal_skin	0.100737
C>T	G.A	Matched_normal_skin	0.0214652
C>T	G.C	Matched_normal_skin	0.0758897
C>T	G.G	Matched_normal_skin	0.00429984
C>T	G.T	Matched_normal_skin	0.0104668
C>T	T.A	Matched_normal_skin	0.0309527
C>T	T.C	Matched_normal_skin	0.182675
C>T	T.G	Matched_normal_skin	0.0099654
C>T	T.T	Matched_normal_skin	0.0868331
T>A	A.A	Matched_normal_skin	0
T>A	A.C	Matched_normal_skin	0
T>A	A.G	Matched_normal_skin	0.00869278
T>A	A.T	Matched_normal_skin	0.0244136
T>A	C.A	Matched_normal_skin	0.0146786
T>A	C.C	Matched_normal_skin	0
T>A	C.G	Matched_normal_skin	0
T>A	C.T	Matched_normal_skin	0
T>A	G.A	Matched_normal_skin	0.0107388
T>A	G.C	Matched_normal_skin	0
T>A	G.G	Matched_normal_skin	0.00733307
T>A	G.T	Matched_normal_skin	0
T>A	T.A	Matched_normal_skin	0
T>A	T.C	Matched_normal_skin	0
T>A	T.G	Matched_normal_skin	0
T>A	T.T	Matched_normal_skin	0.0148378
T>C	A.A	Matched_normal_skin	0
T>C	A.C	Matched_normal_skin	0
T>C	A.G	Matched_normal_skin	0
T>C	A.T	Matched_normal_skin	0.00813788
T>C	C.A	Matched_normal_skin	0.00733929
T>C	C.C	Matched_normal_skin	0.00748456
T>C	C.G	Matched_normal_skin	0
T>C	C.T	Matched_normal_skin	0.0130578
T>C	G.A	Matched_normal_skin	0
T>C	G.C	Matched_normal_skin	0
T>C	G.G	Matched_normal_skin	0.00733307
T>C	G.T	Matched_normal_skin	0.024181
T>C	T.A	Matched_normal_skin	0.00677585
T>C	T.C	Matched_normal_skin	0.0064525
T>C	T.G	Matched_normal_skin	0.00782544
T>C	T.T	Matched_normal_skin	0.0074189
T>G	A.A	Matched_normal_skin	0
T>G	A.C	Matched_normal_skin	0
T>G	A.G	Matched_normal_skin	0
T>G	A.T	Matched_normal_skin	0
T>G	C.A	Matched_normal_skin	0
T>G	C.C	Matched_normal_skin	0
T>G	C.G	Matched_normal_skin	0.00874122
T>G	C.T	Matched_normal_skin	0
T>G	G.A	Matched_normal_skin	0
T>G	G.C	Matched_normal_skin	0
T>G	G.G	Matched_normal_skin	0
T>G	G.T	Matched_normal_skin	0
T>G	T.A	Matched_normal_skin	0.0135517
T>G	T.C	Matched_normal_skin	0
T>G	T.G	Matched_normal_skin	0.00782544
T>G	T.T	Matched_normal_skin	0

## Sheet: Figure2d
project	scRNA-seq & WES/WGS	scRNA-seq with read support in WES/WGS	scRNA-seq-specific	WES/WGS & LQ SComatic	WES/WGS-specific-0_alt_reads	WES/WGS-specific-BetaBin.
cSCC (only sample P7)	2	0	38	2	31	30
cSCC (without sample P7)	78	42	17	55	5	21

## Sheet: Figure2e
SBS_COSMICv3	Cell_type	Contribution	Group
Other	Epithelial	0.00270846	cSCC (scRNA-seq-specific mutations)
SBS2	Epithelial	0.0169482	cSCC (scRNA-seq-specific mutations)
SBS32	Epithelial	0.164092	cSCC (scRNA-seq-specific mutations)
SBS7a	Epithelial	0.129609	cSCC (scRNA-seq-specific mutations)
SBS7b	Epithelial	0.650534	cSCC (scRNA-seq-specific mutations)
SBS7d	Epithelial	0.0361083	cSCC (scRNA-seq-specific mutations)

## Sheet: Figure2f
sample_id	TMB_all_wes	TMB_all	Region
P4_cSCC	2.94565	5.04969	Overlapping regions between WES and scRNA-seq
P6_cSCC	6.05661	5.19138	Overlapping regions between WES and scRNA-seq
P7_cSCC	46.6353	30.0873	Overlapping regions between WES and scRNA-seq
P8_cSCC	60.0131	34.9167	Overlapping regions between WES and scRNA-seq
P9_cSCC	63.219	41.3031	Overlapping regions between WES and scRNA-seq
