# Supplementary material for: De novo detection of somatic mutations in high-throughput single-cell profiling data sets
Source: Nat Biotechnol. 2023 Jul 6;42(5):758–67. doi: 10.1038/s41587-023-01863-z (PMC11098751; doi:10.1038/s41587-023-01863-z)
Supplement: Supplementary file 5 — Raw data for the plots visualized in Fig. 3a–g, including the bar plots showing the results of the benchmarking analysis, and the mutational signature analyses [file 41587_2023_1863_MOESM5_ESM.xlsx]

## Sheet: Figure3a
Dataset	Algorithm	Stat	N_bootstraps	Mean	CI95	Students.T_test.Compared_to_SComatic.Pvalue_adjusted	Sig_stars
cSCC (without sample P7)	SAMtools	Sensitivity	50	0.282754	0.0104152	1.12569e-44	***
cSCC (without sample P7)	SAMtools	Precision	50	0.180736	0.00647738	4.80243e-104	***
cSCC (without sample P7)	SAMtools	F1	50	0.231449	0.0077882	1.1226e-92	***
cSCC (without sample P7)	Strelka2	Sensitivity	50	0.668854	0.00984247	7.39222e-39	***
cSCC (without sample P7)	Strelka2	Precision	50	0.243735	0.00344509	1.68638e-80	***
cSCC (without sample P7)	Strelka2	F1	50	0.370375	0.00441584	3.01687e-71	***
cSCC (without sample P7)	VarScan2	Sensitivity	50	0.488819	0.0109148	0.633425	n.s.
cSCC (without sample P7)	VarScan2	Precision	50	0.194097	0.00429112	2.52713e-89	***
cSCC (without sample P7)	VarScan2	F1	50	0.290376	0.00588767	1.3436e-85	***
cSCC (without sample P7)	Monovar	Sensitivity	50	0.0940863	0.00615771	3.28856e-61	***
cSCC (without sample P7)	Monovar	Precision	50	0.0149664	0.000119093	1.106e-72	***
cSCC (without sample P7)	Monovar	F1	50	0.0294324	0.000230723	8.37935e-69	***
cSCC (without sample P7)	SCReadCounts	Sensitivity	50	0.899228	0.00724836	1.11202e-63	***
cSCC (without sample P7)	SCReadCounts	Precision	50	0.0142276	3.98857e-05	1.106e-72	***
cSCC (without sample P7)	SCReadCounts	F1	50	0.0280556	7.75529e-05	8.37935e-69	***
cSCC (without sample P7)	SComatic	Sensitivity	50	0.492749	0.0125873	NA	NA
cSCC (without sample P7)	SComatic	Precision	50	0.868665	0.00853208	NA	NA
cSCC (without sample P7)	SComatic	F1	50	0.717336	0.00826407	NA	NA

## Sheet: Figure3b
Dataset	Algorithm	Stat	N_bootstraps	Mean	CI95	Students.T_test.Compared_to_SComatic.Pvalue_adjusted	Sig_stars
Ovarian cancer	SAMtools	Sensitivity	50	0.250713	0.0090338	2.51027e-38	***
Ovarian cancer	SAMtools	Precision	50	0.0517454	0.00196733	1.56239e-70	***
Ovarian cancer	SAMtools	F1	50	0.0886853	0.00322255	2.62516e-62	***
Ovarian cancer	Strelka2	Sensitivity	50	0.66121	0.0110756	4.84564e-50	***
Ovarian cancer	Strelka2	Precision	50	0.0572866	0.00126116	1.79851e-68	***
Ovarian cancer	Strelka2	F1	50	0.106285	0.00220285	1.2875e-58	***
Ovarian cancer	VarScan2	Sensitivity	50	0.716134	0.0115408	1.11552e-57	***
Ovarian cancer	VarScan2	Precision	50	0.0716551	0.00162276	6.13145e-69	***
Ovarian cancer	VarScan2	F1	50	0.131102	0.00278338	5.97377e-59	***
Ovarian cancer	Monovar	Sensitivity	50	0.19141	0.00905657	9.19619e-49	***
Ovarian cancer	Monovar	Precision	50	0.00969852	4.71399e-05	2.79226e-68	***
Ovarian cancer	Monovar	F1	50	0.0192034	9.2447e-05	5.97377e-59	***
Ovarian cancer	SCReadCounts	Sensitivity	50	0.89871	0.00695036	2.26476e-68	***
Ovarian cancer	SCReadCounts	Precision	50	0.0170835	3.99701e-05	3.62629e-68	***
Ovarian cancer	SCReadCounts	F1	50	0.0335927	7.72741e-05	1.34578e-58	***
Ovarian cancer	SComatic	Sensitivity	50	0.418432	0.0123938	NA	NA
Ovarian cancer	SComatic	Precision	50	0.830223	0.0100794	NA	NA
Ovarian cancer	SComatic	F1	50	0.604919	0.0111193	NA	NA

## Sheet: Figure3c
Dataset	Algorithm	Stat	N_bootstraps	Mean	CI95	Students.T_test.Compared_to_SComatic.Pvalue_adjusted	Sig_stars
Kidney cancer	SAMtools	Sensitivity	50	0.443842	0.0225627	7.78619e-13	***
Kidney cancer	SAMtools	Precision	50	0.0715125	0.00153958	6.27275e-50	***
Kidney cancer	SAMtools	F1	50	0.132561	0.00266608	4.60192e-50	***
Kidney cancer	Strelka2	Sensitivity	50	0.553299	0.0214885	8.90454e-30	***
Kidney cancer	Strelka2	Precision	50	0.0747375	0.00141842	6.27275e-50	***
Kidney cancer	Strelka2	F1	50	0.13864	0.00244681	8.54412e-50	***
Kidney cancer	VarScan2	Sensitivity	50	0.747949	0.0172619	1.43332e-55	***
Kidney cancer	VarScan2	Precision	50	0.071033	0.000826501	6.27275e-50	***
Kidney cancer	VarScan2	F1	50	0.132547	0.00144299	3.41949e-49	***
Kidney cancer	Monovar	Sensitivity	50	0.10142	0.0137413	4.52731e-34	***
Kidney cancer	Monovar	Precision	50	0.088505	0.000424076	2.06346e-49	***
Kidney cancer	Monovar	F1	50	0.162525	0.000715421	9.46942e-48	***
Kidney cancer	SCReadCounts	Sensitivity	50	0.81489	0.0147771	2.45036e-56	***
Kidney cancer	SCReadCounts	Precision	50	0.0819502	9.11713e-05	1.62641e-49	***
Kidney cancer	SCReadCounts	F1	50	0.151486	0.000155794	4.92642e-48	***
Kidney cancer	SComatic	Sensitivity	50	0.325591	0.0200974	NA	NA
Kidney cancer	SComatic	Precision	50	0.666521	0.0173392	NA	NA
Kidney cancer	SComatic	F1	50	0.629306	0.0152801	NA	NA

## Sheet: Figure3d
Algorithm	SBS_COSMICv3	Contribution	Dataset
Strelka2	Other	0.00069847	cSCC
SAMtools	Other	0.00391305	cSCC
VarScan2	Other	0.00631614	cSCC
Monovar	Other	0.00151471	cSCC
SCReadCounts	Other	0.00220787	cSCC
SComatic	Other	0.0107714	cSCC
WES	Other	0	cSCC
Strelka2	SBS1	0.0718585	cSCC
SAMtools	SBS1	0.133802	cSCC
VarScan2	SBS1	0.0844382	cSCC
WES	SBS1	0.0214189	cSCC
SAMtools	SBS13	0.0175154	cSCC
Monovar	SBS13	0.0133741	cSCC
SCReadCounts	SBS13	0.0110888	cSCC
SComatic	SBS2	0.0422024	cSCC
WES	SBS2	0.0245526	cSCC
Monovar	SBS32	0.0139335	cSCC
SComatic	SBS32	0.181413	cSCC
WES	SBS32	0.0665395	cSCC
Strelka2	SBS5	0.649826	cSCC
SAMtools	SBS5	0.71687	cSCC
VarScan2	SBS5	0.682527	cSCC
Monovar	SBS5	0.913811	cSCC
SCReadCounts	SBS5	0.919362	cSCC
WES	SBS5	0.0844999	cSCC
Strelka2	SBS7a	0.0851749	cSCC
VarScan2	SBS7a	0.0658515	cSCC
SComatic	SBS7a	0.0932415	cSCC
WES	SBS7a	0.126094	cSCC
Strelka2	SBS7b	0.179096	cSCC
SAMtools	SBS7b	0.1279	cSCC
VarScan2	SBS7b	0.149494	cSCC
SComatic	SBS7b	0.647565	cSCC
WES	SBS7b	0.657852	cSCC
Strelka2	SBS7c	0.0133458	cSCC
VarScan2	SBS7c	0.0113732	cSCC
Monovar	SBS7c	0.0573665	cSCC
SCReadCounts	SBS7c	0.0673414	cSCC
SComatic	SBS7c	0.0248072	cSCC
WES	SBS7c	0.0190427	cSCC

## Sheet: Figure3e
Algorithm	SBS_COSMICv3	Contribution	Dataset
Strelka2	Other	0	Ovarian cancer
SAMtools	Other	0.00391338	Ovarian cancer
VarScan2	Other	0.00184148	Ovarian cancer
Monovar	Other	0.00303628	Ovarian cancer
SCReadCounts	Other	0.0115734	Ovarian cancer
SComatic	Other	0	Ovarian cancer
WGS	Other	0	Ovarian cancer
Strelka2	SBS1	0.0714066	Ovarian cancer
SAMtools	SBS1	0.101147	Ovarian cancer
VarScan2	SBS1	0.0992951	Ovarian cancer
SComatic	SBS1	0.0679044	Ovarian cancer
WGS	SBS1	0.0611966	Ovarian cancer
SComatic	SBS13	0.0930508	Ovarian cancer
WGS	SBS13	0.123669	Ovarian cancer
Monovar	SBS18	0.0612362	Ovarian cancer
SCReadCounts	SBS18	0.013733	Ovarian cancer
SComatic	SBS18	0.0103805	Ovarian cancer
Strelka2	SBS2	0.0268827	Ovarian cancer
SAMtools	SBS2	0.0223847	Ovarian cancer
VarScan2	SBS2	0.0214216	Ovarian cancer
Monovar	SBS2	0.0135021	Ovarian cancer
SComatic	SBS2	0.0472099	Ovarian cancer
WGS	SBS2	0.0561043	Ovarian cancer
Strelka2	SBS26	0.105878	Ovarian cancer
SAMtools	SBS26	0.0777726	Ovarian cancer
VarScan2	SBS26	0.0899738	Ovarian cancer
SComatic	SBS26	0.0575726	Ovarian cancer
Strelka2	SBS3	0.158236	Ovarian cancer
SAMtools	SBS3	0.061767	Ovarian cancer
VarScan2	SBS3	0.0992194	Ovarian cancer
Monovar	SBS3	0.0521766	Ovarian cancer
SComatic	SBS3	0.403065	Ovarian cancer
WGS	SBS3	0.516407	Ovarian cancer
Strelka2	SBS44	0.0218966	Ovarian cancer
Monovar	SBS44	0.0884114	Ovarian cancer
SCReadCounts	SBS44	0.0214539	Ovarian cancer
SComatic	SBS44	0.0526025	Ovarian cancer
WGS	SBS44	0.0202059	Ovarian cancer
Strelka2	SBS5/40	0.591119	Ovarian cancer
SAMtools	SBS5/40	0.733015	Ovarian cancer
VarScan2	SBS5/40	0.688249	Ovarian cancer
Monovar	SBS5/40	0	Ovarian cancer
SCReadCounts	SBS5/40	0	Ovarian cancer
SComatic	SBS5/40	0.252033	Ovarian cancer
WGS	SBS5/40	0.1617	Ovarian cancer
Monovar	SBS8	0.627429	Ovarian cancer
SCReadCounts	SBS8	0.655113	Ovarian cancer
Strelka2	SBS9	0.0245813	Ovarian cancer
Monovar	SBS9	0.154208	Ovarian cancer
SCReadCounts	SBS9	0.298127	Ovarian cancer
SComatic	SBS9	0.016181	Ovarian cancer
WGS	SBS9	0.0607173	Ovarian cancer

## Sheet: Figure3f
HRD_status	SBS_COSMICv3	Contribution
HRP	Other	0.00330758
HRD	Other	0
HRP	SBS1	0.0573266
HRD	SBS1	0.0492726
HRP	SBS13	0.0514336
HRD	SBS13	0.180936
HRP	SBS18	0.0332244
HRD	SBS2	0.0796972
HRP	SBS26	0.0729301
HRD	SBS26	0.042544
HRP	SBS3	0.14342
HRD	SBS3	0.565117
HRP	SBS44	0.0403539
HRD	SBS44	0.0211603
HRP	SBS5/40	0.598003
HRD	SBS5/40	0
HRD	SBS9	0.0612734

## Sheet: Figure3g
Substitution	Context	Algorithm	Relative_contribution
C>A	A.A	Strelka2	0.00266667
C>A	A.C	Strelka2	0.00266667
C>A	A.G	Strelka2	0
C>A	A.T	Strelka2	0.00133333
C>A	C.A	Strelka2	0.016
C>A	C.C	Strelka2	0.00133333
C>A	C.G	Strelka2	0.004
C>A	C.T	Strelka2	0.00533333
C>A	G.A	Strelka2	0.00266667
C>A	G.C	Strelka2	0
C>A	G.G	Strelka2	0.00133333
C>A	G.T	Strelka2	0.00266667
C>A	T.A	Strelka2	0.00533333
C>A	T.C	Strelka2	0.00133333
C>A	T.G	Strelka2	0.00266667
C>A	T.T	Strelka2	0.00533333
C>G	A.A	Strelka2	0
C>G	A.C	Strelka2	0.004
C>G	A.G	Strelka2	0.00266667
C>G	A.T	Strelka2	0
C>G	C.A	Strelka2	0.00133333
C>G	C.C	Strelka2	0.008
C>G	C.G	Strelka2	0.00133333
C>G	C.T	Strelka2	0.00133333
C>G	G.A	Strelka2	0.0146667
C>G	G.C	Strelka2	0.00133333
C>G	G.G	Strelka2	0
C>G	G.T	Strelka2	0.008
C>G	T.A	Strelka2	0.004
C>G	T.C	Strelka2	0.00533333
C>G	T.G	Strelka2	0.00266667
C>G	T.T	Strelka2	0.00933333
C>T	A.A	Strelka2	0.02
C>T	A.C	Strelka2	0.02
C>T	A.G	Strelka2	0.0333333
C>T	A.T	Strelka2	0.0106667
C>T	C.A	Strelka2	0.024
C>T	C.C	Strelka2	0.04
C>T	C.G	Strelka2	0.028
C>T	C.T	Strelka2	0.044
C>T	G.A	Strelka2	0.0106667
C>T	G.C	Strelka2	0.028
C>T	G.G	Strelka2	0.02
C>T	G.T	Strelka2	0.012
C>T	T.A	Strelka2	0.028
C>T	T.C	Strelka2	0.0813333
C>T	T.G	Strelka2	0.0266667
C>T	T.T	Strelka2	0.0493333
T>A	A.A	Strelka2	0.00533333
T>A	A.C	Strelka2	0.00133333
T>A	A.G	Strelka2	0.004
T>A	A.T	Strelka2	0.00533333
T>A	C.A	Strelka2	0.00133333
T>A	C.C	Strelka2	0.00266667
T>A	C.G	Strelka2	0.008
T>A	C.T	Strelka2	0.008
T>A	G.A	Strelka2	0
T>A	G.C	Strelka2	0.004
T>A	G.G	Strelka2	0.00133333
T>A	G.T	Strelka2	0
T>A	T.A	Strelka2	0.008
T>A	T.C	Strelka2	0.00266667
T>A	T.G	Strelka2	0.0106667
T>A	T.T	Strelka2	0.004
T>C	A.A	Strelka2	0.0186667
T>C	A.C	Strelka2	0.028
T>C	A.G	Strelka2	0.0186667
T>C	A.T	Strelka2	0.0173333
T>C	C.A	Strelka2	0.00933333
T>C	C.C	Strelka2	0.0186667
T>C	C.G	Strelka2	0.032
T>C	C.T	Strelka2	0.04
T>C	G.A	Strelka2	0.00533333
T>C	G.C	Strelka2	0.008
T>C	G.G	Strelka2	0.0226667
T>C	G.T	Strelka2	0.00666667
T>C	T.A	Strelka2	0.00933333
T>C	T.C	Strelka2	0.00666667
T>C	T.G	Strelka2	0.0173333
T>C	T.T	Strelka2	0.0146667
T>G	A.A	Strelka2	0.00133333
T>G	A.C	Strelka2	0.00133333
T>G	A.G	Strelka2	0.00266667
T>G	A.T	Strelka2	0.00133333
T>G	C.A	Strelka2	0
T>G	C.C	Strelka2	0.016
T>G	C.G	Strelka2	0.0173333
T>G	C.T	Strelka2	0
T>G	G.A	Strelka2	0.00266667
T>G	G.C	Strelka2	0.00133333
T>G	G.G	Strelka2	0
T>G	G.T	Strelka2	0.00666667
T>G	T.A	Strelka2	0.00133333
T>G	T.C	Strelka2	0.00133333
T>G	T.G	Strelka2	0.00133333
T>G	T.T	Strelka2	0.0106667
C>A	A.A	SAMtools	0
C>A	A.C	SAMtools	0.0031348
C>A	A.G	SAMtools	0
C>A	A.T	SAMtools	0
C>A	C.A	SAMtools	0.0219436
C>A	C.C	SAMtools	0
C>A	C.G	SAMtools	0.0031348
C>A	C.T	SAMtools	0.00940439
C>A	G.A	SAMtools	0
C>A	G.C	SAMtools	0
C>A	G.G	SAMtools	0
C>A	G.T	SAMtools	0
C>A	T.A	SAMtools	0.0031348
C>A	T.C	SAMtools	0
C>A	T.G	SAMtools	0
C>A	T.T	SAMtools	0.0031348
C>G	A.A	SAMtools	0
C>G	A.C	SAMtools	0.00940439
C>G	A.G	SAMtools	0.00626959
C>G	A.T	SAMtools	0
C>G	C.A	SAMtools	0.0031348
C>G	C.C	SAMtools	0.00626959
C>G	C.G	SAMtools	0.015674
C>G	C.T	SAMtools	0
C>G	G.A	SAMtools	0.0188088
C>G	G.C	SAMtools	0.0031348
C>G	G.G	SAMtools	0
C>G	G.T	SAMtools	0.00626959
C>G	T.A	SAMtools	0
C>G	T.C	SAMtools	0.0031348
C>G	T.G	SAMtools	0
C>G	T.T	SAMtools	0.0282132
C>T	A.A	SAMtools	0.00626959
C>T	A.C	SAMtools	0.015674
C>T	A.G	SAMtools	0.0595611
C>T	A.T	SAMtools	0.0282132
C>T	C.A	SAMtools	0.0219436
C>T	C.C	SAMtools	0.0470219
C>T	C.G	SAMtools	0.0376176
C>T	C.T	SAMtools	0.0219436
C>T	G.A	SAMtools	0.00626959
C>T	G.C	SAMtools	0.0031348
C>T	G.G	SAMtools	0.031348
C>T	G.T	SAMtools	0.00940439
C>T	T.A	SAMtools	0.00940439
C>T	T.C	SAMtools	0.0376176
C>T	T.G	SAMtools	0.0250784
C>T	T.T	SAMtools	0.0407524
T>A	A.A	SAMtools	0.00626959
T>A	A.C	SAMtools	0
T>A	A.G	SAMtools	0.00626959
T>A	A.T	SAMtools	0.0031348
T>A	C.A	SAMtools	0
T>A	C.C	SAMtools	0.0031348
T>A	C.G	SAMtools	0.0031348
T>A	C.T	SAMtools	0.00626959
T>A	G.A	SAMtools	0
T>A	G.C	SAMtools	0.00626959
T>A	G.G	SAMtools	0
T>A	G.T	SAMtools	0
T>A	T.A	SAMtools	0.0219436
T>A	T.C	SAMtools	0
T>A	T.G	SAMtools	0.0188088
T>A	T.T	SAMtools	0.00626959
T>C	A.A	SAMtools	0.0282132
T>C	A.C	SAMtools	0.0250784
T>C	A.G	SAMtools	0.0501567
T>C	A.T	SAMtools	0.0250784
T>C	C.A	SAMtools	0
T>C	C.C	SAMtools	0.031348
T>C	C.G	SAMtools	0.0282132
T>C	C.T	SAMtools	0.0407524
T>C	G.A	SAMtools	0.0188088
T>C	G.C	SAMtools	0.00940439
T>C	G.G	SAMtools	0.0125392
T>C	G.T	SAMtools	0.0031348
T>C	T.A	SAMtools	0
T>C	T.C	SAMtools	0.0031348
T>C	T.G	SAMtools	0.00626959
T>C	T.T	SAMtools	0.00626959
T>G	A.A	SAMtools	0
T>G	A.C	SAMtools	0
T>G	A.G	SAMtools	0
T>G	A.T	SAMtools	0
T>G	C.A	SAMtools	0
T>G	C.C	SAMtools	0.015674
T>G	C.G	SAMtools	0.0282132
T>G	C.T	SAMtools	0
T>G	G.A	SAMtools	0
T>G	G.C	SAMtools	0.0031348
T>G	G.G	SAMtools	0
T>G	G.T	SAMtools	0.00626959
T>G	T.A	SAMtools	0
T>G	T.C	SAMtools	0.00626959
T>G	T.G	SAMtools	0.0031348
T>G	T.T	SAMtools	0.0219436
C>A	A.A	VarScan2	0
C>A	A.C	VarScan2	0.0114943
C>A	A.G	VarScan2	0
C>A	A.T	VarScan2	0
C>A	C.A	VarScan2	0.0147783
C>A	C.C	VarScan2	0.00164204
C>A	C.G	VarScan2	0.00328407
C>A	C.T	VarScan2	0.00656814
C>A	G.A	VarScan2	0.00164204
C>A	G.C	VarScan2	0
C>A	G.G	VarScan2	0.00164204
C>A	G.T	VarScan2	0.00328407
C>A	T.A	VarScan2	0.00328407
C>A	T.C	VarScan2	0
C>A	T.G	VarScan2	0.00328407
C>A	T.T	VarScan2	0.00656814
C>G	A.A	VarScan2	0
C>G	A.C	VarScan2	0.00492611
C>G	A.G	VarScan2	0.00492611
C>G	A.T	VarScan2	0
C>G	C.A	VarScan2	0.00164204
C>G	C.C	VarScan2	0.00656814
C>G	C.G	VarScan2	0.00821018
C>G	C.T	VarScan2	0.00164204
C>G	G.A	VarScan2	0.0147783
C>G	G.C	VarScan2	0.00164204
C>G	G.G	VarScan2	0
C>G	G.T	VarScan2	0.00492611
C>G	T.A	VarScan2	0.00164204
C>G	T.C	VarScan2	0.00328407
C>G	T.G	VarScan2	0.00328407
C>G	T.T	VarScan2	0.0180624
C>T	A.A	VarScan2	0.0164204
C>T	A.C	VarScan2	0.0197044
C>T	A.G	VarScan2	0.0377668
C>T	A.T	VarScan2	0.0213465
C>T	C.A	VarScan2	0.0180624
C>T	C.C	VarScan2	0.0361248
C>T	C.G	VarScan2	0.0328407
C>T	C.T	VarScan2	0.0295567
C>T	G.A	VarScan2	0.00656814
C>T	G.C	VarScan2	0.00656814
C>T	G.G	VarScan2	0.0246305
C>T	G.T	VarScan2	0.0114943
C>T	T.A	VarScan2	0.0164204
C>T	T.C	VarScan2	0.0771757
C>T	T.G	VarScan2	0.0229885
C>T	T.T	VarScan2	0.0558292
T>A	A.A	VarScan2	0.00328407
T>A	A.C	VarScan2	0
T>A	A.G	VarScan2	0.00656814
T>A	A.T	VarScan2	0.00492611
T>A	C.A	VarScan2	0
T>A	C.C	VarScan2	0.00656814
T>A	C.G	VarScan2	0.00656814
T>A	C.T	VarScan2	0.00821018
T>A	G.A	VarScan2	0.00164204
T>A	G.C	VarScan2	0.00328407
T>A	G.G	VarScan2	0
T>A	G.T	VarScan2	0
T>A	T.A	VarScan2	0.0114943
T>A	T.C	VarScan2	0.00492611
T>A	T.G	VarScan2	0.0114943
T>A	T.T	VarScan2	0.00492611
T>C	A.A	VarScan2	0.0229885
T>C	A.C	VarScan2	0.0197044
T>C	A.G	VarScan2	0.0377668
T>C	A.T	VarScan2	0.0246305
T>C	C.A	VarScan2	0.00328407
T>C	C.C	VarScan2	0.0279146
T>C	C.G	VarScan2	0.0311987
T>C	C.T	VarScan2	0.0311987
T>C	G.A	VarScan2	0.0131363
T>C	G.C	VarScan2	0.00492611
T>C	G.G	VarScan2	0.0147783
T>C	G.T	VarScan2	0.00656814
T>C	T.A	VarScan2	0.00656814
T>C	T.C	VarScan2	0.00328407
T>C	T.G	VarScan2	0.0180624
T>C	T.T	VarScan2	0.0180624
T>G	A.A	VarScan2	0
T>G	A.C	VarScan2	0.00164204
T>G	A.G	VarScan2	0.00328407
T>G	A.T	VarScan2	0
T>G	C.A	VarScan2	0
T>G	C.C	VarScan2	0.0213465
T>G	C.G	VarScan2	0.0180624
T>G	C.T	VarScan2	0
T>G	G.A	VarScan2	0.00164204
T>G	G.C	VarScan2	0.00164204
T>G	G.G	VarScan2	0.00164204
T>G	G.T	VarScan2	0.00656814
T>G	T.A	VarScan2	0.00328407
T>G	T.C	VarScan2	0.00328407
T>G	T.G	VarScan2	0.00164204
T>G	T.T	VarScan2	0.0114943
C>A	A.A	SComatic	0
C>A	A.C	SComatic	0.00558659
C>A	A.G	SComatic	0
C>A	A.T	SComatic	0
C>A	C.A	SComatic	0.00558659
C>A	C.C	SComatic	0
C>A	C.G	SComatic	0
C>A	C.T	SComatic	0
C>A	G.A	SComatic	0
C>A	G.C	SComatic	0
C>A	G.G	SComatic	0
C>A	G.T	SComatic	0
C>A	T.A	SComatic	0
C>A	T.C	SComatic	0.0111732
C>A	T.G	SComatic	0
C>A	T.T	SComatic	0.00558659
C>G	A.A	SComatic	0
C>G	A.C	SComatic	0
C>G	A.G	SComatic	0
C>G	A.T	SComatic	0
C>G	C.A	SComatic	0.00558659
C>G	C.C	SComatic	0
C>G	C.G	SComatic	0
C>G	C.T	SComatic	0
C>G	G.A	SComatic	0
C>G	G.C	SComatic	0
C>G	G.G	SComatic	0.00558659
C>G	G.T	SComatic	0.00558659
C>G	T.A	SComatic	0
C>G	T.C	SComatic	0
C>G	T.G	SComatic	0.00558659
C>G	T.T	SComatic	0
C>T	A.A	SComatic	0
C>T	A.C	SComatic	0.0782123
C>T	A.G	SComatic	0
C>T	A.T	SComatic	0.0223464
C>T	C.A	SComatic	0.0893855
C>T	C.C	SComatic	0.100559
C>T	C.G	SComatic	0.0502793
C>T	C.T	SComatic	0.117318
C>T	G.A	SComatic	0
C>T	G.C	SComatic	0.027933
C>T	G.G	SComatic	0
C>T	G.T	SComatic	0.0111732
C>T	T.A	SComatic	0.0558659
C>T	T.C	SComatic	0.178771
C>T	T.G	SComatic	0.0335196
C>T	T.T	SComatic	0.100559
T>A	A.A	SComatic	0.00558659
T>A	A.C	SComatic	0
T>A	A.G	SComatic	0.00558659
T>A	A.T	SComatic	0.00558659
T>A	C.A	SComatic	0
T>A	C.C	SComatic	0.00558659
T>A	C.G	SComatic	0.0111732
T>A	C.T	SComatic	0.00558659
T>A	G.A	SComatic	0
T>A	G.C	SComatic	0
T>A	G.G	SComatic	0.00558659
T>A	G.T	SComatic	0
T>A	T.A	SComatic	0
T>A	T.C	SComatic	0
T>A	T.G	SComatic	0.00558659
T>A	T.T	SComatic	0.00558659
T>C	A.A	SComatic	0
T>C	A.C	SComatic	0
T>C	A.G	SComatic	0.00558659
T>C	A.T	SComatic	0
T>C	C.A	SComatic	0
T>C	C.C	SComatic	0
T>C	C.G	SComatic	0
T>C	C.T	SComatic	0
T>C	G.A	SComatic	0
T>C	G.C	SComatic	0
T>C	G.G	SComatic	0
T>C	G.T	SComatic	0.0111732
T>C	T.A	SComatic	0.00558659
T>C	T.C	SComatic	0
T>C	T.G	SComatic	0
T>C	T.T	SComatic	0.00558659
T>G	A.A	SComatic	0
T>G	A.C	SComatic	0
T>G	A.G	SComatic	0
T>G	A.T	SComatic	0
T>G	C.A	SComatic	0
T>G	C.C	SComatic	0
T>G	C.G	SComatic	0
T>G	C.T	SComatic	0
T>G	G.A	SComatic	0
T>G	G.C	SComatic	0
T>G	G.G	SComatic	0
T>G	G.T	SComatic	0
T>G	T.A	SComatic	0
T>G	T.C	SComatic	0
T>G	T.G	SComatic	0
T>G	T.T	SComatic	0
C>A	A.A	Monovar	0.0186751
C>A	A.C	Monovar	0.0156407
C>A	A.G	Monovar	0.00586183
C>A	A.T	Monovar	0.015089
C>A	C.A	Monovar	0.0248266
C>A	C.C	Monovar	0.018551
C>A	C.G	Monovar	0.00970994
C>A	C.T	Monovar	0.0247576
C>A	G.A	Monovar	0.017282
C>A	G.C	Monovar	0.0176269
C>A	G.G	Monovar	0.00626181
C>A	G.T	Monovar	0.0200543
C>A	T.A	Monovar	0.0213784
C>A	T.C	Monovar	0.020606
C>A	T.G	Monovar	0.00771003
C>A	T.T	Monovar	0.0210612
C>G	A.A	Monovar	0.00390329
C>G	A.C	Monovar	0.00326883
C>G	A.G	Monovar	0.00187578
C>G	A.T	Monovar	0.00437223
C>G	C.A	Monovar	0.00489635
C>G	C.C	Monovar	0.00248266
C>G	C.G	Monovar	0.00208267
C>G	C.T	Monovar	0.00438603
C>G	G.A	Monovar	0.00408259
C>G	G.C	Monovar	0.00324125
C>G	G.G	Monovar	0.00278609
C>G	G.T	Monovar	0.00653766
C>G	T.A	Monovar	0.00529633
C>G	T.C	Monovar	0.00451016
C>G	T.G	Monovar	0.00215164
C>G	T.T	Monovar	0.00587562
C>T	A.A	Monovar	0.0114616
C>T	A.C	Monovar	0.00857896
C>T	A.G	Monovar	0.00537909
C>T	A.T	Monovar	0.00826173
C>T	C.A	Monovar	0.0168131
C>T	C.C	Monovar	0.0109099
C>T	C.G	Monovar	0.00588941
C>T	C.T	Monovar	0.012496
C>T	G.A	Monovar	0.0153373
C>T	G.C	Monovar	0.0135719
C>T	G.G	Monovar	0.00710315
C>T	G.T	Monovar	0.0116685
C>T	T.A	Monovar	0.0121788
C>T	T.C	Monovar	0.0120961
C>T	T.G	Monovar	0.00386191
C>T	T.T	Monovar	0.0139994
T>A	A.A	Monovar	0.00318608
T>A	A.C	Monovar	0.00639974
T>A	A.G	Monovar	0.00735142
T>A	A.T	Monovar	0.0057239
T>A	C.A	Monovar	0.00252403
T>A	C.C	Monovar	0.00553081
T>A	C.G	Monovar	0.0119581
T>A	C.T	Monovar	0.00835827
T>A	G.A	Monovar	0.00317228
T>A	G.C	Monovar	0.00593079
T>A	G.G	Monovar	0.0103306
T>A	G.T	Monovar	0.00766865
T>A	T.A	Monovar	0.0035171
T>A	T.C	Monovar	0.00877205
T>A	T.G	Monovar	0.00857896
T>A	T.T	Monovar	0.00913066
T>C	A.A	Monovar	0.00368261
T>C	A.C	Monovar	0.0062756
T>C	A.G	Monovar	0.00813759
T>C	A.T	Monovar	0.0044412
T>C	C.A	Monovar	0.00475842
T>C	C.C	Monovar	0.0118064
T>C	C.G	Monovar	0.0129098
T>C	C.T	Monovar	0.0075721
T>C	G.A	Monovar	0.00451016
T>C	G.C	Monovar	0.00474463
T>C	G.G	Monovar	0.00688247
T>C	G.T	Monovar	0.00372398
T>C	T.A	Monovar	0.00420672
T>C	T.C	Monovar	0.00731004
T>C	T.G	Monovar	0.00780657
T>C	T.T	Monovar	0.00500669
T>G	A.A	Monovar	0.0121788
T>G	A.C	Monovar	0.0179579
T>G	A.G	Monovar	0.0217646
T>G	A.T	Monovar	0.0163579
T>G	C.A	Monovar	0.00841344
T>G	C.C	Monovar	0.0227439
T>G	C.G	Monovar	0.0298608
T>G	C.T	Monovar	0.0284816
T>G	G.A	Monovar	0.0107996
T>G	G.C	Monovar	0.0151028
T>G	G.G	Monovar	0.0193371
T>G	G.T	Monovar	0.0131857
T>G	T.A	Monovar	0.00932375
T>G	T.C	Monovar	0.0249645
T>G	T.G	Monovar	0.0190751
T>G	T.T	Monovar	0.0220956
C>A	A.A	SCReadCounts	0.01148
C>A	A.C	SCReadCounts	0.01209
C>A	A.G	SCReadCounts	0.00325
C>A	A.T	SCReadCounts	0.00809
C>A	C.A	SCReadCounts	0.0241
C>A	C.C	SCReadCounts	0.02776
C>A	C.G	SCReadCounts	0.00952
C>A	C.T	SCReadCounts	0.02131
C>A	G.A	SCReadCounts	0.01431
C>A	G.C	SCReadCounts	0.01933
C>A	G.G	SCReadCounts	0.00567
C>A	G.T	SCReadCounts	0.01553
C>A	T.A	SCReadCounts	0.0163
C>A	T.C	SCReadCounts	0.02003
C>A	T.G	SCReadCounts	0.00538
C>A	T.T	SCReadCounts	0.01543
C>G	A.A	SCReadCounts	0.00381
C>G	A.C	SCReadCounts	0.00448
C>G	A.G	SCReadCounts	0.00189
C>G	A.T	SCReadCounts	0.00341
C>G	C.A	SCReadCounts	0.00698
C>G	C.C	SCReadCounts	0.00697
C>G	C.G	SCReadCounts	0.00308
C>G	C.T	SCReadCounts	0.00616
C>G	G.A	SCReadCounts	0.00462
C>G	G.C	SCReadCounts	0.00623
C>G	G.G	SCReadCounts	0.00377
C>G	G.T	SCReadCounts	0.00561
C>G	T.A	SCReadCounts	0.00551
C>G	T.C	SCReadCounts	0.00639
C>G	T.G	SCReadCounts	0.00245
C>G	T.T	SCReadCounts	0.00578
C>T	A.A	SCReadCounts	0.00624
C>T	A.C	SCReadCounts	0.00714
C>T	A.G	SCReadCounts	0.00337
C>T	A.T	SCReadCounts	0.00458
C>T	C.A	SCReadCounts	0.01441
C>T	C.C	SCReadCounts	0.01462
C>T	C.G	SCReadCounts	0.00572
C>T	C.T	SCReadCounts	0.01031
C>T	G.A	SCReadCounts	0.01176
C>T	G.C	SCReadCounts	0.01675
C>T	G.G	SCReadCounts	0.00561
C>T	G.T	SCReadCounts	0.00985
C>T	T.A	SCReadCounts	0.00825
C>T	T.C	SCReadCounts	0.01127
C>T	T.G	SCReadCounts	0.0029
C>T	T.T	SCReadCounts	0.00993
T>A	A.A	SCReadCounts	0.00239
T>A	A.C	SCReadCounts	0.00631
T>A	A.G	SCReadCounts	0.00516
T>A	A.T	SCReadCounts	0.00448
T>A	C.A	SCReadCounts	0.00209
T>A	C.C	SCReadCounts	0.00895
T>A	C.G	SCReadCounts	0.00947
T>A	C.T	SCReadCounts	0.00825
T>A	G.A	SCReadCounts	0.00253
T>A	G.C	SCReadCounts	0.00762
T>A	G.G	SCReadCounts	0.01077
T>A	G.T	SCReadCounts	0.00948
T>A	T.A	SCReadCounts	0.00214
T>A	T.C	SCReadCounts	0.00744
T>A	T.G	SCReadCounts	0.00681
T>A	T.T	SCReadCounts	0.00872
T>C	A.A	SCReadCounts	0.00267
T>C	A.C	SCReadCounts	0.00724
T>C	A.G	SCReadCounts	0.00818
T>C	A.T	SCReadCounts	0.0048
T>C	C.A	SCReadCounts	0.00398
T>C	C.C	SCReadCounts	0.01871
T>C	C.G	SCReadCounts	0.01469
T>C	C.T	SCReadCounts	0.01112
T>C	G.A	SCReadCounts	0.00414
T>C	G.C	SCReadCounts	0.00757
T>C	G.G	SCReadCounts	0.0091
T>C	G.T	SCReadCounts	0.006
T>C	T.A	SCReadCounts	0.00305
T>C	T.C	SCReadCounts	0.00857
T>C	T.G	SCReadCounts	0.00757
T>C	T.T	SCReadCounts	0.00767
T>G	A.A	SCReadCounts	0.00949
T>G	A.C	SCReadCounts	0.02229
T>G	A.G	SCReadCounts	0.02042
T>G	A.T	SCReadCounts	0.01529
T>G	C.A	SCReadCounts	0.00619
T>G	C.C	SCReadCounts	0.03322
T>G	C.G	SCReadCounts	0.03015
T>G	C.T	SCReadCounts	0.03157
T>G	G.A	SCReadCounts	0.00999
T>G	G.C	SCReadCounts	0.02089
T>G	G.G	SCReadCounts	0.02303
T>G	G.T	SCReadCounts	0.01402
T>G	T.A	SCReadCounts	0.00787
T>G	T.C	SCReadCounts	0.03249
T>G	T.G	SCReadCounts	0.02006
T>G	T.T	SCReadCounts	0.02593
C>A	A.A	WES	0
C>A	A.C	WES	0.00446429
C>A	A.G	WES	0
C>A	A.T	WES	0
C>A	C.A	WES	0
C>A	C.C	WES	0
C>A	C.G	WES	0
C>A	C.T	WES	0
C>A	G.A	WES	0
C>A	G.C	WES	0
C>A	G.G	WES	0.00446429
C>A	G.T	WES	0
C>A	T.A	WES	0.00446429
C>A	T.C	WES	0.00892857
C>A	T.G	WES	0
C>A	T.T	WES	0.00892857
C>G	A.A	WES	0
C>G	A.C	WES	0
C>G	A.G	WES	0
C>G	A.T	WES	0
C>G	C.A	WES	0
C>G	C.C	WES	0
C>G	C.G	WES	0
C>G	C.T	WES	0.00446429
C>G	G.A	WES	0
C>G	G.C	WES	0
C>G	G.G	WES	0
C>G	G.T	WES	0
C>G	T.A	WES	0
C>G	T.C	WES	0
C>G	T.G	WES	0
C>G	T.T	WES	0
C>T	A.A	WES	0
C>T	A.C	WES	0.0669643
C>T	A.G	WES	0
C>T	A.T	WES	0.00446429
C>T	C.A	WES	0.0848214
C>T	C.C	WES	0.129464
C>T	C.G	WES	0.0580357
C>T	C.T	WES	0.107143
C>T	G.A	WES	0.00446429
C>T	G.C	WES	0.0491071
C>T	G.G	WES	0
C>T	G.T	WES	0.00892857
C>T	T.A	WES	0.0669643
C>T	T.C	WES	0.183036
C>T	T.G	WES	0.0446429
C>T	T.T	WES	0.0714286
T>A	A.A	WES	0.00446429
T>A	A.C	WES	0
T>A	A.G	WES	0.00446429
T>A	A.T	WES	0.00446429
T>A	C.A	WES	0
T>A	C.C	WES	0.00892857
T>A	C.G	WES	0.00892857
T>A	C.T	WES	0.00446429
T>A	G.A	WES	0
T>A	G.C	WES	0
T>A	G.G	WES	0.00446429
T>A	G.T	WES	0
T>A	T.A	WES	0
T>A	T.C	WES	0
T>A	T.G	WES	0.00446429
T>A	T.T	WES	0.00446429
T>C	A.A	WES	0.00446429
T>C	A.C	WES	0
T>C	A.G	WES	0
T>C	A.T	WES	0
T>C	C.A	WES	0.00446429
T>C	C.C	WES	0
T>C	C.G	WES	0
T>C	C.T	WES	0
T>C	G.A	WES	0
T>C	G.C	WES	0
T>C	G.G	WES	0
T>C	G.T	WES	0.00892857
T>C	T.A	WES	0.00446429
T>C	T.C	WES	0
T>C	T.G	WES	0
T>C	T.T	WES	0.00892857
T>G	A.A	WES	0
T>G	A.C	WES	0
T>G	A.G	WES	0
T>G	A.T	WES	0
T>G	C.A	WES	0
T>G	C.C	WES	0
T>G	C.G	WES	0
T>G	C.T	WES	0
T>G	G.A	WES	0
T>G	G.C	WES	0
T>G	G.G	WES	0
T>G	G.T	WES	0
T>G	T.A	WES	0
T>G	T.C	WES	0.00446429
T>G	T.G	WES	0
T>G	T.T	WES	0
