# Supplementary material for: De novo detection of somatic mutations in high-throughput single-cell profiling data sets
Source: Nat Biotechnol. 2023 Jul 6;42(5):758–67. doi: 10.1038/s41587-023-01863-z (PMC11098751; doi:10.1038/s41587-023-01863-z)
Supplement: Supplementary file 6 — Raw data for the plots visualized in Fig. 4a–d, including the bar plots, distributions, pie charts and mutational spectra [file 41587_2023_1863_MOESM6_ESM.xlsx]

## Sheet: Figure4a
Sample	Cell_types	Tissue	Group	Status	Mut_burden
C106_N	Epithelial_cells	CRC	Normal	MSI	0
C109_N	Epithelial_cells	CRC	Normal	MSI	0.425885
C110_N	Epithelial_cells	CRC	Normal	MSI	0
C111_N	Epithelial_cells	CRC	Normal	MSI	0
C114_N	Epithelial_cells	CRC	Normal	MSI	0.534237
C115_N	Epithelial_cells	CRC	Normal	MSI	1.61583
C116_N	Epithelial_cells	CRC	Normal	MSI	0.749899
C122_N	Epithelial_cells	CRC	Normal	MSI	0.765467
C123_N	Epithelial_cells	CRC	Normal	MSI	1.34488
C130_N	Epithelial_cells	CRC	Normal	MSI	1.02226
C132_N	Epithelial_cells	CRC	Normal	MSI	0
C137_N	Epithelial_cells	CRC	Normal	MSI	0
C138_N	Epithelial_cells	CRC	Normal	MSI	1.95093
C139_N	Epithelial_cells	CRC	Normal	MSI	0.209954
C142_N	Epithelial_cells	CRC	Normal	MSI	0.583464
C143_N	Epithelial_cells	CRC	Normal	MSI	0
C151_N	Epithelial_cells	CRC	Normal	MSI	0
C152_N	Epithelial_cells	CRC	Normal	MSI	0
C165_N	Epithelial_cells	CRC	Normal	MSI	0
C170_N	Epithelial_cells	CRC	Normal	MSI	0
C106_T	Epithelial_cells	CRC	Tumor	MSI	13.4546
C109_T	Epithelial_cells	CRC	Tumor	MSI	1.67218
C110_T	Epithelial_cells	CRC	Tumor	MSI	20.679
C111_T	Epithelial_cells	CRC	Tumor	MSI	24.9345
C114_T	Epithelial_cells	CRC	Tumor	MSI	15.7567
C115_T	Epithelial_cells	CRC	Tumor	MSI	13.1931
C116_T	Epithelial_cells	CRC	Tumor	MSI	11.4211
C118_T	Epithelial_cells	CRC	Tumor	MSI	20.3302
C119_T	Epithelial_cells	CRC	Tumor	MSI	44.4285
C122_T	Epithelial_cells	CRC	Tumor	MSI	29.3939
C123_T	Epithelial_cells	CRC	Tumor	MSI	13.7874
C130_TA	Epithelial_cells	CRC	Tumor	MSI	38.7537
C130_TB	Epithelial_cells	CRC	Tumor	MSI	22.7581
C132_T	Epithelial_cells	CRC	Tumor	MSI	23.1824
C137_T	Epithelial_cells	CRC	Tumor	MSI	22.162
C138_T	Epithelial_cells	CRC	Tumor	MSI	29.4003
C139_T	Epithelial_cells	CRC	Tumor	MSI	68.815
C142_T	Epithelial_cells	CRC	Tumor	MSI	29.3249
C143_T	Epithelial_cells	CRC	Tumor	MSI	22.7671
C144_T	Epithelial_cells	CRC	Tumor	MSI	14.1868
C146_T	Epithelial_cells	CRC	Tumor	MSI	49.7599
C147_T	Epithelial_cells	CRC	Tumor	MSI	32.1894
C152_T	Epithelial_cells	CRC	Tumor	MSI	36.7956
C154_T	Epithelial_cells	CRC	Tumor	MSI	10.7714
C156_T	Epithelial_cells	CRC	Tumor	MSI	16.0249
C158_T	Epithelial_cells	CRC	Tumor	MSI	19.6757
C163_T	Epithelial_cells	CRC	Tumor	MSI	23.6648
C164_T	Epithelial_cells	CRC	Tumor	MSI	31.6022
C165_T	Epithelial_cells	CRC	Tumor	MSI	34.0137
C167_T	Epithelial_cells	CRC	Tumor	MSI	11.818
C168_T	Epithelial_cells	CRC	Tumor	MSI	27.221
C169_T	Epithelial_cells	CRC	Tumor	MSI	32.394
C170_T	Epithelial_cells	CRC	Tumor	MSI	13.6639
C173_T	Epithelial_cells	CRC	Tumor	MSI	19.7501
KUL01-T	Epithelial_cells	CRC	Tumor	MSI	25.4645
C107_N	Epithelial_cells	CRC	Normal	MSS	0.709481
C112_N	Epithelial_cells	CRC	Normal	MSS	0.255947
C113_N	Epithelial_cells	CRC	Normal	MSS	0
C124_N	Epithelial_cells	CRC	Normal	MSS	1.13771
C125_N	Epithelial_cells	CRC	Normal	MSS	0.750928
C126_N	Epithelial_cells	CRC	Normal	MSS	1.22486
C129_N	Epithelial_cells	CRC	Normal	MSS	1.25745
C133_N	Epithelial_cells	CRC	Normal	MSS	1.71513
C134_N	Epithelial_cells	CRC	Normal	MSS	1.06631
C135_N	Epithelial_cells	CRC	Normal	MSS	1.25329
C136_N	Epithelial_cells	CRC	Normal	MSS	0
C140_N	Epithelial_cells	CRC	Normal	MSS	0
C155_N	Epithelial_cells	CRC	Normal	MSS	0
C157_N	Epithelial_cells	CRC	Normal	MSS	0
C162_N	Epithelial_cells	CRC	Normal	MSS	0
KUL01-N	Epithelial_cells	CRC	Normal	MSS	0.569887
KUL19-N	Epithelial_cells	CRC	Normal	MSS	0
KUL30-N	Epithelial_cells	CRC	Normal	MSS	0.353084
C103_T	Epithelial_cells	CRC	Tumor	MSS	13.2792
C104_T	Epithelial_cells	CRC	Tumor	MSS	2.91933
C105_T	Epithelial_cells	CRC	Tumor	MSS	2.60753
C107_T	Epithelial_cells	CRC	Tumor	MSS	3.34536
C112_T	Epithelial_cells	CRC	Tumor	MSS	2.00617
C113_T	Epithelial_cells	CRC	Tumor	MSS	2.85197
C124_T	Epithelial_cells	CRC	Tumor	MSS	1.72276
C125_T	Epithelial_cells	CRC	Tumor	MSS	1.93276
C126_T	Epithelial_cells	CRC	Tumor	MSS	4.03047
C129_T	Epithelial_cells	CRC	Tumor	MSS	3.39304
C133_T	Epithelial_cells	CRC	Tumor	MSS	2.19198
C134_T	Epithelial_cells	CRC	Tumor	MSS	2.73237
C135_T	Epithelial_cells	CRC	Tumor	MSS	2.39007
C136_T	Epithelial_cells	CRC	Tumor	MSS	1.9502
C140_T	Epithelial_cells	CRC	Tumor	MSS	0.845135
C145_T	Epithelial_cells	CRC	Tumor	MSS	1.43872
C149_T	Epithelial_cells	CRC	Tumor	MSS	0.881134
C150_T	Epithelial_cells	CRC	Tumor	MSS	3.44074
C153_T	Epithelial_cells	CRC	Tumor	MSS	0.809897
C155_T	Epithelial_cells	CRC	Tumor	MSS	1.50751
C157_T	Epithelial_cells	CRC	Tumor	MSS	1.98193
C159_T	Epithelial_cells	CRC	Tumor	MSS	1.63736
C160_T	Epithelial_cells	CRC	Tumor	MSS	6.22508
C161_T	Epithelial_cells	CRC	Tumor	MSS	2.41874
C162_T	Epithelial_cells	CRC	Tumor	MSS	2.33747
C166_T	Epithelial_cells	CRC	Tumor	MSS	2.85394
C171_TA	Epithelial_cells	CRC	Tumor	MSS	1.11217
C171_TB	Epithelial_cells	CRC	Tumor	MSS	1.81315
C172_T	Epithelial_cells	CRC	Tumor	MSS (potentially POLEd based on SBS analysis)	191.328
KUL19-T	Epithelial_cells	CRC	Tumor	MSS	1.50571
KUL21-T	Epithelial_cells	CRC	Tumor	MSS	1.62108
KUL28-T	Epithelial_cells	CRC	Tumor	MSS	1.45601
KUL30-T	Epithelial_cells	CRC	Tumor	MSS	1.34594

## Sheet: Figure4b
ID	TCGA_Barcode	Cancer_type	Data_type	Mut_burden
TCGA-5M-AAT6-01A-11D-A40P-10	TCGA-5M-AAT6	COAD	WES (TCGA)	26.5703
TCGA-A6-2686-01A-01D-1408-10	TCGA-A6-2686	COAD	WES (TCGA)	54.3273
TCGA-A6-3809-01A-01D-A270-10	TCGA-A6-3809	COAD	WES (TCGA)	15.5158
TCGA-A6-5661-01A-01D-1650-10	TCGA-A6-5661	COAD	WES (TCGA)	33.1744
TCGA-A6-5665-01A-01D-1650-10	TCGA-A6-5665	COAD	WES (TCGA)	45.7782
TCGA-A6-6653-01A-11D-1771-10	TCGA-A6-6653	COAD	WES (TCGA)	15.1532
TCGA-A6-6780-01A-11D-A270-10	TCGA-A6-6780	COAD	WES (TCGA)	16.0542
TCGA-A6-6781-01A-22D-A270-10	TCGA-A6-6781	COAD	WES (TCGA)	26.8889
TCGA-AA-3492-01A-01D-1408-10	TCGA-AA-3492	COAD	WES (TCGA)	28.4163
TCGA-AA-3663-01A-01D-1719-10	TCGA-AA-3663	COAD	WES (TCGA)	25.4165
TCGA-AA-3713-01A-21D-1719-10	TCGA-AA-3713	COAD	WES (TCGA)	13.0873
TCGA-AA-3947-01A-01D-1981-10	TCGA-AA-3947	COAD	WES (TCGA)	30.5811
TCGA-AA-A00N-01A-02D-A17O-10	TCGA-AA-A00N	COAD	WES (TCGA)	78.4361
TCGA-AA-A010-01A-01D-A17O-10	TCGA-AA-A010	COAD	WES (TCGA)	120.621
TCGA-AA-A01P-01A-21D-A17O-10	TCGA-AA-A01P	COAD	WES (TCGA)	11.527
TCGA-AA-A01R-01A-21D-A17O-10	TCGA-AA-A01R	COAD	WES (TCGA)	27.3724
TCGA-AA-A022-01A-21D-A17O-10	TCGA-AA-A022	COAD	WES (TCGA)	20.5485
TCGA-AD-5900-01A-11D-1650-10	TCGA-AD-5900	COAD	WES (TCGA)	20.6474
TCGA-AD-6889-01A-11D-1924-10	TCGA-AD-6889	COAD	WES (TCGA)	22.3507
TCGA-AD-6895-01A-11D-1924-10	TCGA-AD-6895	COAD	WES (TCGA)	23.6913
TCGA-AD-6964-01A-11D-1924-10	TCGA-AD-6964	COAD	WES (TCGA)	20.5376
TCGA-AD-A5EJ-01A-11D-A28G-10	TCGA-AD-A5EJ	COAD	WES (TCGA)	18.4497
TCGA-AM-5821-01A-01D-1650-10	TCGA-AM-5821	COAD	WES (TCGA)	16.9333
TCGA-AU-6004-01A-11D-1719-10	TCGA-AU-6004	COAD	WES (TCGA)	12.5049
TCGA-AY-6197-01A-11D-1719-10	TCGA-AY-6197	COAD	WES (TCGA)	14.2851
TCGA-AZ-4615-01A-01D-1408-10	TCGA-AZ-4615	COAD	WES (TCGA)	10.4721
TCGA-AZ-6598-01A-11D-1771-10	TCGA-AZ-6598	COAD	WES (TCGA)	29.3394
TCGA-CK-4951-01A-01D-1408-10	TCGA-CK-4951	COAD	WES (TCGA)	68.4036
TCGA-CK-5913-01A-11D-1650-10	TCGA-CK-5913	COAD	WES (TCGA)	10.7907
TCGA-CK-5916-01A-11D-1650-10	TCGA-CK-5916	COAD	WES (TCGA)	19.3068
TCGA-CK-6746-01A-11D-1835-10	TCGA-CK-6746	COAD	WES (TCGA)	15.307
TCGA-CM-4743-01A-01D-1719-10	TCGA-CM-4743	COAD	WES (TCGA)	15.285
TCGA-CM-4746-01A-01D-1408-10	TCGA-CM-4746	COAD	WES (TCGA)	10.3402
TCGA-CM-5861-01A-01D-1650-10	TCGA-CM-5861	COAD	WES (TCGA)	19.175
TCGA-CM-6171-01A-11D-1650-10	TCGA-CM-6171	COAD	WES (TCGA)	15.7466
TCGA-CM-6674-01A-11D-1835-10	TCGA-CM-6674	COAD	WES (TCGA)	11.6808
TCGA-D5-6530-01A-11D-1719-10	TCGA-D5-6530	COAD	WES (TCGA)	13.3511
TCGA-D5-6540-01A-11D-1719-10	TCGA-D5-6540	COAD	WES (TCGA)	16.5048
TCGA-D5-6927-01A-21D-1924-10	TCGA-D5-6927	COAD	WES (TCGA)	8.68094
TCGA-D5-6928-01A-11D-1924-10	TCGA-D5-6928	COAD	WES (TCGA)	22.5924
TCGA-D5-6930-01A-11D-1924-10	TCGA-D5-6930	COAD	WES (TCGA)	16.9883
TCGA-DM-A1HB-01A-21D-A183-10	TCGA-DM-A1HB	COAD	WES (TCGA)	15.9993
TCGA-EI-6507-01A-11D-1733-10	TCGA-EI-6507	READ	WES (TCGA)	12.8346
TCGA-EI-6882-01A-11D-1924-10	TCGA-EI-6882	READ	WES (TCGA)	17.4058
TCGA-F4-6570-01A-11D-1771-10	TCGA-F4-6570	COAD	WES (TCGA)	21.5375
TCGA-F4-6856-01A-11D-1924-10	TCGA-F4-6856	COAD	WES (TCGA)	13.1423
TCGA-G4-6304-01A-11D-1924-10	TCGA-G4-6304	COAD	WES (TCGA)	12.472
TCGA-G4-6309-01A-21D-1835-10	TCGA-G4-6309	COAD	WES (TCGA)	10.4061
TCGA-G4-6320-01A-11D-1719-10	TCGA-G4-6320	COAD	WES (TCGA)	30.4602
TCGA-G4-6586-01A-11D-1771-10	TCGA-G4-6586	COAD	WES (TCGA)	14.4719
TCGA-G4-6588-01A-11D-1771-10	TCGA-G4-6588	COAD	WES (TCGA)	27.1746
TCGA-G4-6628-01A-11D-1835-10	TCGA-G4-6628	COAD	WES (TCGA)	26.1637
TCGA-NH-A5IV-01A-42D-A36X-10	TCGA-NH-A5IV	COAD	WES (TCGA)	32.0096
TCGA-QG-A5Z2-01A-11D-A28G-10	TCGA-QG-A5Z2	COAD	WES (TCGA)	13.9664
TCGA-WS-AB45-01A-11D-A40P-10	TCGA-WS-AB45	COAD	WES (TCGA)	35.8885
C106_T	NA	CRC	scRNA-seq	13.4546
C109_T	NA	CRC	scRNA-seq	1.67218
C110_T	NA	CRC	scRNA-seq	20.679
C111_T	NA	CRC	scRNA-seq	24.9345
C114_T	NA	CRC	scRNA-seq	15.7567
C115_T	NA	CRC	scRNA-seq	13.1931
C116_T	NA	CRC	scRNA-seq	11.4211
C118_T	NA	CRC	scRNA-seq	20.3302
C119_T	NA	CRC	scRNA-seq	44.4285
C122_T	NA	CRC	scRNA-seq	29.3939
C123_T	NA	CRC	scRNA-seq	13.7874
C130_TA	NA	CRC	scRNA-seq	38.7537
C130_TB	NA	CRC	scRNA-seq	22.7581
C132_T	NA	CRC	scRNA-seq	23.1824
C137_T	NA	CRC	scRNA-seq	22.162
C138_T	NA	CRC	scRNA-seq	29.4003
C139_T	NA	CRC	scRNA-seq	68.815
C142_T	NA	CRC	scRNA-seq	29.3249
C143_T	NA	CRC	scRNA-seq	22.7671
C144_T	NA	CRC	scRNA-seq	14.1868
C146_T	NA	CRC	scRNA-seq	49.7599
C147_T	NA	CRC	scRNA-seq	32.1894
C152_T	NA	CRC	scRNA-seq	36.7956
C154_T	NA	CRC	scRNA-seq	10.7714
C156_T	NA	CRC	scRNA-seq	16.0249
C158_T	NA	CRC	scRNA-seq	19.6757
C163_T	NA	CRC	scRNA-seq	23.6648
C164_T	NA	CRC	scRNA-seq	31.6022
C165_T	NA	CRC	scRNA-seq	34.0137
C167_T	NA	CRC	scRNA-seq	11.818
C168_T	NA	CRC	scRNA-seq	27.221
C169_T	NA	CRC	scRNA-seq	32.394
C170_T	NA	CRC	scRNA-seq	13.6639
C173_T	NA	CRC	scRNA-seq	19.7501
KUL01-T	NA	CRC	scRNA-seq	25.4645

## Sheet: Figure4c
Group	SBS_COSMICv3	Contribution
CRC_MSI	Other	0
CRC_MSS	Other	0.00329969
CRC_POLEd	Other	0
CRC_MSI	SBS_MMRd	0.869641
CRC_MSI	SBS_POLEd	0.00417798
CRC_MSS	SBS_POLEd	0.00146734
CRC_POLEd	SBS_POLEd	0.79255
CRC_MSS	SBS1	0.0115148
CRC_MSS	SBS17a	0.0482014
CRC_POLEd	SBS18	0.0368127
CRC_POLEd	SBS37	0.0262301
CRC_MSI	SBS5/40	0.126181
CRC_MSS	SBS5/40	0.935517
CRC_POLEd	SBS5/40	0.144407

## Sheet: Figure4d
Substitution	Context	Group	Relative_contribution
C>A	A.A	CRC_MSI	0.0012776
C>A	A.C	CRC_MSI	0.00116473
C>A	A.G	CRC_MSI	0.000134272
C>A	A.T	CRC_MSI	0.00349199
C>A	C.A	CRC_MSI	0.0100961
C>A	C.C	CRC_MSI	0.0186429
C>A	C.G	CRC_MSI	0.00227847
C>A	C.T	CRC_MSI	0.0458194
C>A	G.A	CRC_MSI	0.0038594
C>A	G.C	CRC_MSI	0.00621453
C>A	G.G	CRC_MSI	0.00132003
C>A	G.T	CRC_MSI	0.0139412
C>A	T.A	CRC_MSI	0.00169787
C>A	T.C	CRC_MSI	0.00247829
C>A	T.G	CRC_MSI	0.000419262
C>A	T.T	CRC_MSI	0.00790123
C>G	A.A	CRC_MSI	0.00204417
C>G	A.C	CRC_MSI	0.00116473
C>G	A.G	CRC_MSI	0.000134272
C>G	A.T	CRC_MSI	0.0020952
C>G	C.A	CRC_MSI	0
C>G	C.C	CRC_MSI	0.00020947
C>G	C.G	CRC_MSI	0.000151898
C>G	C.T	CRC_MSI	0
C>G	G.A	CRC_MSI	0.00038594
C>G	G.C	CRC_MSI	0.000981242
C>G	G.G	CRC_MSI	0.000293341
C>G	G.T	CRC_MSI	0.00150716
C>G	T.A	CRC_MSI	0.000848935
C>G	T.C	CRC_MSI	0.000450598
C>G	T.G	CRC_MSI	0
C>G	T.T	CRC_MSI	0.00263374
C>T	A.A	CRC_MSI	0.0235079
C>T	A.C	CRC_MSI	0.011065
C>T	A.G	CRC_MSI	0.0337021
C>T	A.T	CRC_MSI	0.00977758
C>T	C.A	CRC_MSI	0.0100961
C>T	C.C	CRC_MSI	0.00858828
C>T	C.G	CRC_MSI	0.0271897
C>T	C.T	CRC_MSI	0.00952426
C>T	G.A	CRC_MSI	0.0559613
C>T	G.C	CRC_MSI	0.0673786
C>T	G.G	CRC_MSI	0.0731885
C>T	G.T	CRC_MSI	0.0561417
C>T	T.A	CRC_MSI	0.0104702
C>T	T.C	CRC_MSI	0.00968785
C>T	T.G	CRC_MSI	0.00964303
C>T	T.T	CRC_MSI	0.00869135
T>A	A.A	CRC_MSI	0.00215192
T>A	A.C	CRC_MSI	0.00477173
T>A	A.G	CRC_MSI	0.00355667
T>A	A.T	CRC_MSI	0.00981501
T>A	C.A	CRC_MSI	0.000813432
T>A	C.C	CRC_MSI	0.00298654
T>A	C.G	CRC_MSI	0.0022405
T>A	C.T	CRC_MSI	0.00261747
T>A	G.A	CRC_MSI	0.000998499
T>A	G.C	CRC_MSI	0.00193879
T>A	G.G	CRC_MSI	0.00185628
T>A	G.T	CRC_MSI	0.00306259
T>A	T.A	CRC_MSI	0.00173405
T>A	T.C	CRC_MSI	0.000469745
T>A	T.G	CRC_MSI	0.00141878
T>A	T.T	CRC_MSI	0.00211795
T>C	A.A	CRC_MSI	0.0288973
T>C	A.C	CRC_MSI	0.0157187
T>C	A.G	CRC_MSI	0.0507634
T>C	A.T	CRC_MSI	0.0187377
T>C	C.A	CRC_MSI	0.0157263
T>C	C.C	CRC_MSI	0.00977414
T>C	C.G	CRC_MSI	0.0416092
T>C	C.T	CRC_MSI	0.00951806
T>C	G.A	CRC_MSI	0.0395405
T>C	G.C	CRC_MSI	0.00864999
T>C	G.G	CRC_MSI	0.0368604
T>C	G.T	CRC_MSI	0.018813
T>C	T.A	CRC_MSI	0.0158542
T>C	T.C	CRC_MSI	0.012918
T>C	T.G	CRC_MSI	0.0212816
T>C	T.T	CRC_MSI	0.0108545
T>G	A.A	CRC_MSI	0.00184451
T>G	A.C	CRC_MSI	0.00140345
T>G	A.G	CRC_MSI	0.00129333
T>G	A.T	CRC_MSI	0.00267682
T>G	C.A	CRC_MSI	0.00216915
T>G	C.C	CRC_MSI	0.00624459
T>G	C.G	CRC_MSI	0.00576128
T>G	C.T	CRC_MSI	0.00713855
T>G	G.A	CRC_MSI	0.000599099
T>G	G.C	CRC_MSI	0.000894826
T>G	G.G	CRC_MSI	0.00132591
T>G	G.T	CRC_MSI	0.00262507
T>G	T.A	CRC_MSI	0.00123861
T>G	T.C	CRC_MSI	0.000939489
T>G	T.G	CRC_MSI	0.00170253
T>G	T.T	CRC_MSI	0.00582437
C>A	A.A	CRC_MSS	0.00756801
C>A	A.C	CRC_MSS	0.0100616
C>A	A.G	CRC_MSS	0
C>A	A.T	CRC_MSS	0.00344752
C>A	C.A	CRC_MSS	0.00906135
C>A	C.C	CRC_MSS	0.0077551
C>A	C.G	CRC_MSS	0.00281182
C>A	C.T	CRC_MSS	0.00190601
C>A	G.A	CRC_MSS	0.0114308
C>A	G.C	CRC_MSS	0.00484373
C>A	G.G	CRC_MSS	0.00108602
C>A	G.T	CRC_MSS	0.0139497
C>A	T.A	CRC_MSS	0.00838123
C>A	T.C	CRC_MSS	0.0100093
C>A	T.G	CRC_MSS	0.000443489
C>A	T.T	CRC_MSS	0.0156012
C>G	A.A	CRC_MSS	0.00756801
C>G	A.C	CRC_MSS	0.00143738
C>G	A.G	CRC_MSS	0
C>G	A.T	CRC_MSS	0.00861881
C>G	C.A	CRC_MSS	0.00679601
C>G	C.C	CRC_MSS	0.00155102
C>G	C.G	CRC_MSS	0.00168709
C>G	C.T	CRC_MSS	0
C>G	G.A	CRC_MSS	0
C>G	G.C	CRC_MSS	0.0145312
C>G	G.G	CRC_MSS	0
C>G	G.T	CRC_MSS	0.00278994
C>G	T.A	CRC_MSS	0.0167625
C>G	T.C	CRC_MSS	0.0116776
C>G	T.G	CRC_MSS	0.000443489
C>G	T.T	CRC_MSS	0.025352
C>T	A.A	CRC_MSS	0.01892
C>T	A.C	CRC_MSS	0.00718688
C>T	A.G	CRC_MSS	0.0119305
C>T	A.T	CRC_MSS	0.0275802
C>T	C.A	CRC_MSS	0.020388
C>T	C.C	CRC_MSS	0.00620408
C>T	C.G	CRC_MSS	0.0106849
C>T	C.T	CRC_MSS	0.0152481
C>T	G.A	CRC_MSS	0.0342923
C>T	G.C	CRC_MSS	0.0339061
C>T	G.G	CRC_MSS	0.0162903
C>T	G.T	CRC_MSS	0.0306893
C>T	T.A	CRC_MSS	0.0230484
C>T	T.C	CRC_MSS	0.0333644
C>T	T.G	CRC_MSS	0.00354791
C>T	T.T	CRC_MSS	0.0273021
T>A	A.A	CRC_MSS	0.00910509
T>A	A.C	CRC_MSS	0.00207837
T>A	A.G	CRC_MSS	0.00718236
T>A	A.T	CRC_MSS	0.00660683
T>A	C.A	CRC_MSS	0.00401536
T>A	C.C	CRC_MSS	0.00804139
T>A	C.G	CRC_MSS	0.0118498
T>A	C.T	CRC_MSS	0.00704764
T>A	G.A	CRC_MSS	0
T>A	G.C	CRC_MSS	0.00110429
T>A	G.G	CRC_MSS	0.00392708
T>A	G.T	CRC_MSS	0.00485933
T>A	T.A	CRC_MSS	0.00917125
T>A	T.C	CRC_MSS	0.00347822
T>A	T.G	CRC_MSS	0.00210106
T>A	T.T	CRC_MSS	0.00392059
T>C	A.A	CRC_MSS	0.0182102
T>C	A.C	CRC_MSS	0.0187053
T>C	A.G	CRC_MSS	0.0215471
T>C	A.T	CRC_MSS	0.0418432
T>C	C.A	CRC_MSS	0.0200768
T>C	C.C	CRC_MSS	0.0221138
T>C	C.G	CRC_MSS	0.0284395
T>C	C.T	CRC_MSS	0.0299525
T>C	G.A	CRC_MSS	0.0059147
T>C	G.C	CRC_MSS	0.00552144
T>C	G.G	CRC_MSS	0.0176719
T>C	G.T	CRC_MSS	0.00971866
T>C	T.A	CRC_MSS	0.0110055
T>C	T.C	CRC_MSS	0.00521733
T>C	T.G	CRC_MSS	0.0105053
T>C	T.T	CRC_MSS	0.0294044
T>G	A.A	CRC_MSS	0
T>G	A.C	CRC_MSS	0.00207837
T>G	A.G	CRC_MSS	0.00239412
T>G	A.T	CRC_MSS	0.00220228
T>G	C.A	CRC_MSS	0
T>G	C.C	CRC_MSS	0.00603104
T>G	C.G	CRC_MSS	0.0189597
T>G	C.T	CRC_MSS	0.00880955
T>G	G.A	CRC_MSS	0.00147867
T>G	G.C	CRC_MSS	0.00331286
T>G	G.G	CRC_MSS	0.00981771
T>G	G.T	CRC_MSS	0.0113384
T>G	T.A	CRC_MSS	0.00550275
T>G	T.C	CRC_MSS	0.00347822
T>G	T.G	CRC_MSS	0.00630319
T>G	T.T	CRC_MSS	0.00980147
C>A	A.A	CRC_POLEd	0.00100941
C>A	A.C	CRC_POLEd	0
C>A	A.G	CRC_POLEd	0
C>A	A.T	CRC_POLEd	0.0119555
C>A	C.A	CRC_POLEd	0.00604294
C>A	C.C	CRC_POLEd	0.00165498
C>A	C.G	CRC_POLEd	0.000300029
C>A	C.T	CRC_POLEd	0.0264389
C>A	G.A	CRC_POLEd	0.00152462
C>A	G.C	CRC_POLEd	0.00387629
C>A	G.G	CRC_POLEd	0
C>A	G.T	CRC_POLEd	0.0163732
C>A	T.A	CRC_POLEd	0.0525402
C>A	T.C	CRC_POLEd	0.00979022
C>A	T.G	CRC_POLEd	0.000473215
C>A	T.T	CRC_POLEd	0.323575
C>G	A.A	CRC_POLEd	0.00100941
C>G	A.C	CRC_POLEd	0.000766861
C>G	A.G	CRC_POLEd	0
C>G	A.T	CRC_POLEd	0.000919651
C>G	C.A	CRC_POLEd	0
C>G	C.C	CRC_POLEd	0
C>G	C.G	CRC_POLEd	0
C>G	C.T	CRC_POLEd	0
C>G	G.A	CRC_POLEd	0
C>G	G.C	CRC_POLEd	0
C>G	G.G	CRC_POLEd	0
C>G	G.T	CRC_POLEd	0.00148847
C>G	T.A	CRC_POLEd	0
C>G	T.C	CRC_POLEd	0
C>G	T.G	CRC_POLEd	0
C>G	T.T	CRC_POLEd	0
C>T	A.A	CRC_POLEd	0.00201882
C>T	A.C	CRC_POLEd	0.00306744
C>T	A.G	CRC_POLEd	0.00344777
C>T	A.T	CRC_POLEd	0.00459826
C>T	C.A	CRC_POLEd	0.00120859
C>T	C.C	CRC_POLEd	0.000827491
C>T	C.G	CRC_POLEd	0.00240023
C>T	C.T	CRC_POLEd	0.00508441
C>T	G.A	CRC_POLEd	0.00152462
C>T	G.C	CRC_POLEd	0.0245499
C>T	G.G	CRC_POLEd	0.0098499
C>T	G.T	CRC_POLEd	0.0282809
C>T	T.A	CRC_POLEd	0.00670726
C>T	T.C	CRC_POLEd	0.0133503
C>T	T.G	CRC_POLEd	0.0158527
C>T	T.T	CRC_POLEd	0.0260108
T>A	A.A	CRC_POLEd	0
T>A	A.C	CRC_POLEd	0
T>A	A.G	CRC_POLEd	0
T>A	A.T	CRC_POLEd	0.00117495
T>A	C.A	CRC_POLEd	0.00214225
T>A	C.C	CRC_POLEd	0.00107255
T>A	C.G	CRC_POLEd	0.00126441
T>A	C.T	CRC_POLEd	0
T>A	G.A	CRC_POLEd	0
T>A	G.C	CRC_POLEd	0
T>A	G.G	CRC_POLEd	0.00104758
T>A	G.T	CRC_POLEd	0.000864174
T>A	T.A	CRC_POLEd	0.0019572
T>A	T.C	CRC_POLEd	0
T>A	T.G	CRC_POLEd	0
T>A	T.T	CRC_POLEd	0.0094126
T>C	A.A	CRC_POLEd	0.00850096
T>C	A.C	CRC_POLEd	0.00776187
T>C	A.G	CRC_POLEd	0.00255459
T>C	A.T	CRC_POLEd	0.00939956
T>C	C.A	CRC_POLEd	0.00214225
T>C	C.C	CRC_POLEd	0
T>C	C.G	CRC_POLEd	0
T>C	C.T	CRC_POLEd	0.00188001
T>C	G.A	CRC_POLEd	0.0102556
T>C	G.C	CRC_POLEd	0.00294577
T>C	G.G	CRC_POLEd	0.00419031
T>C	G.T	CRC_POLEd	0.0120984
T>C	T.A	CRC_POLEd	0.00782878
T>C	T.C	CRC_POLEd	0.00927839
T>C	T.G	CRC_POLEd	0.00448378
T>C	T.T	CRC_POLEd	0.0156877
T>G	A.A	CRC_POLEd	0.00242885
T>G	A.C	CRC_POLEd	0.00332651
T>G	A.G	CRC_POLEd	0.00255459
T>G	A.T	CRC_POLEd	0.0234989
T>G	C.A	CRC_POLEd	0.00321338
T>G	C.C	CRC_POLEd	0
T>G	C.G	CRC_POLEd	0.00252882
T>G	C.T	CRC_POLEd	0.0197401
T>G	G.A	CRC_POLEd	0.000788893
T>G	G.C	CRC_POLEd	0.00117831
T>G	G.G	CRC_POLEd	0
T>G	G.T	CRC_POLEd	0.00172835
T>G	T.A	CRC_POLEd	0.0185934
T>G	T.C	CRC_POLEd	0.00742271
T>G	T.G	CRC_POLEd	0.00560473
T>G	T.T	CRC_POLEd	0.180931
