# Supplementary material for: De novo detection of somatic mutations in high-throughput single-cell profiling data sets
Source: Nat Biotechnol. 2023 Jul 6;42(5):758–67. doi: 10.1038/s41587-023-01863-z (PMC11098751; doi:10.1038/s41587-023-01863-z)
Supplement: Supplementary file 7 — Raw data for the plots visualized in Fig. 5a–i, including the bar plots showing the results of the benchmarking analysis, and the mutational signature analyses [file 41587_2023_1863_MOESM7_ESM.xlsx]

## Sheet: Figure5afi
Substitution	Context	Group	Relative_contribution
C>A	A.A	MPN_HSC	0.00509584
C>A	A.C	MPN_HSC	0
C>A	A.G	MPN_HSC	0
C>A	A.T	MPN_HSC	0.00446508
C>A	C.A	MPN_HSC	0.0129691
C>A	C.C	MPN_HSC	0.0098972
C>A	C.G	MPN_HSC	0.00181131
C>A	C.T	MPN_HSC	0.0108333
C>A	G.A	MPN_HSC	0.0248274
C>A	G.C	MPN_HSC	0
C>A	G.G	MPN_HSC	0
C>A	G.T	MPN_HSC	0.00820216
C>A	T.A	MPN_HSC	0.0108494
C>A	T.C	MPN_HSC	0
C>A	T.G	MPN_HSC	0
C>A	T.T	MPN_HSC	0.020259
C>G	A.A	MPN_HSC	0.00509584
C>G	A.C	MPN_HSC	0
C>G	A.G	MPN_HSC	0
C>G	A.T	MPN_HSC	0.00446508
C>G	C.A	MPN_HSC	0
C>G	C.C	MPN_HSC	0
C>G	C.G	MPN_HSC	0
C>G	C.T	MPN_HSC	0
C>G	G.A	MPN_HSC	0.0165516
C>G	G.C	MPN_HSC	0.00782457
C>G	G.G	MPN_HSC	0
C>G	G.T	MPN_HSC	0
C>G	T.A	MPN_HSC	0.00542469
C>G	T.C	MPN_HSC	0
C>G	T.G	MPN_HSC	0
C>G	T.T	MPN_HSC	0
C>T	A.A	MPN_HSC	0.0152875
C>T	A.C	MPN_HSC	0.00411186
C>T	A.G	MPN_HSC	0.00289275
C>T	A.T	MPN_HSC	0.00893017
C>T	C.A	MPN_HSC	0
C>T	C.C	MPN_HSC	0.0148458
C>T	C.G	MPN_HSC	0.00181131
C>T	C.T	MPN_HSC	0.0108333
C>T	G.A	MPN_HSC	0.0744822
C>T	G.C	MPN_HSC	0.0312983
C>T	G.G	MPN_HSC	0.0259916
C>T	G.T	MPN_HSC	0.0246065
C>T	T.A	MPN_HSC	0.0216988
C>T	T.C	MPN_HSC	0.00475964
C>T	T.G	MPN_HSC	0.00130149
C>T	T.T	MPN_HSC	0.0101295
T>A	A.A	MPN_HSC	0
T>A	A.C	MPN_HSC	0.0102106
T>A	A.G	MPN_HSC	0.0060878
T>A	A.T	MPN_HSC	0
T>A	C.A	MPN_HSC	0.00986251
T>A	C.C	MPN_HSC	0
T>A	C.G	MPN_HSC	0.00675054
T>A	C.T	MPN_HSC	0.0182501
T>A	G.A	MPN_HSC	0.00375945
T>A	G.C	MPN_HSC	0
T>A	G.G	MPN_HSC	0
T>A	G.T	MPN_HSC	0
T>A	T.A	MPN_HSC	0.0089001
T>A	T.C	MPN_HSC	0.0180228
T>A	T.G	MPN_HSC	0
T>A	T.T	MPN_HSC	0.00492348
T>C	A.A	MPN_HSC	0.010745
T>C	A.C	MPN_HSC	0.0051053
T>C	A.G	MPN_HSC	0.030439
T>C	A.T	MPN_HSC	0.0106767
T>C	C.A	MPN_HSC	0.0246563
T>C	C.C	MPN_HSC	0.0595581
T>C	C.G	MPN_HSC	0.0270022
T>C	C.T	MPN_HSC	0.0593129
T>C	G.A	MPN_HSC	0.00375945
T>C	G.C	MPN_HSC	0.00313968
T>C	G.G	MPN_HSC	0.00548259
T>C	G.T	MPN_HSC	0
T>C	T.A	MPN_HSC	0.0089001
T>C	T.C	MPN_HSC	0.0270342
T>C	T.G	MPN_HSC	0.0166177
T>C	T.T	MPN_HSC	0.0295409
T>G	A.A	MPN_HSC	0
T>G	A.C	MPN_HSC	0.0153159
T>G	A.G	MPN_HSC	0
T>G	A.T	MPN_HSC	0
T>G	C.A	MPN_HSC	0
T>G	C.C	MPN_HSC	0.043315
T>G	C.G	MPN_HSC	0.0202516
T>G	C.T	MPN_HSC	0
T>G	G.A	MPN_HSC	0
T>G	G.C	MPN_HSC	0.0627936
T>G	G.G	MPN_HSC	0.0219304
T>G	G.T	MPN_HSC	0.0170924
T>G	T.A	MPN_HSC	0
T>G	T.C	MPN_HSC	0.0090114
T>G	T.G	MPN_HSC	0
T>G	T.T	MPN_HSC	0
C>A	A.A	GTEx_AllCellTypes	0.0017001
C>A	A.C	GTEx_AllCellTypes	0
C>A	A.G	GTEx_AllCellTypes	0
C>A	A.T	GTEx_AllCellTypes	0
C>A	C.A	GTEx_AllCellTypes	0.00651195
C>A	C.C	GTEx_AllCellTypes	0.0031303
C>A	C.G	GTEx_AllCellTypes	0
C>A	C.T	GTEx_AllCellTypes	0.0127694
C>A	G.A	GTEx_AllCellTypes	0
C>A	G.C	GTEx_AllCellTypes	0.00267765
C>A	G.G	GTEx_AllCellTypes	0
C>A	G.T	GTEx_AllCellTypes	0
C>A	T.A	GTEx_AllCellTypes	0.00188617
C>A	T.C	GTEx_AllCellTypes	0.00483043
C>A	T.G	GTEx_AllCellTypes	0
C>A	T.T	GTEx_AllCellTypes	0.00174789
C>G	A.A	GTEx_AllCellTypes	0
C>G	A.C	GTEx_AllCellTypes	0
C>G	A.G	GTEx_AllCellTypes	0.000488791
C>G	A.T	GTEx_AllCellTypes	0
C>G	C.A	GTEx_AllCellTypes	0.00217065
C>G	C.C	GTEx_AllCellTypes	0.00156515
C>G	C.G	GTEx_AllCellTypes	0
C>G	C.T	GTEx_AllCellTypes	0
C>G	G.A	GTEx_AllCellTypes	0.0056162
C>G	G.C	GTEx_AllCellTypes	0.0053553
C>G	G.G	GTEx_AllCellTypes	0.00143998
C>G	G.T	GTEx_AllCellTypes	0
C>G	T.A	GTEx_AllCellTypes	0.00754466
C>G	T.C	GTEx_AllCellTypes	0.00644057
C>G	T.G	GTEx_AllCellTypes	0.000448174
C>G	T.T	GTEx_AllCellTypes	0.00174789
C>T	A.A	GTEx_AllCellTypes	0.0119007
C>T	A.C	GTEx_AllCellTypes	0.0055358
C>T	A.G	GTEx_AllCellTypes	0.00488791
C>T	A.T	GTEx_AllCellTypes	0.0124201
C>T	C.A	GTEx_AllCellTypes	0.0151945
C>T	C.C	GTEx_AllCellTypes	0.00939089
C>T	C.G	GTEx_AllCellTypes	0.00185923
C>T	C.T	GTEx_AllCellTypes	0.00912098
C>T	G.A	GTEx_AllCellTypes	0.101092
C>T	G.C	GTEx_AllCellTypes	0.0615859
C>T	G.G	GTEx_AllCellTypes	0.00863989
C>T	G.T	GTEx_AllCellTypes	0.0448316
C>T	T.A	GTEx_AllCellTypes	0.00943083
C>T	T.C	GTEx_AllCellTypes	0.0209319
C>T	T.G	GTEx_AllCellTypes	0.000896348
C>T	T.T	GTEx_AllCellTypes	0.00349577
T>A	A.A	GTEx_AllCellTypes	0
T>A	A.C	GTEx_AllCellTypes	0
T>A	A.G	GTEx_AllCellTypes	0.00211808
T>A	A.T	GTEx_AllCellTypes	0.00184985
T>A	C.A	GTEx_AllCellTypes	0
T>A	C.C	GTEx_AllCellTypes	0.00573442
T>A	C.G	GTEx_AllCellTypes	0.00227094
T>A	C.T	GTEx_AllCellTypes	0.00792791
T>A	G.A	GTEx_AllCellTypes	0.00130616
T>A	G.C	GTEx_AllCellTypes	0.00106048
T>A	G.G	GTEx_AllCellTypes	0
T>A	G.T	GTEx_AllCellTypes	0
T>A	T.A	GTEx_AllCellTypes	0.00154321
T>A	T.C	GTEx_AllCellTypes	0.00625379
T>A	T.G	GTEx_AllCellTypes	0.00376675
T>A	T.T	GTEx_AllCellTypes	0.00331524
T>C	A.A	GTEx_AllCellTypes	0.0227041
T>C	A.C	GTEx_AllCellTypes	0.0291591
T>C	A.G	GTEx_AllCellTypes	0.0232988
T>C	A.T	GTEx_AllCellTypes	0.0166487
T>C	C.A	GTEx_AllCellTypes	0.0334592
T>C	C.C	GTEx_AllCellTypes	0.0573442
T>C	C.G	GTEx_AllCellTypes	0.0794829
T>C	C.T	GTEx_AllCellTypes	0.0792791
T>C	G.A	GTEx_AllCellTypes	0.0104493
T>C	G.C	GTEx_AllCellTypes	0.0148467
T>C	G.G	GTEx_AllCellTypes	0.0258279
T>C	G.T	GTEx_AllCellTypes	0.0116183
T>C	T.A	GTEx_AllCellTypes	0.0200617
T>C	T.C	GTEx_AllCellTypes	0.0437765
T>C	T.G	GTEx_AllCellTypes	0.0188338
T>C	T.T	GTEx_AllCellTypes	0.0215491
T>G	A.A	GTEx_AllCellTypes	0.00378402
T>G	A.C	GTEx_AllCellTypes	0.00182244
T>G	A.G	GTEx_AllCellTypes	0.00847231
T>G	A.T	GTEx_AllCellTypes	0.00184985
T>G	C.A	GTEx_AllCellTypes	0
T>G	C.C	GTEx_AllCellTypes	0
T>G	C.G	GTEx_AllCellTypes	0.0113547
T>G	C.T	GTEx_AllCellTypes	0.00475675
T>G	G.A	GTEx_AllCellTypes	0.00391848
T>G	G.C	GTEx_AllCellTypes	0
T>G	G.G	GTEx_AllCellTypes	0.0110691
T>G	G.T	GTEx_AllCellTypes	0.00435685
T>G	T.A	GTEx_AllCellTypes	0
T>G	T.C	GTEx_AllCellTypes	0.00156345
T>G	T.G	GTEx_AllCellTypes	0.00565013
T>G	T.T	GTEx_AllCellTypes	0.00663049
C>A	A.A	Heart_cardiomyocytes	0.00322575
C>A	A.C	Heart_cardiomyocytes	0.00089955
C>A	A.G	Heart_cardiomyocytes	0
C>A	A.T	Heart_cardiomyocytes	0.00190181
C>A	C.A	Heart_cardiomyocytes	0.0127149
C>A	C.C	Heart_cardiomyocytes	0.00440054
C>A	C.G	Heart_cardiomyocytes	0.000409106
C>A	C.T	Heart_cardiomyocytes	0.00591165
C>A	G.A	Heart_cardiomyocytes	0
C>A	G.C	Heart_cardiomyocytes	0.00176756
C>A	G.G	Heart_cardiomyocytes	0
C>A	G.T	Heart_cardiomyocytes	0.00355641
C>A	T.A	Heart_cardiomyocytes	0.00693662
C>A	T.C	Heart_cardiomyocytes	0.00104143
C>A	T.G	Heart_cardiomyocytes	0
C>A	T.T	Heart_cardiomyocytes	0.0043173
C>G	A.A	Heart_cardiomyocytes	0
C>G	A.C	Heart_cardiomyocytes	0.0017991
C>G	A.G	Heart_cardiomyocytes	0
C>G	A.T	Heart_cardiomyocytes	0.000950905
C>G	C.A	Heart_cardiomyocytes	0
C>G	C.C	Heart_cardiomyocytes	0.00110014
C>G	C.G	Heart_cardiomyocytes	0.000409106
C>G	C.T	Heart_cardiomyocytes	0
C>G	G.A	Heart_cardiomyocytes	0.0053874
C>G	G.C	Heart_cardiomyocytes	0
C>G	G.G	Heart_cardiomyocytes	0.00172062
C>G	G.T	Heart_cardiomyocytes	0
C>G	T.A	Heart_cardiomyocytes	0.0011561
C>G	T.C	Heart_cardiomyocytes	0.00208287
C>G	T.G	Heart_cardiomyocytes	0
C>G	T.T	Heart_cardiomyocytes	0.00107932
C>T	A.A	Heart_cardiomyocytes	0.021505
C>T	A.C	Heart_cardiomyocytes	0.00809595
C>T	A.G	Heart_cardiomyocytes	0.0037573
C>T	A.T	Heart_cardiomyocytes	0.01046
C>T	C.A	Heart_cardiomyocytes	0.0141277
C>T	C.C	Heart_cardiomyocytes	0.016502
C>T	C.G	Heart_cardiomyocytes	0.00122732
C>T	C.T	Heart_cardiomyocytes	0.0295583
C>T	G.A	Heart_cardiomyocytes	0.0897899
C>T	G.C	Heart_cardiomyocytes	0.0707024
C>T	G.G	Heart_cardiomyocytes	0.00774279
C>T	G.T	Heart_cardiomyocytes	0.0515679
C>T	T.A	Heart_cardiomyocytes	0.021966
C>T	T.C	Heart_cardiomyocytes	0.0197872
C>T	T.G	Heart_cardiomyocytes	0.00169978
C>T	T.T	Heart_cardiomyocytes	0.0194278
T>A	A.A	Heart_cardiomyocytes	0.00110778
T>A	A.C	Heart_cardiomyocytes	0.00325358
T>A	A.G	Heart_cardiomyocytes	0.0051324
T>A	A.T	Heart_cardiomyocytes	0.00773322
T>A	C.A	Heart_cardiomyocytes	0.00104886
T>A	C.C	Heart_cardiomyocytes	0.00481551
T>A	C.G	Heart_cardiomyocytes	0.00146372
T>A	C.T	Heart_cardiomyocytes	0.00684993
T>A	G.A	Heart_cardiomyocytes	0.00158352
T>A	G.C	Heart_cardiomyocytes	0.00204564
T>A	G.G	Heart_cardiomyocytes	0.00120353
T>A	G.T	Heart_cardiomyocytes	0.00274315
T>A	T.A	Heart_cardiomyocytes	0.00736774
T>A	T.C	Heart_cardiomyocytes	0.000966544
T>A	T.G	Heart_cardiomyocytes	0
T>A	T.T	Heart_cardiomyocytes	0.00309694
T>C	A.A	Heart_cardiomyocytes	0.0144011
T>C	A.C	Heart_cardiomyocytes	0.0151834
T>C	A.G	Heart_cardiomyocytes	0.0141141
T>C	A.T	Heart_cardiomyocytes	0.0220949
T>C	C.A	Heart_cardiomyocytes	0.0241239
T>C	C.C	Heart_cardiomyocytes	0.0469512
T>C	C.G	Heart_cardiomyocytes	0.0541575
T>C	C.T	Heart_cardiomyocytes	0.0694779
T>C	G.A	Heart_cardiomyocytes	0.0182104
T>C	G.C	Heart_cardiomyocytes	0.0129557
T>C	G.G	Heart_cardiomyocytes	0.0180529
T>C	G.T	Heart_cardiomyocytes	0.0192021
T>C	T.A	Heart_cardiomyocytes	0.02855
T>C	T.C	Heart_cardiomyocytes	0.0328625
T>C	T.G	Heart_cardiomyocytes	0.0248697
T>C	T.T	Heart_cardiomyocytes	0.0381956
T>G	A.A	Heart_cardiomyocytes	0.00110778
T>G	A.C	Heart_cardiomyocytes	0.00108453
T>G	A.G	Heart_cardiomyocytes	0.0076986
T>G	A.T	Heart_cardiomyocytes	0.00773322
T>G	C.A	Heart_cardiomyocytes	0
T>G	C.C	Heart_cardiomyocytes	0.00240775
T>G	C.G	Heart_cardiomyocytes	0.00146372
T>G	C.T	Heart_cardiomyocytes	0.00391425
T>G	G.A	Heart_cardiomyocytes	0
T>G	G.C	Heart_cardiomyocytes	0
T>G	G.G	Heart_cardiomyocytes	0.00722116
T>G	G.T	Heart_cardiomyocytes	0.00365754
T>G	T.A	Heart_cardiomyocytes	0.000920968
T>G	T.C	Heart_cardiomyocytes	0
T>G	T.G	Heart_cardiomyocytes	0.0082899
T>G	T.T	Heart_cardiomyocytes	0

## Sheet: Figure5beh
Group	SBS_COSMICv3	Contribution
MPN_HSC	Other	0.00751021
GTEx_AllCellTypes	Other	0
Heart_cardiomyocytes	Other	0
MPN_HSC	SBS_POLE	0.00233484
GTEx_AllCellTypes	SBS_POLE	0.000390806
Heart_cardiomyocytes	SBS_POLE	0.00191925
MPN_HSC	SBS_UV	0
GTEx_AllCellTypes	SBS_UV	0
Heart_cardiomyocytes	SBS_UV	0
MPN_HSC	SBS18	0.11299
Heart_cardiomyocytes	SBS2	0.0183564
MPN_HSC	SBS22	0.0299126
MPN_HSC	SBS23	0.0434733
GTEx_AllCellTypes	SBS23	0.0793997
Heart_cardiomyocytes	SBS23	0.104658
Heart_cardiomyocytes	SBS41	0.0179183
Heart_cardiomyocytes	SBS44	0.377445
MPN_HSC	SBS5/40	0.803779
GTEx_AllCellTypes	SBS5/40	0.92021
Heart_cardiomyocytes	SBS5/40	0.479703

## Sheet: Figure5c
Sample	Cell_types	TMB	Age	Cancer_type
ET2	HSC	2.30485	63	MPN
ET3	HSC	0.683914	41	MPN
PV1	HSC	1.14965	56	MPN
PV2	HSC	0.611569	45	MPN
PV3	HSC	1.54889	69	MPN

## Sheet: Figure5d
Donor	Cell_types	Weighted_TMB	Number_cells	Tissue
D1	Cardiomyocytes	92.7967	8072	Heart
D11	Cardiomyocytes	180.506	4930	Heart
D2	Cardiomyocytes	193.207	14948	Heart
D3	Cardiomyocytes	340.374	7463	Heart
D4	Cardiomyocytes	104.856	9945	Heart
D5	Cardiomyocytes	154.42	10632	Heart
D6	Cardiomyocytes	1284.1	7524	Heart
D7	Cardiomyocytes	622.069	8594	Heart
H2	Cardiomyocytes	416.483	6237	Heart
H3	Cardiomyocytes	236.603	11847	Heart
H4	Cardiomyocytes	164.503	9677	Heart
H5	Cardiomyocytes	144.277	19236	Heart
H6	Cardiomyocytes	146.872	13282	Heart
H7	Cardiomyocytes	147.449	14576	Heart

## Sheet: Figure5g
Tissue	Cell_types	Weighted_TMB	Number_cells
Breast_Mammary_Tissue	Adipocytes	2203.15	1747
Esophagus_Muscularis	Adipocytes	651.597	169
Breast_Mammary_Tissue	Endothelial_cells	1123.47	879
Esophagus_Mucosa	Endothelial_cells	609.051	4630
Esophagus_Muscularis	Endothelial_cells	315.161	4418
Heart_Left_Ventricle	Endothelial_cells	188.231	7538
Lung	Endothelial_cells	418.279	2707
Muscle_Skeletal	Endothelial_cells	1004.57	1320
Prostate	Endothelial_cells	523.665	2799
Skin_Sun_Exposed_Lower_leg	Endothelial_cells	2510.46	880
Breast_Mammary_Tissue	Epithelial_cells	876.863	5681
Esophagus_Mucosa	Epithelial_cells	531.279	13606
Lung	Epithelial_cells	450.856	23759
Prostate	Epithelial_cells	946.857	22719
Breast_Mammary_Tissue	Fibroblast	1773.11	816
Esophagus_Mucosa	Fibroblast	674.804	2792
Esophagus_Muscularis	Fibroblast	384.379	10288
Heart_Left_Ventricle	Fibroblast	464.076	9174
Lung	Fibroblast	1449.76	1458
Muscle_Skeletal	Fibroblast	440.772	5887
Prostate	Fibroblast	265.247	1129
Esophagus_Muscularis	Glial	351.742	956
Skin_Sun_Exposed_Lower_leg	Keratinocyte	933.586	1696
Esophagus_Mucosa	Lymphoid	530.025	1805
Heart_Left_Ventricle	Lymphoid	0	690
Prostate	Lymphoid	438.779	678
Esophagus_Muscularis	Muscle	243.613	14658
Heart_Left_Ventricle	Muscle	281.82	11905
Muscle_Skeletal	Muscle	94.4266	22364
Prostate	Muscle	362.433	2220
Esophagus_Mucosa	Myeloids	254.301	1372
Esophagus_Muscularis	Myeloids	673.43	2929
Heart_Left_Ventricle	Myeloids	277.359	6323
Lung	Myeloids	624.745	6023
Muscle_Skeletal	Myeloids	340.258	729
Prostate	Myeloids	0	1015
Esophagus_Mucosa	Stromal	700.982	986
