# Supplementary material for: De novo detection of somatic mutations in high-throughput single-cell profiling data sets
Source: Nat Biotechnol. 2023 Jul 6;42(5):758–67. doi: 10.1038/s41587-023-01863-z (PMC11098751; doi:10.1038/s41587-023-01863-z)
Supplement: Supplementary file 8 — Data displayed in the heatmaps [file 41587_2023_1863_MOESM8_ESM.xlsx]

## Sheet: Figure6a
cell_id	Mut_id	scRNAseq_call	Tumour_site_scRNAseq	Tumour_site_WGS	Modality	CCF_WGS
SPECTRUM-OV-003_S1_UNSORTED_INFRACOLIC_OMENTUM_AAACCCAAGACGGAAA	Mut-9	NA	Omentum	Peritoneum	WGS-specific	1
SPECTRUM-OV-003_S1_UNSORTED_INFRACOLIC_OMENTUM_AAACCCAAGACGGAAA	Mut-6	NA	Omentum	Peritoneum	scRNA-seq-specific	0
SPECTRUM-OV-003_S1_UNSORTED_INFRACOLIC_OMENTUM_AAACCCAAGACGGAAA	Mut-2	1	Omentum	Peritoneum	scRNA-seq-WGS	0.649606
SPECTRUM-OV-003_S1_UNSORTED_INFRACOLIC_OMENTUM_AAACCCAAGACGGAAA	Mut-15	NA	Omentum	Peritoneum	scRNA-seq-specific	0
SPECTRUM-OV-003_S1_UNSORTED_INFRACOLIC_OMENTUM_AAACCCAAGACGGAAA	Mut-14	NA	Omentum	Peritoneum	scRNA-seq-specific	0
SPECTRUM-OV-003_S1_UNSORTED_INFRACOLIC_OMENTUM_AAACCCAAGACGGAAA	Mut-4	0	Omentum	Peritoneum	scRNA-seq-WGS	1
SPECTRUM-OV-003_S1_UNSORTED_INFRACOLIC_OMENTUM_AAACCCAAGACGGAAA	Mut-8	NA	Omentum	Peritoneum	WGS-specific	0.68875
SPECTRUM-OV-003_S1_UNSORTED_INFRACOLIC_OMENTUM_AAACCCAAGACGGAAA	Mut-1	0	Omentum	Peritoneum	WGS-specific	0.928125
SPECTRUM-OV-003_S1_UNSORTED_INFRACOLIC_OMENTUM_AAACCCAAGACGGAAA	Mut-11	NA	Omentum	Peritoneum	WGS-specific	1
SPECTRUM-OV-003_S1_UNSORTED_INFRACOLIC_OMENTUM_AAACCCAAGACGGAAA	Mut-20	NA	Omentum	Peritoneum	scRNA-seq-specific	0
SPECTRUM-OV-003_S1_UNSORTED_INFRACOLIC_OMENTUM_AAACCCAAGACGGAAA	Mut-12	NA	Omentum	Peritoneum	scRNA-seq-specific	0
SPECTRUM-OV-003_S1_UNSORTED_INFRACOLIC_OMENTUM_AAACCCAAGACGGAAA	Mut-5	NA	Omentum	Peritoneum	scRNA-seq-WGS	1
SPECTRUM-OV-003_S1_UNSORTED_INFRACOLIC_OMENTUM_AAACCCAAGACGGAAA	Mut-16	0	Omentum	Peritoneum	scRNA-seq-specific	0
SPECTRUM-OV-003_S1_UNSORTED_INFRACOLIC_OMENTUM_AAACCCAAGACGGAAA	Mut-3	NA	Omentum	Peritoneum	WGS-specific	0.90625
SPECTRUM-OV-003_S1_UNSORTED_INFRACOLIC_OMENTUM_AAACCCAAGACGGAAA	Mut-18	0	Omentum	Peritoneum	scRNA-seq-specific	0
SPECTRUM-OV-003_S1_UNSORTED_INFRACOLIC_OMENTUM_AAACCCAAGACGGAAA	Mut-21	NA	Omentum	Peritoneum	scRNA-seq-specific	0
SPECTRUM-OV-003_S1_UNSORTED_INFRACOLIC_OMENTUM_AAACCCAAGACGGAAA	Mut-7	1	Omentum	Peritoneum	WGS-specific	1
SPECTRUM-OV-003_S1_UNSORTED_INFRACOLIC_OMENTUM_AAACCCAAGACGGAAA	Mut-19	0	Omentum	Peritoneum	scRNA-seq-specific	0
SPECTRUM-OV-003_S1_UNSORTED_INFRACOLIC_OMENTUM_AAACCCAAGACGGAAA	Mut-10	NA	Omentum	Peritoneum	WGS-specific	0.784125
SPECTRUM-OV-003_S1_UNSORTED_INFRACOLIC_OMENTUM_AAACCCAAGACGGAAA	Mut-13	0	Omentum	Peritoneum	scRNA-seq-specific	0
SPECTRUM-OV-003_S1_UNSORTED_INFRACOLIC_OMENTUM_AAACCCAAGACGGAAA	Mut-17	0	Omentum	Peritoneum	WGS-specific	0.28875
SPECTRUM-OV-003_S1_UNSORTED_INFRACOLIC_OMENTUM_AAACCCAGTGCAGGAT	Mut-9	NA	Omentum	Peritoneum	WGS-specific	1
SPECTRUM-OV-003_S1_UNSORTED_INFRACOLIC_OMENTUM_AAACCCAGTGCAGGAT	Mut-6	NA	Omentum	Peritoneum	scRNA-seq-specific	0
SPECTRUM-OV-003_S1_UNSORTED_INFRACOLIC_OMENTUM_AAACCCAGTGCAGGAT	Mut-2	1	Omentum	Peritoneum	scRNA-seq-WGS	0.649606
SPECTRUM-OV-003_S1_UNSORTED_INFRACOLIC_OMENTUM_AAACCCAGTGCAGGAT	Mut-15	0	Omentum	Peritoneum	scRNA-seq-specific	0
SPECTRUM-OV-003_S1_UNSORTED_INFRACOLIC_OMENTUM_AAACCCAGTGCAGGAT	Mut-14	0	Omentum	Peritoneum	scRNA-seq-specific	0
SPECTRUM-OV-003_S1_UNSORTED_INFRACOLIC_OMENTUM_AAACCCAGTGCAGGAT	Mut-4	NA	Omentum	Peritoneum	scRNA-seq-WGS	1
SPECTRUM-OV-003_S1_UNSORTED_INFRACOLIC_OMENTUM_AAACCCAGTGCAGGAT	Mut-8	NA	Omentum	Peritoneum	WGS-specific	0.68875
SPECTRUM-OV-003_S1_UNSORTED_INFRACOLIC_OMENTUM_AAACCCAGTGCAGGAT	Mut-1	1	Omentum	Peritoneum	WGS-specific	0.928125
SPECTRUM-OV-003_S1_UNSORTED_INFRACOLIC_OMENTUM_AAACCCAGTGCAGGAT	Mut-11	NA	Omentum	Peritoneum	WGS-specific	1
SPECTRUM-OV-003_S1_UNSORTED_INFRACOLIC_OMENTUM_AAACCCAGTGCAGGAT	Mut-20	NA	Omentum	Peritoneum	scRNA-seq-specific	0
SPECTRUM-OV-003_S1_UNSORTED_INFRACOLIC_OMENTUM_AAACCCAGTGCAGGAT	Mut-12	NA	Omentum	Peritoneum	scRNA-seq-specific	0
SPECTRUM-OV-003_S1_UNSORTED_INFRACOLIC_OMENTUM_AAACCCAGTGCAGGAT	Mut-5	NA	Omentum	Peritoneum	scRNA-seq-WGS	1
SPECTRUM-OV-003_S1_UNSORTED_INFRACOLIC_OMENTUM_AAACCCAGTGCAGGAT	Mut-16	NA	Omentum	Peritoneum	scRNA-seq-specific	0
SPECTRUM-OV-003_S1_UNSORTED_INFRACOLIC_OMENTUM_AAACCCAGTGCAGGAT	Mut-3	NA	Omentum	Peritoneum	WGS-specific	0.90625
SPECTRUM-OV-003_S1_UNSORTED_INFRACOLIC_OMENTUM_AAACCCAGTGCAGGAT	Mut-18	0	Omentum	Peritoneum	scRNA-seq-specific	0
SPECTRUM-OV-003_S1_UNSORTED_INFRACOLIC_OMENTUM_AAACCCAGTGCAGGAT	Mut-21	0	Omentum	Peritoneum	scRNA-seq-specific	0
SPECTRUM-OV-003_S1_UNSORTED_INFRACOLIC_OMENTUM_AAACCCAGTGCAGGAT	Mut-7	0	Omentum	Peritoneum	WGS-specific	1
SPECTRUM-OV-003_S1_UNSORTED_INFRACOLIC_OMENTUM_AAACCCAGTGCAGGAT	Mut-19	0	Omentum	Peritoneum	scRNA-seq-specific	0
SPECTRUM-OV-003_S1_UNSORTED_INFRACOLIC_OMENTUM_AAACCCAGTGCAGGAT	Mut-10	NA	Omentum	Peritoneum	WGS-specific	0.784125
SPECTRUM-OV-003_S1_UNSORTED_INFRACOLIC_OMENTUM_AAACCCAGTGCAGGAT	Mut-13	NA	Omentum	Peritoneum	scRNA-seq-specific	0
SPECTRUM-OV-003_S1_UNSORTED_INFRACOLIC_OMENTUM_AAACCCAGTGCAGGAT	Mut-17	0	Omentum	Peritoneum	WGS-specific	0.28875
SPECTRUM-OV-003_S1_UNSORTED_INFRACOLIC_OMENTUM_AAAGGTATCGGCTCTT	Mut-9	NA	Omentum	Peritoneum	WGS-specific	1
SPECTRUM-OV-003_S1_UNSORTED_INFRACOLIC_OMENTUM_AAAGGTATCGGCTCTT	Mut-6	NA	Omentum	Peritoneum	scRNA-seq-specific	0
SPECTRUM-OV-003_S1_UNSORTED_INFRACOLIC_OMENTUM_AAAGGTATCGGCTCTT	Mut-2	0	Omentum	Peritoneum	scRNA-seq-WGS	0.649606
SPECTRUM-OV-003_S1_UNSORTED_INFRACOLIC_OMENTUM_AAAGGTATCGGCTCTT	Mut-15	NA	Omentum	Peritoneum	scRNA-seq-specific	0
SPECTRUM-OV-003_S1_UNSORTED_INFRACOLIC_OMENTUM_AAAGGTATCGGCTCTT	Mut-14	NA	Omentum	Peritoneum	scRNA-seq-specific	0
SPECTRUM-OV-003_S1_UNSORTED_INFRACOLIC_OMENTUM_AAAGGTATCGGCTCTT	Mut-4	NA	Omentum	Peritoneum	scRNA-seq-WGS	1
SPECTRUM-OV-003_S1_UNSORTED_INFRACOLIC_OMENTUM_AAAGGTATCGGCTCTT	Mut-8	NA	Omentum	Peritoneum	WGS-specific	0.68875
SPECTRUM-OV-003_S1_UNSORTED_INFRACOLIC_OMENTUM_AAAGGTATCGGCTCTT	Mut-1	1	Omentum	Peritoneum	WGS-specific	0.928125
SPECTRUM-OV-003_S1_UNSORTED_INFRACOLIC_OMENTUM_AAAGGTATCGGCTCTT	Mut-11	NA	Omentum	Peritoneum	WGS-specific	1
SPECTRUM-OV-003_S1_UNSORTED_INFRACOLIC_OMENTUM_AAAGGTATCGGCTCTT	Mut-20	NA	Omentum	Peritoneum	scRNA-seq-specific	0
SPECTRUM-OV-003_S1_UNSORTED_INFRACOLIC_OMENTUM_AAAGGTATCGGCTCTT	Mut-12	0	Omentum	Peritoneum	scRNA-seq-specific	0
SPECTRUM-OV-003_S1_UNSORTED_INFRACOLIC_OMENTUM_AAAGGTATCGGCTCTT	Mut-5	NA	Omentum	Peritoneum	scRNA-seq-WGS	1
SPECTRUM-OV-003_S1_UNSORTED_INFRACOLIC_OMENTUM_AAAGGTATCGGCTCTT	Mut-16	NA	Omentum	Peritoneum	scRNA-seq-specific	0
SPECTRUM-OV-003_S1_UNSORTED_INFRACOLIC_OMENTUM_AAAGGTATCGGCTCTT	Mut-3	NA	Omentum	Peritoneum	WGS-specific	0.90625
SPECTRUM-OV-003_S1_UNSORTED_INFRACOLIC_OMENTUM_AAAGGTATCGGCTCTT	Mut-18	0	Omentum	Peritoneum	scRNA-seq-specific	0
SPECTRUM-OV-003_S1_UNSORTED_INFRACOLIC_OMENTUM_AAAGGTATCGGCTCTT	Mut-21	0	Omentum	Peritoneum	scRNA-seq-specific	0
SPECTRUM-OV-003_S1_UNSORTED_INFRACOLIC_OMENTUM_AAAGGTATCGGCTCTT	Mut-7	1	Omentum	Peritoneum	WGS-specific	1
SPECTRUM-OV-003_S1_UNSORTED_INFRACOLIC_OMENTUM_AAAGGTATCGGCTCTT	Mut-19	0	Omentum	Peritoneum	scRNA-seq-specific	0
SPECTRUM-OV-003_S1_UNSORTED_INFRACOLIC_OMENTUM_AAAGGTATCGGCTCTT	Mut-10	NA	Omentum	Peritoneum	WGS-specific	0.784125
SPECTRUM-OV-003_S1_UNSORTED_INFRACOLIC_OMENTUM_AAAGGTATCGGCTCTT	Mut-13	NA	Omentum	Peritoneum	scRNA-seq-specific	0
SPECTRUM-OV-003_S1_UNSORTED_INFRACOLIC_OMENTUM_AAAGGTATCGGCTCTT	Mut-17	0	Omentum	Peritoneum	WGS-specific	0.28875
SPECTRUM-OV-003_S1_UNSORTED_INFRACOLIC_OMENTUM_AAAGTCCAGGTGCATG	Mut-9	NA	Omentum	Peritoneum	WGS-specific	1
SPECTRUM-OV-003_S1_UNSORTED_INFRACOLIC_OMENTUM_AAAGTCCAGGTGCATG	Mut-6	0	Omentum	Peritoneum	scRNA-seq-specific	0
SPECTRUM-OV-003_S1_UNSORTED_INFRACOLIC_OMENTUM_AAAGTCCAGGTGCATG	Mut-2	1	Omentum	Peritoneum	scRNA-seq-WGS	0.649606
SPECTRUM-OV-003_S1_UNSORTED_INFRACOLIC_OMENTUM_AAAGTCCAGGTGCATG	Mut-15	0	Omentum	Peritoneum	scRNA-seq-specific	0
SPECTRUM-OV-003_S1_UNSORTED_INFRACOLIC_OMENTUM_AAAGTCCAGGTGCATG	Mut-14	NA	Omentum	Peritoneum	scRNA-seq-specific	0
SPECTRUM-OV-003_S1_UNSORTED_INFRACOLIC_OMENTUM_AAAGTCCAGGTGCATG	Mut-4	NA	Omentum	Peritoneum	scRNA-seq-WGS	1
SPECTRUM-OV-003_S1_UNSORTED_INFRACOLIC_OMENTUM_AAAGTCCAGGTGCATG	Mut-8	NA	Omentum	Peritoneum	WGS-specific	0.68875
SPECTRUM-OV-003_S1_UNSORTED_INFRACOLIC_OMENTUM_AAAGTCCAGGTGCATG	Mut-1	1	Omentum	Peritoneum	WGS-specific	0.928125
SPECTRUM-OV-003_S1_UNSORTED_INFRACOLIC_OMENTUM_AAAGTCCAGGTGCATG	Mut-11	NA	Omentum	Peritoneum	WGS-specific	1
SPECTRUM-OV-003_S1_UNSORTED_INFRACOLIC_OMENTUM_AAAGTCCAGGTGCATG	Mut-20	NA	Omentum	Peritoneum	scRNA-seq-specific	0
SPECTRUM-OV-003_S1_UNSORTED_INFRACOLIC_OMENTUM_AAAGTCCAGGTGCATG	Mut-12	NA	Omentum	Peritoneum	scRNA-seq-specific	0
SPECTRUM-OV-003_S1_UNSORTED_INFRACOLIC_OMENTUM_AAAGTCCAGGTGCATG	Mut-5	NA	Omentum	Peritoneum	scRNA-seq-WGS	1
SPECTRUM-OV-003_S1_UNSORTED_INFRACOLIC_OMENTUM_AAAGTCCAGGTGCATG	Mut-16	0	Omentum	Peritoneum	scRNA-seq-specific	0
SPECTRUM-OV-003_S1_UNSORTED_INFRACOLIC_OMENTUM_AAAGTCCAGGTGCATG	Mut-3	1	Omentum	Peritoneum	WGS-specific	0.90625
SPECTRUM-OV-003_S1_UNSORTED_INFRACOLIC_OMENTUM_AAAGTCCAGGTGCATG	Mut-18	0	Omentum	Peritoneum	scRNA-seq-specific	0
SPECTRUM-OV-003_S1_UNSORTED_INFRACOLIC_OMENTUM_AAAGTCCAGGTGCATG	Mut-21	0	Omentum	Peritoneum	scRNA-seq-specific	0
SPECTRUM-OV-003_S1_UNSORTED_INFRACOLIC_OMENTUM_AAAGTCCAGGTGCATG	Mut-7	NA	Omentum	Peritoneum	WGS-specific	1
SPECTRUM-OV-003_S1_UNSORTED_INFRACOLIC_OMENTUM_AAAGTCCAGGTGCATG	Mut-19	0	Omentum	Peritoneum	scRNA-seq-specific	0
SPECTRUM-OV-003_S1_UNSORTED_INFRACOLIC_OMENTUM_AAAGTCCAGGTGCATG	Mut-10	NA	Omentum	Peritoneum	WGS-specific	0.784125
SPECTRUM-OV-003_S1_UNSORTED_INFRACOLIC_OMENTUM_AAAGTCCAGGTGCATG	Mut-13	NA	Omentum	Peritoneum	scRNA-seq-specific	0
SPECTRUM-OV-003_S1_UNSORTED_INFRACOLIC_OMENTUM_AAAGTCCAGGTGCATG	Mut-17	0	Omentum	Peritoneum	WGS-specific	0.28875
SPECTRUM-OV-003_S1_UNSORTED_INFRACOLIC_OMENTUM_AAATGGACAAATGCTC	Mut-9	NA	Omentum	Peritoneum	WGS-specific	1
SPECTRUM-OV-003_S1_UNSORTED_INFRACOLIC_OMENTUM_AAATGGACAAATGCTC	Mut-6	0	Omentum	Peritoneum	scRNA-seq-specific	0
SPECTRUM-OV-003_S1_UNSORTED_INFRACOLIC_OMENTUM_AAATGGACAAATGCTC	Mut-2	0	Omentum	Peritoneum	scRNA-seq-WGS	0.649606
SPECTRUM-OV-003_S1_UNSORTED_INFRACOLIC_OMENTUM_AAATGGACAAATGCTC	Mut-15	NA	Omentum	Peritoneum	scRNA-seq-specific	0
SPECTRUM-OV-003_S1_UNSORTED_INFRACOLIC_OMENTUM_AAATGGACAAATGCTC	Mut-14	NA	Omentum	Peritoneum	scRNA-seq-specific	0
SPECTRUM-OV-003_S1_UNSORTED_INFRACOLIC_OMENTUM_AAATGGACAAATGCTC	Mut-4	1	Omentum	Peritoneum	scRNA-seq-WGS	1
SPECTRUM-OV-003_S1_UNSORTED_INFRACOLIC_OMENTUM_AAATGGACAAATGCTC	Mut-8	NA	Omentum	Peritoneum	WGS-specific	0.68875
SPECTRUM-OV-003_S1_UNSORTED_INFRACOLIC_OMENTUM_AAATGGACAAATGCTC	Mut-1	1	Omentum	Peritoneum	WGS-specific	0.928125
SPECTRUM-OV-003_S1_UNSORTED_INFRACOLIC_OMENTUM_AAATGGACAAATGCTC	Mut-11	NA	Omentum	Peritoneum	WGS-specific	1
SPECTRUM-OV-003_S1_UNSORTED_INFRACOLIC_OMENTUM_AAATGGACAAATGCTC	Mut-20	NA	Omentum	Peritoneum	scRNA-seq-specific	0
SPECTRUM-OV-003_S1_UNSORTED_INFRACOLIC_OMENTUM_AAATGGACAAATGCTC	Mut-12	0	Omentum	Peritoneum	scRNA-seq-specific	0
SPECTRUM-OV-003_S1_UNSORTED_INFRACOLIC_OMENTUM_AAATGGACAAATGCTC	Mut-5	NA	Omentum	Peritoneum	scRNA-seq-WGS	1
SPECTRUM-OV-003_S1_UNSORTED_INFRACOLIC_OMENTUM_AAATGGACAAATGCTC	Mut-16	NA	Omentum	Peritoneum	scRNA-seq-specific	0
SPECTRUM-OV-003_S1_UNSORTED_INFRACOLIC_OMENTUM_AAATGGACAAATGCTC	Mut-3	NA	Omentum	Peritoneum	WGS-specific	0.90625
SPECTRUM-OV-003_S1_UNSORTED_INFRACOLIC_OMENTUM_AAATGGACAAATGCTC	Mut-18	0	Omentum	Peritoneum	scRNA-seq-specific	0
SPECTRUM-OV-003_S1_UNSORTED_INFRACOLIC_OMENTUM_AAATGGACAAATGCTC	Mut-21	0	Omentum	Peritoneum	scRNA-seq-specific	0
SPECTRUM-OV-003_S1_UNSORTED_INFRACOLIC_OMENTUM_AAATGGACAAATGCTC	Mut-7	NA	Omentum	Peritoneum	WGS-specific	1
SPECTRUM-OV-003_S1_UNSORTED_INFRACOLIC_OMENTUM_AAATGGACAAATGCTC	Mut-19	0	Omentum	Peritoneum	scRNA-seq-specific	0
SPECTRUM-OV-003_S1_UNSORTED_INFRACOLIC_OMENTUM_AAATGGACAAATGCTC	Mut-10	NA	Omentum	Peritoneum	WGS-specific	0.784125
SPECTRUM-OV-003_S1_UNSORTED_INFRACOLIC_OMENTUM_AAATGGACAAATGCTC	Mut-13	NA	Omentum	Peritoneum	scRNA-seq-specific	0
SPECTRUM-OV-003_S1_UNSORTED_INFRACOLIC_OMENTUM_AAATGGACAAATGCTC	Mut-17	0	Omentum	Peritoneum	WGS-specific	0.28875
SPECTRUM-OV-003_S1_UNSORTED_INFRACOLIC_OMENTUM_AACAACCGTGCTCGTG	Mut-9	NA	Omentum	Peritoneum	WGS-specific	1
SPECTRUM-OV-003_S1_UNSORTED_INFRACOLIC_OMENTUM_AACAACCGTGCTCGTG	Mut-6	0	Omentum	Peritoneum	scRNA-seq-specific	0
SPECTRUM-OV-003_S1_UNSORTED_INFRACOLIC_OMENTUM_AACAACCGTGCTCGTG	Mut-2	1	Omentum	Peritoneum	scRNA-seq-WGS	0.649606
SPECTRUM-OV-003_S1_UNSORTED_INFRACOLIC_OMENTUM_AACAACCGTGCTCGTG	Mut-15	NA	Omentum	Peritoneum	scRNA-seq-specific	0
SPECTRUM-OV-003_S1_UNSORTED_INFRACOLIC_OMENTUM_AACAACCGTGCTCGTG	Mut-14	NA	Omentum	Peritoneum	scRNA-seq-specific	0
SPECTRUM-OV-003_S1_UNSORTED_INFRACOLIC_OMENTUM_AACAACCGTGCTCGTG	Mut-4	NA	Omentum	Peritoneum	scRNA-seq-WGS	1
SPECTRUM-OV-003_S1_UNSORTED_INFRACOLIC_OMENTUM_AACAACCGTGCTCGTG	Mut-8	NA	Omentum	Peritoneum	WGS-specific	0.68875
SPECTRUM-OV-003_S1_UNSORTED_INFRACOLIC_OMENTUM_AACAACCGTGCTCGTG	Mut-1	1	Omentum	Peritoneum	WGS-specific	0.928125
SPECTRUM-OV-003_S1_UNSORTED_INFRACOLIC_OMENTUM_AACAACCGTGCTCGTG	Mut-11	NA	Omentum	Peritoneum	WGS-specific	1
SPECTRUM-OV-003_S1_UNSORTED_INFRACOLIC_OMENTUM_AACAACCGTGCTCGTG	Mut-20	NA	Omentum	Peritoneum	scRNA-seq-specific	0
SPECTRUM-OV-003_S1_UNSORTED_INFRACOLIC_OMENTUM_AACAACCGTGCTCGTG	Mut-12	NA	Omentum	Peritoneum	scRNA-seq-specific	0
SPECTRUM-OV-003_S1_UNSORTED_INFRACOLIC_OMENTUM_AACAACCGTGCTCGTG	Mut-5	NA	Omentum	Peritoneum	scRNA-seq-WGS	1
SPECTRUM-OV-003_S1_UNSORTED_INFRACOLIC_OMENTUM_AACAACCGTGCTCGTG	Mut-16	0	Omentum	Peritoneum	scRNA-seq-specific	0
SPECTRUM-OV-003_S1_UNSORTED_INFRACOLIC_OMENTUM_AACAACCGTGCTCGTG	Mut-3	NA	Omentum	Peritoneum	WGS-specific	0.90625
SPECTRUM-OV-003_S1_UNSORTED_INFRACOLIC_OMENTUM_AACAACCGTGCTCGTG	Mut-18	0	Omentum	Peritoneum	scRNA-seq-specific	0
SPECTRUM-OV-003_S1_UNSORTED_INFRACOLIC_OMENTUM_AACAACCGTGCTCGTG	Mut-21	0	Omentum	Peritoneum	scRNA-seq-specific	0
SPECTRUM-OV-003_S1_UNSORTED_INFRACOLIC_OMENTUM_AACAACCGTGCTCGTG	Mut-7	NA	Omentum	Peritoneum	WGS-specific	1
SPECTRUM-OV-003_S1_UNSORTED_INFRACOLIC_OMENTUM_AACAACCGTGCTCGTG	Mut-19	0	Omentum	Peritoneum	scRNA-seq-specific	0
SPECTRUM-OV-003_S1_UNSORTED_INFRACOLIC_OMENTUM_AACAACCGTGCTCGTG	Mut-10	NA	Omentum	Peritoneum	WGS-specific	0.784125
SPECTRUM-OV-003_S1_UNSORTED_INFRACOLIC_OMENTUM_AACAACCGTGCTCGTG	Mut-13	NA	Omentum	Peritoneum	scRNA-seq-specific	0
SPECTRUM-OV-003_S1_UNSORTED_INFRACOLIC_OMENTUM_AACAACCGTGCTCGTG	Mut-17	0	Omentum	Peritoneum	WGS-specific	0.28875
SPECTRUM-OV-003_S1_UNSORTED_INFRACOLIC_OMENTUM_AACCTGAAGGTCGTAG	Mut-9	NA	Omentum	Peritoneum	WGS-specific	1
SPECTRUM-OV-003_S1_UNSORTED_INFRACOLIC_OMENTUM_AACCTGAAGGTCGTAG	Mut-6	0	Omentum	Peritoneum	scRNA-seq-specific	0
SPECTRUM-OV-003_S1_UNSORTED_INFRACOLIC_OMENTUM_AACCTGAAGGTCGTAG	Mut-2	0	Omentum	Peritoneum	scRNA-seq-WGS	0.649606
SPECTRUM-OV-003_S1_UNSORTED_INFRACOLIC_OMENTUM_AACCTGAAGGTCGTAG	Mut-15	0	Omentum	Peritoneum	scRNA-seq-specific	0
SPECTRUM-OV-003_S1_UNSORTED_INFRACOLIC_OMENTUM_AACCTGAAGGTCGTAG	Mut-14	0	Omentum	Peritoneum	scRNA-seq-specific	0
SPECTRUM-OV-003_S1_UNSORTED_INFRACOLIC_OMENTUM_AACCTGAAGGTCGTAG	Mut-4	0	Omentum	Peritoneum	scRNA-seq-WGS	1
SPECTRUM-OV-003_S1_UNSORTED_INFRACOLIC_OMENTUM_AACCTGAAGGTCGTAG	Mut-8	NA	Omentum	Peritoneum	WGS-specific	0.68875
SPECTRUM-OV-003_S1_UNSORTED_INFRACOLIC_OMENTUM_AACCTGAAGGTCGTAG	Mut-1	1	Omentum	Peritoneum	WGS-specific	0.928125
SPECTRUM-OV-003_S1_UNSORTED_INFRACOLIC_OMENTUM_AACCTGAAGGTCGTAG	Mut-11	NA	Omentum	Peritoneum	WGS-specific	1
SPECTRUM-OV-003_S1_UNSORTED_INFRACOLIC_OMENTUM_AACCTGAAGGTCGTAG	Mut-20	NA	Omentum	Peritoneum	scRNA-seq-specific	0
SPECTRUM-OV-003_S1_UNSORTED_INFRACOLIC_OMENTUM_AACCTGAAGGTCGTAG	Mut-12	NA	Omentum	Peritoneum	scRNA-seq-specific	0
SPECTRUM-OV-003_S1_UNSORTED_INFRACOLIC_OMENTUM_AACCTGAAGGTCGTAG	Mut-5	NA	Omentum	Peritoneum	scRNA-seq-WGS	1
SPECTRUM-OV-003_S1_UNSORTED_INFRACOLIC_OMENTUM_AACCTGAAGGTCGTAG	Mut-16	NA	Omentum	Peritoneum	scRNA-seq-specific	0
SPECTRUM-OV-003_S1_UNSORTED_INFRACOLIC_OMENTUM_AACCTGAAGGTCGTAG	Mut-3	1	Omentum	Peritoneum	WGS-specific	0.90625
SPECTRUM-OV-003_S1_UNSORTED_INFRACOLIC_OMENTUM_AACCTGAAGGTCGTAG	Mut-18	0	Omentum	Peritoneum	scRNA-seq-specific	0
SPECTRUM-OV-003_S1_UNSORTED_INFRACOLIC_OMENTUM_AACCTGAAGGTCGTAG	Mut-21	NA	Omentum	Peritoneum	scRNA-seq-specific	0
SPECTRUM-OV-003_S1_UNSORTED_INFRACOLIC_OMENTUM_AACCTGAAGGTCGTAG	Mut-7	0	Omentum	Peritoneum	WGS-specific	1
SPECTRUM-OV-003_S1_UNSORTED_INFRACOLIC_OMENTUM_AACCTGAAGGTCGTAG	Mut-19	0	Omentum	Peritoneum	scRNA-seq-specific	0
SPECTRUM-OV-003_S1_UNSORTED_INFRACOLIC_OMENTUM_AACCTGAAGGTCGTAG	Mut-10	NA	Omentum	Peritoneum	WGS-specific	0.784125
SPECTRUM-OV-003_S1_UNSORTED_INFRACOLIC_OMENTUM_AACCTGAAGGTCGTAG	Mut-13	NA	Omentum	Peritoneum	scRNA-seq-specific	0
SPECTRUM-OV-003_S1_UNSORTED_INFRACOLIC_OMENTUM_AACCTGAAGGTCGTAG	Mut-17	0	Omentum	Peritoneum	WGS-specific	0.28875
SPECTRUM-OV-003_S1_UNSORTED_INFRACOLIC_OMENTUM_AACCTTTAGGCGTCCT	Mut-9	NA	Omentum	Peritoneum	WGS-specific	1
SPECTRUM-OV-003_S1_UNSORTED_INFRACOLIC_OMENTUM_AACCTTTAGGCGTCCT	Mut-6	0	Omentum	Peritoneum	scRNA-seq-specific	0
SPECTRUM-OV-003_S1_UNSORTED_INFRACOLIC_OMENTUM_AACCTTTAGGCGTCCT	Mut-2	0	Omentum	Peritoneum	scRNA-seq-WGS	0.649606
SPECTRUM-OV-003_S1_UNSORTED_INFRACOLIC_OMENTUM_AACCTTTAGGCGTCCT	Mut-15	0	Omentum	Peritoneum	scRNA-seq-specific	0
SPECTRUM-OV-003_S1_UNSORTED_INFRACOLIC_OMENTUM_AACCTTTAGGCGTCCT	Mut-14	0	Omentum	Peritoneum	scRNA-seq-specific	0
SPECTRUM-OV-003_S1_UNSORTED_INFRACOLIC_OMENTUM_AACCTTTAGGCGTCCT	Mut-4	NA	Omentum	Peritoneum	scRNA-seq-WGS	1
SPECTRUM-OV-003_S1_UNSORTED_INFRACOLIC_OMENTUM_AACCTTTAGGCGTCCT	Mut-8	NA	Omentum	Peritoneum	WGS-specific	0.68875
SPECTRUM-OV-003_S1_UNSORTED_INFRACOLIC_OMENTUM_AACCTTTAGGCGTCCT	Mut-1	1	Omentum	Peritoneum	WGS-specific	0.928125
SPECTRUM-OV-003_S1_UNSORTED_INFRACOLIC_OMENTUM_AACCTTTAGGCGTCCT	Mut-11	1	Omentum	Peritoneum	WGS-specific	1
SPECTRUM-OV-003_S1_UNSORTED_INFRACOLIC_OMENTUM_AACCTTTAGGCGTCCT	Mut-20	NA	Omentum	Peritoneum	scRNA-seq-specific	0
SPECTRUM-OV-003_S1_UNSORTED_INFRACOLIC_OMENTUM_AACCTTTAGGCGTCCT	Mut-12	NA	Omentum	Peritoneum	scRNA-seq-specific	0
SPECTRUM-OV-003_S1_UNSORTED_INFRACOLIC_OMENTUM_AACCTTTAGGCGTCCT	Mut-5	NA	Omentum	Peritoneum	scRNA-seq-WGS	1
SPECTRUM-OV-003_S1_UNSORTED_INFRACOLIC_OMENTUM_AACCTTTAGGCGTCCT	Mut-16	0	Omentum	Peritoneum	scRNA-seq-specific	0
SPECTRUM-OV-003_S1_UNSORTED_INFRACOLIC_OMENTUM_AACCTTTAGGCGTCCT	Mut-3	0	Omentum	Peritoneum	WGS-specific	0.90625
SPECTRUM-OV-003_S1_UNSORTED_INFRACOLIC_OMENTUM_AACCTTTAGGCGTCCT	Mut-18	0	Omentum	Peritoneum	scRNA-seq-specific	0
SPECTRUM-OV-003_S1_UNSORTED_INFRACOLIC_OMENTUM_AACCTTTAGGCGTCCT	Mut-21	0	Omentum	Peritoneum	scRNA-seq-specific	0
SPECTRUM-OV-003_S1_UNSORTED_INFRACOLIC_OMENTUM_AACCTTTAGGCGTCCT	Mut-7	NA	Omentum	Peritoneum	WGS-specific	1
SPECTRUM-OV-003_S1_UNSORTED_INFRACOLIC_OMENTUM_AACCTTTAGGCGTCCT	Mut-19	0	Omentum	Peritoneum	scRNA-seq-specific	0
SPECTRUM-OV-003_S1_UNSORTED_INFRACOLIC_OMENTUM_AACCTTTAGGCGTCCT	Mut-10	NA	Omentum	Peritoneum	WGS-specific	0.784125
SPECTRUM-OV-003_S1_UNSORTED_INFRACOLIC_OMENTUM_AACCTTTAGGCGTCCT	Mut-13	NA	Omentum	Peritoneum	scRNA-seq-specific	0
SPECTRUM-OV-003_S1_UNSORTED_INFRACOLIC_OMENTUM_AACCTTTAGGCGTCCT	Mut-17	0	Omentum	Peritoneum	WGS-specific	0.28875
SPECTRUM-OV-003_S1_UNSORTED_INFRACOLIC_OMENTUM_AACGGGATCTTCGTGC	Mut-9	NA	Omentum	Peritoneum	WGS-specific	1
SPECTRUM-OV-003_S1_UNSORTED_INFRACOLIC_OMENTUM_AACGGGATCTTCGTGC	Mut-6	0	Omentum	Peritoneum	scRNA-seq-specific	0
SPECTRUM-OV-003_S1_UNSORTED_INFRACOLIC_OMENTUM_AACGGGATCTTCGTGC	Mut-2	1	Omentum	Peritoneum	scRNA-seq-WGS	0.649606
SPECTRUM-OV-003_S1_UNSORTED_INFRACOLIC_OMENTUM_AACGGGATCTTCGTGC	Mut-15	1	Omentum	Peritoneum	scRNA-seq-specific	0
SPECTRUM-OV-003_S1_UNSORTED_INFRACOLIC_OMENTUM_AACGGGATCTTCGTGC	Mut-14	1	Omentum	Peritoneum	scRNA-seq-specific	0
SPECTRUM-OV-003_S1_UNSORTED_INFRACOLIC_OMENTUM_AACGGGATCTTCGTGC	Mut-4	0	Omentum	Peritoneum	scRNA-seq-WGS	1
SPECTRUM-OV-003_S1_UNSORTED_INFRACOLIC_OMENTUM_AACGGGATCTTCGTGC	Mut-8	0	Omentum	Peritoneum	WGS-specific	0.68875
SPECTRUM-OV-003_S1_UNSORTED_INFRACOLIC_OMENTUM_AACGGGATCTTCGTGC	Mut-1	1	Omentum	Peritoneum	WGS-specific	0.928125
SPECTRUM-OV-003_S1_UNSORTED_INFRACOLIC_OMENTUM_AACGGGATCTTCGTGC	Mut-11	1	Omentum	Peritoneum	WGS-specific	1
SPECTRUM-OV-003_S1_UNSORTED_INFRACOLIC_OMENTUM_AACGGGATCTTCGTGC	Mut-20	NA	Omentum	Peritoneum	scRNA-seq-specific	0
SPECTRUM-OV-003_S1_UNSORTED_INFRACOLIC_OMENTUM_AACGGGATCTTCGTGC	Mut-12	0	Omentum	Peritoneum	scRNA-seq-specific	0
SPECTRUM-OV-003_S1_UNSORTED_INFRACOLIC_OMENTUM_AACGGGATCTTCGTGC	Mut-5	1	Omentum	Peritoneum	scRNA-seq-WGS	1
SPECTRUM-OV-003_S1_UNSORTED_INFRACOLIC_OMENTUM_AACGGGATCTTCGTGC	Mut-16	NA	Omentum	Peritoneum	scRNA-seq-specific	0
SPECTRUM-OV-003_S1_UNSORTED_INFRACOLIC_OMENTUM_AACGGGATCTTCGTGC	Mut-3	0	Omentum	Peritoneum	WGS-specific	0.90625
SPECTRUM-OV-003_S1_UNSORTED_INFRACOLIC_OMENTUM_AACGGGATCTTCGTGC	Mut-18	0	Omentum	Peritoneum	scRNA-seq-specific	0
SPECTRUM-OV-003_S1_UNSORTED_INFRACOLIC_OMENTUM_AACGGGATCTTCGTGC	Mut-21	0	Omentum	Peritoneum	scRNA-seq-specific	0
SPECTRUM-OV-003_S1_UNSORTED_INFRACOLIC_OMENTUM_AACGGGATCTTCGTGC	Mut-7	1	Omentum	Peritoneum	WGS-specific	1
SPECTRUM-OV-003_S1_UNSORTED_INFRACOLIC_OMENTUM_AACGGGATCTTCGTGC	Mut-19	0	Omentum	Peritoneum	scRNA-seq-specific	0
SPECTRUM-OV-003_S1_UNSORTED_INFRACOLIC_OMENTUM_AACGGGATCTTCGTGC	Mut-10	NA	Omentum	Peritoneum	WGS-specific	0.784125
SPECTRUM-OV-003_S1_UNSORTED_INFRACOLIC_OMENTUM_AACGGGATCTTCGTGC	Mut-13	NA	Omentum	Peritoneum	scRNA-seq-specific	0
SPECTRUM-OV-003_S1_UNSORTED_INFRACOLIC_OMENTUM_AACGGGATCTTCGTGC	Mut-17	0	Omentum	Peritoneum	WGS-specific	0.28875
SPECTRUM-OV-003_S1_UNSORTED_INFRACOLIC_OMENTUM_AAGATAGGTGTCCCTT	Mut-9	NA	Omentum	Peritoneum	WGS-specific	1
SPECTRUM-OV-003_S1_UNSORTED_INFRACOLIC_OMENTUM_AAGATAGGTGTCCCTT	Mut-6	NA	Omentum	Peritoneum	scRNA-seq-specific	0
SPECTRUM-OV-003_S1_UNSORTED_INFRACOLIC_OMENTUM_AAGATAGGTGTCCCTT	Mut-2	1	Omentum	Peritoneum	scRNA-seq-WGS	0.649606
SPECTRUM-OV-003_S1_UNSORTED_INFRACOLIC_OMENTUM_AAGATAGGTGTCCCTT	Mut-15	NA	Omentum	Peritoneum	scRNA-seq-specific	0
SPECTRUM-OV-003_S1_UNSORTED_INFRACOLIC_OMENTUM_AAGATAGGTGTCCCTT	Mut-14	1	Omentum	Peritoneum	scRNA-seq-specific	0
SPECTRUM-OV-003_S1_UNSORTED_INFRACOLIC_OMENTUM_AAGATAGGTGTCCCTT	Mut-4	0	Omentum	Peritoneum	scRNA-seq-WGS	1
SPECTRUM-OV-003_S1_UNSORTED_INFRACOLIC_OMENTUM_AAGATAGGTGTCCCTT	Mut-8	NA	Omentum	Peritoneum	WGS-specific	0.68875
SPECTRUM-OV-003_S1_UNSORTED_INFRACOLIC_OMENTUM_AAGATAGGTGTCCCTT	Mut-1	NA	Omentum	Peritoneum	WGS-specific	0.928125
SPECTRUM-OV-003_S1_UNSORTED_INFRACOLIC_OMENTUM_AAGATAGGTGTCCCTT	Mut-11	NA	Omentum	Peritoneum	WGS-specific	1
SPECTRUM-OV-003_S1_UNSORTED_INFRACOLIC_OMENTUM_AAGATAGGTGTCCCTT	Mut-20	NA	Omentum	Peritoneum	scRNA-seq-specific	0
SPECTRUM-OV-003_S1_UNSORTED_INFRACOLIC_OMENTUM_AAGATAGGTGTCCCTT	Mut-12	NA	Omentum	Peritoneum	scRNA-seq-specific	0
SPECTRUM-OV-003_S1_UNSORTED_INFRACOLIC_OMENTUM_AAGATAGGTGTCCCTT	Mut-5	NA	Omentum	Peritoneum	scRNA-seq-WGS	1
SPECTRUM-OV-003_S1_UNSORTED_INFRACOLIC_OMENTUM_AAGATAGGTGTCCCTT	Mut-16	NA	Omentum	Peritoneum	scRNA-seq-specific	0
SPECTRUM-OV-003_S1_UNSORTED_INFRACOLIC_OMENTUM_AAGATAGGTGTCCCTT	Mut-3	0	Omentum	Peritoneum	WGS-specific	0.90625
SPECTRUM-OV-003_S1_UNSORTED_INFRACOLIC_OMENTUM_AAGATAGGTGTCCCTT	Mut-18	0	Omentum	Peritoneum	scRNA-seq-specific	0
SPECTRUM-OV-003_S1_UNSORTED_INFRACOLIC_OMENTUM_AAGATAGGTGTCCCTT	Mut-21	0	Omentum	Peritoneum	scRNA-seq-specific	0
SPECTRUM-OV-003_S1_UNSORTED_INFRACOLIC_OMENTUM_AAGATAGGTGTCCCTT	Mut-7	1	Omentum	Peritoneum	WGS-specific	1
SPECTRUM-OV-003_S1_UNSORTED_INFRACOLIC_OMENTUM_AAGATAGGTGTCCCTT	Mut-19	0	Omentum	Peritoneum	scRNA-seq-specific	0
SPECTRUM-OV-003_S1_UNSORTED_INFRACOLIC_OMENTUM_AAGATAGGTGTCCCTT	Mut-10	NA	Omentum	Peritoneum	WGS-specific	0.784125
SPECTRUM-OV-003_S1_UNSORTED_INFRACOLIC_OMENTUM_AAGATAGGTGTCCCTT	Mut-13	NA	Omentum	Peritoneum	scRNA-seq-specific	0
SPECTRUM-OV-003_S1_UNSORTED_INFRACOLIC_OMENTUM_AAGATAGGTGTCCCTT	Mut-17	0	Omentum	Peritoneum	WGS-specific	0.28875
SPECTRUM-OV-003_S1_UNSORTED_INFRACOLIC_OMENTUM_AAGCGAGAGGTCGAGT	Mut-9	NA	Omentum	Peritoneum	WGS-specific	1
SPECTRUM-OV-003_S1_UNSORTED_INFRACOLIC_OMENTUM_AAGCGAGAGGTCGAGT	Mut-6	NA	Omentum	Peritoneum	scRNA-seq-specific	0
SPECTRUM-OV-003_S1_UNSORTED_INFRACOLIC_OMENTUM_AAGCGAGAGGTCGAGT	Mut-2	0	Omentum	Peritoneum	scRNA-seq-WGS	0.649606
SPECTRUM-OV-003_S1_UNSORTED_INFRACOLIC_OMENTUM_AAGCGAGAGGTCGAGT	Mut-15	0	Omentum	Peritoneum	scRNA-seq-specific	0
SPECTRUM-OV-003_S1_UNSORTED_INFRACOLIC_OMENTUM_AAGCGAGAGGTCGAGT	Mut-14	0	Omentum	Peritoneum	scRNA-seq-specific	0
SPECTRUM-OV-003_S1_UNSORTED_INFRACOLIC_OMENTUM_AAGCGAGAGGTCGAGT	Mut-4	1	Omentum	Peritoneum	scRNA-seq-WGS	1
SPECTRUM-OV-003_S1_UNSORTED_INFRACOLIC_OMENTUM_AAGCGAGAGGTCGAGT	Mut-8	NA	Omentum	Peritoneum	WGS-specific	0.68875
SPECTRUM-OV-003_S1_UNSORTED_INFRACOLIC_OMENTUM_AAGCGAGAGGTCGAGT	Mut-1	NA	Omentum	Peritoneum	WGS-specific	0.928125
SPECTRUM-OV-003_S1_UNSORTED_INFRACOLIC_OMENTUM_AAGCGAGAGGTCGAGT	Mut-11	1	Omentum	Peritoneum	WGS-specific	1
SPECTRUM-OV-003_S1_UNSORTED_INFRACOLIC_OMENTUM_AAGCGAGAGGTCGAGT	Mut-20	NA	Omentum	Peritoneum	scRNA-seq-specific	0
SPECTRUM-OV-003_S1_UNSORTED_INFRACOLIC_OMENTUM_AAGCGAGAGGTCGAGT	Mut-12	0	Omentum	Peritoneum	scRNA-seq-specific	0
SPECTRUM-OV-003_S1_UNSORTED_INFRACOLIC_OMENTUM_AAGCGAGAGGTCGAGT	Mut-5	NA	Omentum	Peritoneum	scRNA-seq-WGS	1
SPECTRUM-OV-003_S1_UNSORTED_INFRACOLIC_OMENTUM_AAGCGAGAGGTCGAGT	Mut-16	NA	Omentum	Peritoneum	scRNA-seq-specific	0
SPECTRUM-OV-003_S1_UNSORTED_INFRACOLIC_OMENTUM_AAGCGAGAGGTCGAGT	Mut-3	NA	Omentum	Peritoneum	WGS-specific	0.90625
SPECTRUM-OV-003_S1_UNSORTED_INFRACOLIC_OMENTUM_AAGCGAGAGGTCGAGT	Mut-18	0	Omentum	Peritoneum	scRNA-seq-specific	0
SPECTRUM-OV-003_S1_UNSORTED_INFRACOLIC_OMENTUM_AAGCGAGAGGTCGAGT	Mut-21	0	Omentum	Peritoneum	scRNA-seq-specific	0
SPECTRUM-OV-003_S1_UNSORTED_INFRACOLIC_OMENTUM_AAGCGAGAGGTCGAGT	Mut-7	NA	Omentum	Peritoneum	WGS-specific	1
SPECTRUM-OV-003_S1_UNSORTED_INFRACOLIC_OMENTUM_AAGCGAGAGGTCGAGT	Mut-19	NA	Omentum	Peritoneum	scRNA-seq-specific	0
SPECTRUM-OV-003_S1_UNSORTED_INFRACOLIC_OMENTUM_AAGCGAGAGGTCGAGT	Mut-10	NA	Omentum	Peritoneum	WGS-specific	0.784125
SPECTRUM-OV-003_S1_UNSORTED_INFRACOLIC_OMENTUM_AAGCGAGAGGTCGAGT	Mut-13	NA	Omentum	Peritoneum	scRNA-seq-specific	0
SPECTRUM-OV-003_S1_UNSORTED_INFRACOLIC_OMENTUM_AAGCGAGAGGTCGAGT	Mut-17	0	Omentum	Peritoneum	WGS-specific	0.28875
SPECTRUM-OV-003_S1_UNSORTED_INFRACOLIC_OMENTUM_AAGGTAACACCTTCCA	Mut-9	0	Omentum	Peritoneum	WGS-specific	1
SPECTRUM-OV-003_S1_UNSORTED_INFRACOLIC_OMENTUM_AAGGTAACACCTTCCA	Mut-6	0	Omentum	Peritoneum	scRNA-seq-specific	0
SPECTRUM-OV-003_S1_UNSORTED_INFRACOLIC_OMENTUM_AAGGTAACACCTTCCA	Mut-2	1	Omentum	Peritoneum	scRNA-seq-WGS	0.649606
SPECTRUM-OV-003_S1_UNSORTED_INFRACOLIC_OMENTUM_AAGGTAACACCTTCCA	Mut-15	NA	Omentum	Peritoneum	scRNA-seq-specific	0
SPECTRUM-OV-003_S1_UNSORTED_INFRACOLIC_OMENTUM_AAGGTAACACCTTCCA	Mut-14	NA	Omentum	Peritoneum	scRNA-seq-specific	0
SPECTRUM-OV-003_S1_UNSORTED_INFRACOLIC_OMENTUM_AAGGTAACACCTTCCA	Mut-4	1	Omentum	Peritoneum	scRNA-seq-WGS	1
SPECTRUM-OV-003_S1_UNSORTED_INFRACOLIC_OMENTUM_AAGGTAACACCTTCCA	Mut-8	NA	Omentum	Peritoneum	WGS-specific	0.68875
SPECTRUM-OV-003_S1_UNSORTED_INFRACOLIC_OMENTUM_AAGGTAACACCTTCCA	Mut-1	NA	Omentum	Peritoneum	WGS-specific	0.928125
SPECTRUM-OV-003_S1_UNSORTED_INFRACOLIC_OMENTUM_AAGGTAACACCTTCCA	Mut-11	NA	Omentum	Peritoneum	WGS-specific	1
SPECTRUM-OV-003_S1_UNSORTED_INFRACOLIC_OMENTUM_AAGGTAACACCTTCCA	Mut-20	NA	Omentum	Peritoneum	scRNA-seq-specific	0
SPECTRUM-OV-003_S1_UNSORTED_INFRACOLIC_OMENTUM_AAGGTAACACCTTCCA	Mut-12	NA	Omentum	Peritoneum	scRNA-seq-specific	0
SPECTRUM-OV-003_S1_UNSORTED_INFRACOLIC_OMENTUM_AAGGTAACACCTTCCA	Mut-5	NA	Omentum	Peritoneum	scRNA-seq-WGS	1
SPECTRUM-OV-003_S1_UNSORTED_INFRACOLIC_OMENTUM_AAGGTAACACCTTCCA	Mut-16	NA	Omentum	Peritoneum	scRNA-seq-specific	0
SPECTRUM-OV-003_S1_UNSORTED_INFRACOLIC_OMENTUM_AAGGTAACACCTTCCA	Mut-3	0	Omentum	Peritoneum	WGS-specific	0.90625
SPECTRUM-OV-003_S1_UNSORTED_INFRACOLIC_OMENTUM_AAGGTAACACCTTCCA	Mut-18	0	Omentum	Peritoneum	scRNA-seq-specific	0
SPECTRUM-OV-003_S1_UNSORTED_INFRACOLIC_OMENTUM_AAGGTAACACCTTCCA	Mut-21	0	Omentum	Peritoneum	scRNA-seq-specific	0
SPECTRUM-OV-003_S1_UNSORTED_INFRACOLIC_OMENTUM_AAGGTAACACCTTCCA	Mut-7	0	Omentum	Peritoneum	WGS-specific	1
SPECTRUM-OV-003_S1_UNSORTED_INFRACOLIC_OMENTUM_AAGGTAACACCTTCCA	Mut-19	0	Omentum	Peritoneum	scRNA-seq-specific	0
SPECTRUM-OV-003_S1_UNSORTED_INFRACOLIC_OMENTUM_AAGGTAACACCTTCCA	Mut-10	NA	Omentum	Peritoneum	WGS-specific	0.784125
SPECTRUM-OV-003_S1_UNSORTED_INFRACOLIC_OMENTUM_AAGGTAACACCTTCCA	Mut-13	0	Omentum	Peritoneum	scRNA-seq-specific	0
SPECTRUM-OV-003_S1_UNSORTED_INFRACOLIC_OMENTUM_AAGGTAACACCTTCCA	Mut-17	0	Omentum	Peritoneum	WGS-specific	0.28875
SPECTRUM-OV-003_S1_UNSORTED_INFRACOLIC_OMENTUM_AATCGTGCAGCTCATA	Mut-9	NA	Omentum	Peritoneum	WGS-specific	1
SPECTRUM-OV-003_S1_UNSORTED_INFRACOLIC_OMENTUM_AATCGTGCAGCTCATA	Mut-6	NA	Omentum	Peritoneum	scRNA-seq-specific	0
SPECTRUM-OV-003_S1_UNSORTED_INFRACOLIC_OMENTUM_AATCGTGCAGCTCATA	Mut-2	1	Omentum	Peritoneum	scRNA-seq-WGS	0.649606
SPECTRUM-OV-003_S1_UNSORTED_INFRACOLIC_OMENTUM_AATCGTGCAGCTCATA	Mut-15	0	Omentum	Peritoneum	scRNA-seq-specific	0
SPECTRUM-OV-003_S1_UNSORTED_INFRACOLIC_OMENTUM_AATCGTGCAGCTCATA	Mut-14	0	Omentum	Peritoneum	scRNA-seq-specific	0
SPECTRUM-OV-003_S1_UNSORTED_INFRACOLIC_OMENTUM_AATCGTGCAGCTCATA	Mut-4	NA	Omentum	Peritoneum	scRNA-seq-WGS	1
SPECTRUM-OV-003_S1_UNSORTED_INFRACOLIC_OMENTUM_AATCGTGCAGCTCATA	Mut-8	NA	Omentum	Peritoneum	WGS-specific	0.68875
SPECTRUM-OV-003_S1_UNSORTED_INFRACOLIC_OMENTUM_AATCGTGCAGCTCATA	Mut-1	1	Omentum	Peritoneum	WGS-specific	0.928125
SPECTRUM-OV-003_S1_UNSORTED_INFRACOLIC_OMENTUM_AATCGTGCAGCTCATA	Mut-11	NA	Omentum	Peritoneum	WGS-specific	1
SPECTRUM-OV-003_S1_UNSORTED_INFRACOLIC_OMENTUM_AATCGTGCAGCTCATA	Mut-20	NA	Omentum	Peritoneum	scRNA-seq-specific	0
SPECTRUM-OV-003_S1_UNSORTED_INFRACOLIC_OMENTUM_AATCGTGCAGCTCATA	Mut-12	NA	Omentum	Peritoneum	scRNA-seq-specific	0
SPECTRUM-OV-003_S1_UNSORTED_INFRACOLIC_OMENTUM_AATCGTGCAGCTCATA	Mut-5	NA	Omentum	Peritoneum	scRNA-seq-WGS	1
SPECTRUM-OV-003_S1_UNSORTED_INFRACOLIC_OMENTUM_AATCGTGCAGCTCATA	Mut-16	NA	Omentum	Peritoneum	scRNA-seq-specific	0
SPECTRUM-OV-003_S1_UNSORTED_INFRACOLIC_OMENTUM_AATCGTGCAGCTCATA	Mut-3	NA	Omentum	Peritoneum	WGS-specific	0.90625
SPECTRUM-OV-003_S1_UNSORTED_INFRACOLIC_OMENTUM_AATCGTGCAGCTCATA	Mut-18	0	Omentum	Peritoneum	scRNA-seq-specific	0
SPECTRUM-OV-003_S1_UNSORTED_INFRACOLIC_OMENTUM_AATCGTGCAGCTCATA	Mut-21	0	Omentum	Peritoneum	scRNA-seq-specific	0
SPECTRUM-OV-003_S1_UNSORTED_INFRACOLIC_OMENTUM_AATCGTGCAGCTCATA	Mut-7	1	Omentum	Peritoneum	WGS-specific	1
SPECTRUM-OV-003_S1_UNSORTED_INFRACOLIC_OMENTUM_AATCGTGCAGCTCATA	Mut-19	0	Omentum	Peritoneum	scRNA-seq-specific	0
SPECTRUM-OV-003_S1_UNSORTED_INFRACOLIC_OMENTUM_AATCGTGCAGCTCATA	Mut-10	0	Omentum	Peritoneum	WGS-specific	0.784125
SPECTRUM-OV-003_S1_UNSORTED_INFRACOLIC_OMENTUM_AATCGTGCAGCTCATA	Mut-13	NA	Omentum	Peritoneum	scRNA-seq-specific	0
SPECTRUM-OV-003_S1_UNSORTED_INFRACOLIC_OMENTUM_AATCGTGCAGCTCATA	Mut-17	0	Omentum	Peritoneum	WGS-specific	0.28875
SPECTRUM-OV-003_S1_UNSORTED_INFRACOLIC_OMENTUM_AATGACCTCGCTCCTA	Mut-9	NA	Omentum	Peritoneum	WGS-specific	1
SPECTRUM-OV-003_S1_UNSORTED_INFRACOLIC_OMENTUM_AATGACCTCGCTCCTA	Mut-6	0	Omentum	Peritoneum	scRNA-seq-specific	0
SPECTRUM-OV-003_S1_UNSORTED_INFRACOLIC_OMENTUM_AATGACCTCGCTCCTA	Mut-2	1	Omentum	Peritoneum	scRNA-seq-WGS	0.649606
SPECTRUM-OV-003_S1_UNSORTED_INFRACOLIC_OMENTUM_AATGACCTCGCTCCTA	Mut-15	NA	Omentum	Peritoneum	scRNA-seq-specific	0
SPECTRUM-OV-003_S1_UNSORTED_INFRACOLIC_OMENTUM_AATGACCTCGCTCCTA	Mut-14	NA	Omentum	Peritoneum	scRNA-seq-specific	0
SPECTRUM-OV-003_S1_UNSORTED_INFRACOLIC_OMENTUM_AATGACCTCGCTCCTA	Mut-4	NA	Omentum	Peritoneum	scRNA-seq-WGS	1
SPECTRUM-OV-003_S1_UNSORTED_INFRACOLIC_OMENTUM_AATGACCTCGCTCCTA	Mut-8	NA	Omentum	Peritoneum	WGS-specific	0.68875
SPECTRUM-OV-003_S1_UNSORTED_INFRACOLIC_OMENTUM_AATGACCTCGCTCCTA	Mut-1	NA	Omentum	Peritoneum	WGS-specific	0.928125
SPECTRUM-OV-003_S1_UNSORTED_INFRACOLIC_OMENTUM_AATGACCTCGCTCCTA	Mut-11	NA	Omentum	Peritoneum	WGS-specific	1
SPECTRUM-OV-003_S1_UNSORTED_INFRACOLIC_OMENTUM_AATGACCTCGCTCCTA	Mut-20	NA	Omentum	Peritoneum	scRNA-seq-specific	0
SPECTRUM-OV-003_S1_UNSORTED_INFRACOLIC_OMENTUM_AATGACCTCGCTCCTA	Mut-12	NA	Omentum	Peritoneum	scRNA-seq-specific	0
SPECTRUM-OV-003_S1_UNSORTED_INFRACOLIC_OMENTUM_AATGACCTCGCTCCTA	Mut-5	1	Omentum	Peritoneum	scRNA-seq-WGS	1
SPECTRUM-OV-003_S1_UNSORTED_INFRACOLIC_OMENTUM_AATGACCTCGCTCCTA	Mut-16	NA	Omentum	Peritoneum	scRNA-seq-specific	0
SPECTRUM-OV-003_S1_UNSORTED_INFRACOLIC_OMENTUM_AATGACCTCGCTCCTA	Mut-3	NA	Omentum	Peritoneum	WGS-specific	0.90625
SPECTRUM-OV-003_S1_UNSORTED_INFRACOLIC_OMENTUM_AATGACCTCGCTCCTA	Mut-18	0	Omentum	Peritoneum	scRNA-seq-specific	0
SPECTRUM-OV-003_S1_UNSORTED_INFRACOLIC_OMENTUM_AATGACCTCGCTCCTA	Mut-21	NA	Omentum	Peritoneum	scRNA-seq-specific	0
SPECTRUM-OV-003_S1_UNSORTED_INFRACOLIC_OMENTUM_AATGACCTCGCTCCTA	Mut-7	NA	Omentum	Peritoneum	WGS-specific	1
SPECTRUM-OV-003_S1_UNSORTED_INFRACOLIC_OMENTUM_AATGACCTCGCTCCTA	Mut-19	NA	Omentum	Peritoneum	scRNA-seq-specific	0
SPECTRUM-OV-003_S1_UNSORTED_INFRACOLIC_OMENTUM_AATGACCTCGCTCCTA	Mut-10	NA	Omentum	Peritoneum	WGS-specific	0.784125
SPECTRUM-OV-003_S1_UNSORTED_INFRACOLIC_OMENTUM_AATGACCTCGCTCCTA	Mut-13	NA	Omentum	Peritoneum	scRNA-seq-specific	0
SPECTRUM-OV-003_S1_UNSORTED_INFRACOLIC_OMENTUM_AATGACCTCGCTCCTA	Mut-17	0	Omentum	Peritoneum	WGS-specific	0.28875
SPECTRUM-OV-003_S1_UNSORTED_INFRACOLIC_OMENTUM_AATGACCTCGGTTCAA	Mut-9	NA	Omentum	Peritoneum	WGS-specific	1
SPECTRUM-OV-003_S1_UNSORTED_INFRACOLIC_OMENTUM_AATGACCTCGGTTCAA	Mut-6	NA	Omentum	Peritoneum	scRNA-seq-specific	0
SPECTRUM-OV-003_S1_UNSORTED_INFRACOLIC_OMENTUM_AATGACCTCGGTTCAA	Mut-2	1	Omentum	Peritoneum	scRNA-seq-WGS	0.649606
SPECTRUM-OV-003_S1_UNSORTED_INFRACOLIC_OMENTUM_AATGACCTCGGTTCAA	Mut-15	NA	Omentum	Peritoneum	scRNA-seq-specific	0
SPECTRUM-OV-003_S1_UNSORTED_INFRACOLIC_OMENTUM_AATGACCTCGGTTCAA	Mut-14	0	Omentum	Peritoneum	scRNA-seq-specific	0
SPECTRUM-OV-003_S1_UNSORTED_INFRACOLIC_OMENTUM_AATGACCTCGGTTCAA	Mut-4	1	Omentum	Peritoneum	scRNA-seq-WGS	1
SPECTRUM-OV-003_S1_UNSORTED_INFRACOLIC_OMENTUM_AATGACCTCGGTTCAA	Mut-8	NA	Omentum	Peritoneum	WGS-specific	0.68875
SPECTRUM-OV-003_S1_UNSORTED_INFRACOLIC_OMENTUM_AATGACCTCGGTTCAA	Mut-1	NA	Omentum	Peritoneum	WGS-specific	0.928125
SPECTRUM-OV-003_S1_UNSORTED_INFRACOLIC_OMENTUM_AATGACCTCGGTTCAA	Mut-11	NA	Omentum	Peritoneum	WGS-specific	1
SPECTRUM-OV-003_S1_UNSORTED_INFRACOLIC_OMENTUM_AATGACCTCGGTTCAA	Mut-20	NA	Omentum	Peritoneum	scRNA-seq-specific	0
SPECTRUM-OV-003_S1_UNSORTED_INFRACOLIC_OMENTUM_AATGACCTCGGTTCAA	Mut-12	NA	Omentum	Peritoneum	scRNA-seq-specific	0
SPECTRUM-OV-003_S1_UNSORTED_INFRACOLIC_OMENTUM_AATGACCTCGGTTCAA	Mut-5	NA	Omentum	Peritoneum	scRNA-seq-WGS	1
SPECTRUM-OV-003_S1_UNSORTED_INFRACOLIC_OMENTUM_AATGACCTCGGTTCAA	Mut-16	0	Omentum	Peritoneum	scRNA-seq-specific	0
SPECTRUM-OV-003_S1_UNSORTED_INFRACOLIC_OMENTUM_AATGACCTCGGTTCAA	Mut-3	0	Omentum	Peritoneum	WGS-specific	0.90625
SPECTRUM-OV-003_S1_UNSORTED_INFRACOLIC_OMENTUM_AATGACCTCGGTTCAA	Mut-18	0	Omentum	Peritoneum	scRNA-seq-specific	0
SPECTRUM-OV-003_S1_UNSORTED_INFRACOLIC_OMENTUM_AATGACCTCGGTTCAA	Mut-21	0	Omentum	Peritoneum	scRNA-seq-specific	0
SPECTRUM-OV-003_S1_UNSORTED_INFRACOLIC_OMENTUM_AATGACCTCGGTTCAA	Mut-7	NA	Omentum	Peritoneum	WGS-specific	1
SPECTRUM-OV-003_S1_UNSORTED_INFRACOLIC_OMENTUM_AATGACCTCGGTTCAA	Mut-19	0	Omentum	Peritoneum	scRNA-seq-specific	0
SPECTRUM-OV-003_S1_UNSORTED_INFRACOLIC_OMENTUM_AATGACCTCGGTTCAA	Mut-10	NA	Omentum	Peritoneum	WGS-specific	0.784125
SPECTRUM-OV-003_S1_UNSORTED_INFRACOLIC_OMENTUM_AATGACCTCGGTTCAA	Mut-13	NA	Omentum	Peritoneum	scRNA-seq-specific	0
SPECTRUM-OV-003_S1_UNSORTED_INFRACOLIC_OMENTUM_AATGACCTCGGTTCAA	Mut-17	0	Omentum	Peritoneum	WGS-specific	0.28875
SPECTRUM-OV-003_S1_UNSORTED_INFRACOLIC_OMENTUM_ACAAAGAGTTCAGGTT	Mut-9	NA	Omentum	Peritoneum	WGS-specific	1
SPECTRUM-OV-003_S1_UNSORTED_INFRACOLIC_OMENTUM_ACAAAGAGTTCAGGTT	Mut-6	NA	Omentum	Peritoneum	scRNA-seq-specific	0
SPECTRUM-OV-003_S1_UNSORTED_INFRACOLIC_OMENTUM_ACAAAGAGTTCAGGTT	Mut-2	NA	Omentum	Peritoneum	scRNA-seq-WGS	0.649606
SPECTRUM-OV-003_S1_UNSORTED_INFRACOLIC_OMENTUM_ACAAAGAGTTCAGGTT	Mut-15	NA	Omentum	Peritoneum	scRNA-seq-specific	0
SPECTRUM-OV-003_S1_UNSORTED_INFRACOLIC_OMENTUM_ACAAAGAGTTCAGGTT	Mut-14	NA	Omentum	Peritoneum	scRNA-seq-specific	0
SPECTRUM-OV-003_S1_UNSORTED_INFRACOLIC_OMENTUM_ACAAAGAGTTCAGGTT	Mut-4	NA	Omentum	Peritoneum	scRNA-seq-WGS	1
SPECTRUM-OV-003_S1_UNSORTED_INFRACOLIC_OMENTUM_ACAAAGAGTTCAGGTT	Mut-8	NA	Omentum	Peritoneum	WGS-specific	0.68875
SPECTRUM-OV-003_S1_UNSORTED_INFRACOLIC_OMENTUM_ACAAAGAGTTCAGGTT	Mut-1	NA	Omentum	Peritoneum	WGS-specific	0.928125
SPECTRUM-OV-003_S1_UNSORTED_INFRACOLIC_OMENTUM_ACAAAGAGTTCAGGTT	Mut-11	NA	Omentum	Peritoneum	WGS-specific	1
SPECTRUM-OV-003_S1_UNSORTED_INFRACOLIC_OMENTUM_ACAAAGAGTTCAGGTT	Mut-20	NA	Omentum	Peritoneum	scRNA-seq-specific	0
SPECTRUM-OV-003_S1_UNSORTED_INFRACOLIC_OMENTUM_ACAAAGAGTTCAGGTT	Mut-12	0	Omentum	Peritoneum	scRNA-seq-specific	0
SPECTRUM-OV-003_S1_UNSORTED_INFRACOLIC_OMENTUM_ACAAAGAGTTCAGGTT	Mut-5	NA	Omentum	Peritoneum	scRNA-seq-WGS	1
SPECTRUM-OV-003_S1_UNSORTED_INFRACOLIC_OMENTUM_ACAAAGAGTTCAGGTT	Mut-16	NA	Omentum	Peritoneum	scRNA-seq-specific	0
SPECTRUM-OV-003_S1_UNSORTED_INFRACOLIC_OMENTUM_ACAAAGAGTTCAGGTT	Mut-3	1	Omentum	Peritoneum	WGS-specific	0.90625
SPECTRUM-OV-003_S1_UNSORTED_INFRACOLIC_OMENTUM_ACAAAGAGTTCAGGTT	Mut-18	0	Omentum	Peritoneum	scRNA-seq-specific	0
SPECTRUM-OV-003_S1_UNSORTED_INFRACOLIC_OMENTUM_ACAAAGAGTTCAGGTT	Mut-21	0	Omentum	Peritoneum	scRNA-seq-specific	0
SPECTRUM-OV-003_S1_UNSORTED_INFRACOLIC_OMENTUM_ACAAAGAGTTCAGGTT	Mut-7	1	Omentum	Peritoneum	WGS-specific	1
SPECTRUM-OV-003_S1_UNSORTED_INFRACOLIC_OMENTUM_ACAAAGAGTTCAGGTT	Mut-19	0	Omentum	Peritoneum	scRNA-seq-specific	0
SPECTRUM-OV-003_S1_UNSORTED_INFRACOLIC_OMENTUM_ACAAAGAGTTCAGGTT	Mut-10	NA	Omentum	Peritoneum	WGS-specific	0.784125
SPECTRUM-OV-003_S1_UNSORTED_INFRACOLIC_OMENTUM_ACAAAGAGTTCAGGTT	Mut-13	NA	Omentum	Peritoneum	scRNA-seq-specific	0
SPECTRUM-OV-003_S1_UNSORTED_INFRACOLIC_OMENTUM_ACAAAGAGTTCAGGTT	Mut-17	0	Omentum	Peritoneum	WGS-specific	0.28875
SPECTRUM-OV-003_S1_UNSORTED_INFRACOLIC_OMENTUM_ACACAGTGTTAGTTCG	Mut-9	NA	Omentum	Peritoneum	WGS-specific	1
SPECTRUM-OV-003_S1_UNSORTED_INFRACOLIC_OMENTUM_ACACAGTGTTAGTTCG	Mut-6	0	Omentum	Peritoneum	scRNA-seq-specific	0
SPECTRUM-OV-003_S1_UNSORTED_INFRACOLIC_OMENTUM_ACACAGTGTTAGTTCG	Mut-2	1	Omentum	Peritoneum	scRNA-seq-WGS	0.649606
SPECTRUM-OV-003_S1_UNSORTED_INFRACOLIC_OMENTUM_ACACAGTGTTAGTTCG	Mut-15	NA	Omentum	Peritoneum	scRNA-seq-specific	0
SPECTRUM-OV-003_S1_UNSORTED_INFRACOLIC_OMENTUM_ACACAGTGTTAGTTCG	Mut-14	NA	Omentum	Peritoneum	scRNA-seq-specific	0
SPECTRUM-OV-003_S1_UNSORTED_INFRACOLIC_OMENTUM_ACACAGTGTTAGTTCG	Mut-4	1	Omentum	Peritoneum	scRNA-seq-WGS	1
SPECTRUM-OV-003_S1_UNSORTED_INFRACOLIC_OMENTUM_ACACAGTGTTAGTTCG	Mut-8	NA	Omentum	Peritoneum	WGS-specific	0.68875
SPECTRUM-OV-003_S1_UNSORTED_INFRACOLIC_OMENTUM_ACACAGTGTTAGTTCG	Mut-1	1	Omentum	Peritoneum	WGS-specific	0.928125
SPECTRUM-OV-003_S1_UNSORTED_INFRACOLIC_OMENTUM_ACACAGTGTTAGTTCG	Mut-11	NA	Omentum	Peritoneum	WGS-specific	1
SPECTRUM-OV-003_S1_UNSORTED_INFRACOLIC_OMENTUM_ACACAGTGTTAGTTCG	Mut-20	NA	Omentum	Peritoneum	scRNA-seq-specific	0
SPECTRUM-OV-003_S1_UNSORTED_INFRACOLIC_OMENTUM_ACACAGTGTTAGTTCG	Mut-12	NA	Omentum	Peritoneum	scRNA-seq-specific	0
SPECTRUM-OV-003_S1_UNSORTED_INFRACOLIC_OMENTUM_ACACAGTGTTAGTTCG	Mut-5	NA	Omentum	Peritoneum	scRNA-seq-WGS	1
SPECTRUM-OV-003_S1_UNSORTED_INFRACOLIC_OMENTUM_ACACAGTGTTAGTTCG	Mut-16	NA	Omentum	Peritoneum	scRNA-seq-specific	0
SPECTRUM-OV-003_S1_UNSORTED_INFRACOLIC_OMENTUM_ACACAGTGTTAGTTCG	Mut-3	NA	Omentum	Peritoneum	WGS-specific	0.90625
SPECTRUM-OV-003_S1_UNSORTED_INFRACOLIC_OMENTUM_ACACAGTGTTAGTTCG	Mut-18	0	Omentum	Peritoneum	scRNA-seq-specific	0
SPECTRUM-OV-003_S1_UNSORTED_INFRACOLIC_OMENTUM_ACACAGTGTTAGTTCG	Mut-21	0	Omentum	Peritoneum	scRNA-seq-specific	0
SPECTRUM-OV-003_S1_UNSORTED_INFRACOLIC_OMENTUM_ACACAGTGTTAGTTCG	Mut-7	NA	Omentum	Peritoneum	WGS-specific	1
SPECTRUM-OV-003_S1_UNSORTED_INFRACOLIC_OMENTUM_ACACAGTGTTAGTTCG	Mut-19	0	Omentum	Peritoneum	scRNA-seq-specific	0
SPECTRUM-OV-003_S1_UNSORTED_INFRACOLIC_OMENTUM_ACACAGTGTTAGTTCG	Mut-10	NA	Omentum	Peritoneum	WGS-specific	0.784125
SPECTRUM-OV-003_S1_UNSORTED_INFRACOLIC_OMENTUM_ACACAGTGTTAGTTCG	Mut-13	NA	Omentum	Peritoneum	scRNA-seq-specific	0
SPECTRUM-OV-003_S1_UNSORTED_INFRACOLIC_OMENTUM_ACACAGTGTTAGTTCG	Mut-17	0	Omentum	Peritoneum	WGS-specific	0.28875
SPECTRUM-OV-003_S1_UNSORTED_INFRACOLIC_OMENTUM_ACACCAAAGCTCGAAG	Mut-9	NA	Omentum	Peritoneum	WGS-specific	1
SPECTRUM-OV-003_S1_UNSORTED_INFRACOLIC_OMENTUM_ACACCAAAGCTCGAAG	Mut-6	0	Omentum	Peritoneum	scRNA-seq-specific	0
SPECTRUM-OV-003_S1_UNSORTED_INFRACOLIC_OMENTUM_ACACCAAAGCTCGAAG	Mut-2	1	Omentum	Peritoneum	scRNA-seq-WGS	0.649606
SPECTRUM-OV-003_S1_UNSORTED_INFRACOLIC_OMENTUM_ACACCAAAGCTCGAAG	Mut-15	NA	Omentum	Peritoneum	scRNA-seq-specific	0
SPECTRUM-OV-003_S1_UNSORTED_INFRACOLIC_OMENTUM_ACACCAAAGCTCGAAG	Mut-14	NA	Omentum	Peritoneum	scRNA-seq-specific	0
SPECTRUM-OV-003_S1_UNSORTED_INFRACOLIC_OMENTUM_ACACCAAAGCTCGAAG	Mut-4	1	Omentum	Peritoneum	scRNA-seq-WGS	1
SPECTRUM-OV-003_S1_UNSORTED_INFRACOLIC_OMENTUM_ACACCAAAGCTCGAAG	Mut-8	NA	Omentum	Peritoneum	WGS-specific	0.68875
SPECTRUM-OV-003_S1_UNSORTED_INFRACOLIC_OMENTUM_ACACCAAAGCTCGAAG	Mut-1	0	Omentum	Peritoneum	WGS-specific	0.928125
SPECTRUM-OV-003_S1_UNSORTED_INFRACOLIC_OMENTUM_ACACCAAAGCTCGAAG	Mut-11	NA	Omentum	Peritoneum	WGS-specific	1
SPECTRUM-OV-003_S1_UNSORTED_INFRACOLIC_OMENTUM_ACACCAAAGCTCGAAG	Mut-20	NA	Omentum	Peritoneum	scRNA-seq-specific	0
SPECTRUM-OV-003_S1_UNSORTED_INFRACOLIC_OMENTUM_ACACCAAAGCTCGAAG	Mut-12	0	Omentum	Peritoneum	scRNA-seq-specific	0
SPECTRUM-OV-003_S1_UNSORTED_INFRACOLIC_OMENTUM_ACACCAAAGCTCGAAG	Mut-5	NA	Omentum	Peritoneum	scRNA-seq-WGS	1
SPECTRUM-OV-003_S1_UNSORTED_INFRACOLIC_OMENTUM_ACACCAAAGCTCGAAG	Mut-16	NA	Omentum	Peritoneum	scRNA-seq-specific	0
SPECTRUM-OV-003_S1_UNSORTED_INFRACOLIC_OMENTUM_ACACCAAAGCTCGAAG	Mut-3	NA	Omentum	Peritoneum	WGS-specific	0.90625
SPECTRUM-OV-003_S1_UNSORTED_INFRACOLIC_OMENTUM_ACACCAAAGCTCGAAG	Mut-18	0	Omentum	Peritoneum	scRNA-seq-specific	0
SPECTRUM-OV-003_S1_UNSORTED_INFRACOLIC_OMENTUM_ACACCAAAGCTCGAAG	Mut-21	0	Omentum	Peritoneum	scRNA-seq-specific	0
SPECTRUM-OV-003_S1_UNSORTED_INFRACOLIC_OMENTUM_ACACCAAAGCTCGAAG	Mut-7	1	Omentum	Peritoneum	WGS-specific	1
SPECTRUM-OV-003_S1_UNSORTED_INFRACOLIC_OMENTUM_ACACCAAAGCTCGAAG	Mut-19	0	Omentum	Peritoneum	scRNA-seq-specific	0
SPECTRUM-OV-003_S1_UNSORTED_INFRACOLIC_OMENTUM_ACACCAAAGCTCGAAG	Mut-10	NA	Omentum	Peritoneum	WGS-specific	0.784125
SPECTRUM-OV-003_S1_UNSORTED_INFRACOLIC_OMENTUM_ACACCAAAGCTCGAAG	Mut-13	0	Omentum	Peritoneum	scRNA-seq-specific	0
SPECTRUM-OV-003_S1_UNSORTED_INFRACOLIC_OMENTUM_ACACCAAAGCTCGAAG	Mut-17	0	Omentum	Peritoneum	WGS-specific	0.28875
SPECTRUM-OV-003_S1_UNSORTED_INFRACOLIC_OMENTUM_ACCATTTTCGCTAATG	Mut-9	NA	Omentum	Peritoneum	WGS-specific	1
SPECTRUM-OV-003_S1_UNSORTED_INFRACOLIC_OMENTUM_ACCATTTTCGCTAATG	Mut-6	NA	Omentum	Peritoneum	scRNA-seq-specific	0
SPECTRUM-OV-003_S1_UNSORTED_INFRACOLIC_OMENTUM_ACCATTTTCGCTAATG	Mut-2	1	Omentum	Peritoneum	scRNA-seq-WGS	0.649606
SPECTRUM-OV-003_S1_UNSORTED_INFRACOLIC_OMENTUM_ACCATTTTCGCTAATG	Mut-15	0	Omentum	Peritoneum	scRNA-seq-specific	0
SPECTRUM-OV-003_S1_UNSORTED_INFRACOLIC_OMENTUM_ACCATTTTCGCTAATG	Mut-14	0	Omentum	Peritoneum	scRNA-seq-specific	0
SPECTRUM-OV-003_S1_UNSORTED_INFRACOLIC_OMENTUM_ACCATTTTCGCTAATG	Mut-4	0	Omentum	Peritoneum	scRNA-seq-WGS	1
SPECTRUM-OV-003_S1_UNSORTED_INFRACOLIC_OMENTUM_ACCATTTTCGCTAATG	Mut-8	NA	Omentum	Peritoneum	WGS-specific	0.68875
SPECTRUM-OV-003_S1_UNSORTED_INFRACOLIC_OMENTUM_ACCATTTTCGCTAATG	Mut-1	1	Omentum	Peritoneum	WGS-specific	0.928125
SPECTRUM-OV-003_S1_UNSORTED_INFRACOLIC_OMENTUM_ACCATTTTCGCTAATG	Mut-11	NA	Omentum	Peritoneum	WGS-specific	1
SPECTRUM-OV-003_S1_UNSORTED_INFRACOLIC_OMENTUM_ACCATTTTCGCTAATG	Mut-20	0	Omentum	Peritoneum	scRNA-seq-specific	0
SPECTRUM-OV-003_S1_UNSORTED_INFRACOLIC_OMENTUM_ACCATTTTCGCTAATG	Mut-12	0	Omentum	Peritoneum	scRNA-seq-specific	0
SPECTRUM-OV-003_S1_UNSORTED_INFRACOLIC_OMENTUM_ACCATTTTCGCTAATG	Mut-5	NA	Omentum	Peritoneum	scRNA-seq-WGS	1
SPECTRUM-OV-003_S1_UNSORTED_INFRACOLIC_OMENTUM_ACCATTTTCGCTAATG	Mut-16	NA	Omentum	Peritoneum	scRNA-seq-specific	0
SPECTRUM-OV-003_S1_UNSORTED_INFRACOLIC_OMENTUM_ACCATTTTCGCTAATG	Mut-3	NA	Omentum	Peritoneum	WGS-specific	0.90625
SPECTRUM-OV-003_S1_UNSORTED_INFRACOLIC_OMENTUM_ACCATTTTCGCTAATG	Mut-18	0	Omentum	Peritoneum	scRNA-seq-specific	0
SPECTRUM-OV-003_S1_UNSORTED_INFRACOLIC_OMENTUM_ACCATTTTCGCTAATG	Mut-21	0	Omentum	Peritoneum	scRNA-seq-specific	0
SPECTRUM-OV-003_S1_UNSORTED_INFRACOLIC_OMENTUM_ACCATTTTCGCTAATG	Mut-7	1	Omentum	Peritoneum	WGS-specific	1
SPECTRUM-OV-003_S1_UNSORTED_INFRACOLIC_OMENTUM_ACCATTTTCGCTAATG	Mut-19	0	Omentum	Peritoneum	scRNA-seq-specific	0
SPECTRUM-OV-003_S1_UNSORTED_INFRACOLIC_OMENTUM_ACCATTTTCGCTAATG	Mut-10	NA	Omentum	Peritoneum	WGS-specific	0.784125
SPECTRUM-OV-003_S1_UNSORTED_INFRACOLIC_OMENTUM_ACCATTTTCGCTAATG	Mut-13	0	Omentum	Peritoneum	scRNA-seq-specific	0
SPECTRUM-OV-003_S1_UNSORTED_INFRACOLIC_OMENTUM_ACCATTTTCGCTAATG	Mut-17	0	Omentum	Peritoneum	WGS-specific	0.28875
SPECTRUM-OV-003_S1_UNSORTED_INFRACOLIC_OMENTUM_ACCGTTCGTGTGACCC	Mut-9	NA	Omentum	Peritoneum	WGS-specific	1
SPECTRUM-OV-003_S1_UNSORTED_INFRACOLIC_OMENTUM_ACCGTTCGTGTGACCC	Mut-6	0	Omentum	Peritoneum	scRNA-seq-specific	0
SPECTRUM-OV-003_S1_UNSORTED_INFRACOLIC_OMENTUM_ACCGTTCGTGTGACCC	Mut-2	1	Omentum	Peritoneum	scRNA-seq-WGS	0.649606
SPECTRUM-OV-003_S1_UNSORTED_INFRACOLIC_OMENTUM_ACCGTTCGTGTGACCC	Mut-15	0	Omentum	Peritoneum	scRNA-seq-specific	0
SPECTRUM-OV-003_S1_UNSORTED_INFRACOLIC_OMENTUM_ACCGTTCGTGTGACCC	Mut-14	0	Omentum	Peritoneum	scRNA-seq-specific	0
SPECTRUM-OV-003_S1_UNSORTED_INFRACOLIC_OMENTUM_ACCGTTCGTGTGACCC	Mut-4	NA	Omentum	Peritoneum	scRNA-seq-WGS	1
SPECTRUM-OV-003_S1_UNSORTED_INFRACOLIC_OMENTUM_ACCGTTCGTGTGACCC	Mut-8	NA	Omentum	Peritoneum	WGS-specific	0.68875
SPECTRUM-OV-003_S1_UNSORTED_INFRACOLIC_OMENTUM_ACCGTTCGTGTGACCC	Mut-1	1	Omentum	Peritoneum	WGS-specific	0.928125
SPECTRUM-OV-003_S1_UNSORTED_INFRACOLIC_OMENTUM_ACCGTTCGTGTGACCC	Mut-11	1	Omentum	Peritoneum	WGS-specific	1
SPECTRUM-OV-003_S1_UNSORTED_INFRACOLIC_OMENTUM_ACCGTTCGTGTGACCC	Mut-20	NA	Omentum	Peritoneum	scRNA-seq-specific	0
SPECTRUM-OV-003_S1_UNSORTED_INFRACOLIC_OMENTUM_ACCGTTCGTGTGACCC	Mut-12	0	Omentum	Peritoneum	scRNA-seq-specific	0
SPECTRUM-OV-003_S1_UNSORTED_INFRACOLIC_OMENTUM_ACCGTTCGTGTGACCC	Mut-5	NA	Omentum	Peritoneum	scRNA-seq-WGS	1
SPECTRUM-OV-003_S1_UNSORTED_INFRACOLIC_OMENTUM_ACCGTTCGTGTGACCC	Mut-16	NA	Omentum	Peritoneum	scRNA-seq-specific	0
SPECTRUM-OV-003_S1_UNSORTED_INFRACOLIC_OMENTUM_ACCGTTCGTGTGACCC	Mut-3	0	Omentum	Peritoneum	WGS-specific	0.90625
SPECTRUM-OV-003_S1_UNSORTED_INFRACOLIC_OMENTUM_ACCGTTCGTGTGACCC	Mut-18	0	Omentum	Peritoneum	scRNA-seq-specific	0
SPECTRUM-OV-003_S1_UNSORTED_INFRACOLIC_OMENTUM_ACCGTTCGTGTGACCC	Mut-21	0	Omentum	Peritoneum	scRNA-seq-specific	0
SPECTRUM-OV-003_S1_UNSORTED_INFRACOLIC_OMENTUM_ACCGTTCGTGTGACCC	Mut-7	0	Omentum	Peritoneum	WGS-specific	1
SPECTRUM-OV-003_S1_UNSORTED_INFRACOLIC_OMENTUM_ACCGTTCGTGTGACCC	Mut-19	0	Omentum	Peritoneum	scRNA-seq-specific	0
SPECTRUM-OV-003_S1_UNSORTED_INFRACOLIC_OMENTUM_ACCGTTCGTGTGACCC	Mut-10	NA	Omentum	Peritoneum	WGS-specific	0.784125
SPECTRUM-OV-003_S1_UNSORTED_INFRACOLIC_OMENTUM_ACCGTTCGTGTGACCC	Mut-13	NA	Omentum	Peritoneum	scRNA-seq-specific	0
SPECTRUM-OV-003_S1_UNSORTED_INFRACOLIC_OMENTUM_ACCGTTCGTGTGACCC	Mut-17	0	Omentum	Peritoneum	WGS-specific	0.28875
SPECTRUM-OV-003_S1_UNSORTED_INFRACOLIC_OMENTUM_ACCTGTCCATTGCTGA	Mut-9	1	Omentum	Peritoneum	WGS-specific	1
SPECTRUM-OV-003_S1_UNSORTED_INFRACOLIC_OMENTUM_ACCTGTCCATTGCTGA	Mut-6	0	Omentum	Peritoneum	scRNA-seq-specific	0
SPECTRUM-OV-003_S1_UNSORTED_INFRACOLIC_OMENTUM_ACCTGTCCATTGCTGA	Mut-2	0	Omentum	Peritoneum	scRNA-seq-WGS	0.649606
SPECTRUM-OV-003_S1_UNSORTED_INFRACOLIC_OMENTUM_ACCTGTCCATTGCTGA	Mut-15	0	Omentum	Peritoneum	scRNA-seq-specific	0
SPECTRUM-OV-003_S1_UNSORTED_INFRACOLIC_OMENTUM_ACCTGTCCATTGCTGA	Mut-14	0	Omentum	Peritoneum	scRNA-seq-specific	0
SPECTRUM-OV-003_S1_UNSORTED_INFRACOLIC_OMENTUM_ACCTGTCCATTGCTGA	Mut-4	0	Omentum	Peritoneum	scRNA-seq-WGS	1
SPECTRUM-OV-003_S1_UNSORTED_INFRACOLIC_OMENTUM_ACCTGTCCATTGCTGA	Mut-8	NA	Omentum	Peritoneum	WGS-specific	0.68875
SPECTRUM-OV-003_S1_UNSORTED_INFRACOLIC_OMENTUM_ACCTGTCCATTGCTGA	Mut-1	0	Omentum	Peritoneum	WGS-specific	0.928125
SPECTRUM-OV-003_S1_UNSORTED_INFRACOLIC_OMENTUM_ACCTGTCCATTGCTGA	Mut-11	NA	Omentum	Peritoneum	WGS-specific	1
SPECTRUM-OV-003_S1_UNSORTED_INFRACOLIC_OMENTUM_ACCTGTCCATTGCTGA	Mut-20	0	Omentum	Peritoneum	scRNA-seq-specific	0
SPECTRUM-OV-003_S1_UNSORTED_INFRACOLIC_OMENTUM_ACCTGTCCATTGCTGA	Mut-12	NA	Omentum	Peritoneum	scRNA-seq-specific	0
SPECTRUM-OV-003_S1_UNSORTED_INFRACOLIC_OMENTUM_ACCTGTCCATTGCTGA	Mut-5	NA	Omentum	Peritoneum	scRNA-seq-WGS	1
SPECTRUM-OV-003_S1_UNSORTED_INFRACOLIC_OMENTUM_ACCTGTCCATTGCTGA	Mut-16	NA	Omentum	Peritoneum	scRNA-seq-specific	0
SPECTRUM-OV-003_S1_UNSORTED_INFRACOLIC_OMENTUM_ACCTGTCCATTGCTGA	Mut-3	1	Omentum	Peritoneum	WGS-specific	0.90625
SPECTRUM-OV-003_S1_UNSORTED_INFRACOLIC_OMENTUM_ACCTGTCCATTGCTGA	Mut-18	0	Omentum	Peritoneum	scRNA-seq-specific	0
SPECTRUM-OV-003_S1_UNSORTED_INFRACOLIC_OMENTUM_ACCTGTCCATTGCTGA	Mut-21	NA	Omentum	Peritoneum	scRNA-seq-specific	0
SPECTRUM-OV-003_S1_UNSORTED_INFRACOLIC_OMENTUM_ACCTGTCCATTGCTGA	Mut-7	0	Omentum	Peritoneum	WGS-specific	1
SPECTRUM-OV-003_S1_UNSORTED_INFRACOLIC_OMENTUM_ACCTGTCCATTGCTGA	Mut-19	0	Omentum	Peritoneum	scRNA-seq-specific	0
SPECTRUM-OV-003_S1_UNSORTED_INFRACOLIC_OMENTUM_ACCTGTCCATTGCTGA	Mut-10	NA	Omentum	Peritoneum	WGS-specific	0.784125
SPECTRUM-OV-003_S1_UNSORTED_INFRACOLIC_OMENTUM_ACCTGTCCATTGCTGA	Mut-13	0	Omentum	Peritoneum	scRNA-seq-specific	0
SPECTRUM-OV-003_S1_UNSORTED_INFRACOLIC_OMENTUM_ACCTGTCCATTGCTGA	Mut-17	0	Omentum	Peritoneum	WGS-specific	0.28875
SPECTRUM-OV-003_S1_UNSORTED_INFRACOLIC_OMENTUM_ACGATGTTCTCGAGTA	Mut-9	1	Omentum	Peritoneum	WGS-specific	1
SPECTRUM-OV-003_S1_UNSORTED_INFRACOLIC_OMENTUM_ACGATGTTCTCGAGTA	Mut-6	NA	Omentum	Peritoneum	scRNA-seq-specific	0
SPECTRUM-OV-003_S1_UNSORTED_INFRACOLIC_OMENTUM_ACGATGTTCTCGAGTA	Mut-2	1	Omentum	Peritoneum	scRNA-seq-WGS	0.649606
SPECTRUM-OV-003_S1_UNSORTED_INFRACOLIC_OMENTUM_ACGATGTTCTCGAGTA	Mut-15	0	Omentum	Peritoneum	scRNA-seq-specific	0
SPECTRUM-OV-003_S1_UNSORTED_INFRACOLIC_OMENTUM_ACGATGTTCTCGAGTA	Mut-14	0	Omentum	Peritoneum	scRNA-seq-specific	0
SPECTRUM-OV-003_S1_UNSORTED_INFRACOLIC_OMENTUM_ACGATGTTCTCGAGTA	Mut-4	NA	Omentum	Peritoneum	scRNA-seq-WGS	1
SPECTRUM-OV-003_S1_UNSORTED_INFRACOLIC_OMENTUM_ACGATGTTCTCGAGTA	Mut-8	NA	Omentum	Peritoneum	WGS-specific	0.68875
SPECTRUM-OV-003_S1_UNSORTED_INFRACOLIC_OMENTUM_ACGATGTTCTCGAGTA	Mut-1	NA	Omentum	Peritoneum	WGS-specific	0.928125
SPECTRUM-OV-003_S1_UNSORTED_INFRACOLIC_OMENTUM_ACGATGTTCTCGAGTA	Mut-11	NA	Omentum	Peritoneum	WGS-specific	1
SPECTRUM-OV-003_S1_UNSORTED_INFRACOLIC_OMENTUM_ACGATGTTCTCGAGTA	Mut-20	0	Omentum	Peritoneum	scRNA-seq-specific	0
SPECTRUM-OV-003_S1_UNSORTED_INFRACOLIC_OMENTUM_ACGATGTTCTCGAGTA	Mut-12	NA	Omentum	Peritoneum	scRNA-seq-specific	0
SPECTRUM-OV-003_S1_UNSORTED_INFRACOLIC_OMENTUM_ACGATGTTCTCGAGTA	Mut-5	NA	Omentum	Peritoneum	scRNA-seq-WGS	1
SPECTRUM-OV-003_S1_UNSORTED_INFRACOLIC_OMENTUM_ACGATGTTCTCGAGTA	Mut-16	NA	Omentum	Peritoneum	scRNA-seq-specific	0
SPECTRUM-OV-003_S1_UNSORTED_INFRACOLIC_OMENTUM_ACGATGTTCTCGAGTA	Mut-3	0	Omentum	Peritoneum	WGS-specific	0.90625
SPECTRUM-OV-003_S1_UNSORTED_INFRACOLIC_OMENTUM_ACGATGTTCTCGAGTA	Mut-18	0	Omentum	Peritoneum	scRNA-seq-specific	0
SPECTRUM-OV-003_S1_UNSORTED_INFRACOLIC_OMENTUM_ACGATGTTCTCGAGTA	Mut-21	0	Omentum	Peritoneum	scRNA-seq-specific	0
SPECTRUM-OV-003_S1_UNSORTED_INFRACOLIC_OMENTUM_ACGATGTTCTCGAGTA	Mut-7	NA	Omentum	Peritoneum	WGS-specific	1
SPECTRUM-OV-003_S1_UNSORTED_INFRACOLIC_OMENTUM_ACGATGTTCTCGAGTA	Mut-19	0	Omentum	Peritoneum	scRNA-seq-specific	0
SPECTRUM-OV-003_S1_UNSORTED_INFRACOLIC_OMENTUM_ACGATGTTCTCGAGTA	Mut-10	NA	Omentum	Peritoneum	WGS-specific	0.784125
SPECTRUM-OV-003_S1_UNSORTED_INFRACOLIC_OMENTUM_ACGATGTTCTCGAGTA	Mut-13	NA	Omentum	Peritoneum	scRNA-seq-specific	0
SPECTRUM-OV-003_S1_UNSORTED_INFRACOLIC_OMENTUM_ACGATGTTCTCGAGTA	Mut-17	0	Omentum	Peritoneum	WGS-specific	0.28875
SPECTRUM-OV-003_S1_UNSORTED_INFRACOLIC_OMENTUM_ACGGTTAGTCTTACTT	Mut-9	0	Omentum	Peritoneum	WGS-specific	1
SPECTRUM-OV-003_S1_UNSORTED_INFRACOLIC_OMENTUM_ACGGTTAGTCTTACTT	Mut-6	NA	Omentum	Peritoneum	scRNA-seq-specific	0
SPECTRUM-OV-003_S1_UNSORTED_INFRACOLIC_OMENTUM_ACGGTTAGTCTTACTT	Mut-2	1	Omentum	Peritoneum	scRNA-seq-WGS	0.649606
SPECTRUM-OV-003_S1_UNSORTED_INFRACOLIC_OMENTUM_ACGGTTAGTCTTACTT	Mut-15	0	Omentum	Peritoneum	scRNA-seq-specific	0
SPECTRUM-OV-003_S1_UNSORTED_INFRACOLIC_OMENTUM_ACGGTTAGTCTTACTT	Mut-14	0	Omentum	Peritoneum	scRNA-seq-specific	0
SPECTRUM-OV-003_S1_UNSORTED_INFRACOLIC_OMENTUM_ACGGTTAGTCTTACTT	Mut-4	1	Omentum	Peritoneum	scRNA-seq-WGS	1
SPECTRUM-OV-003_S1_UNSORTED_INFRACOLIC_OMENTUM_ACGGTTAGTCTTACTT	Mut-8	NA	Omentum	Peritoneum	WGS-specific	0.68875
SPECTRUM-OV-003_S1_UNSORTED_INFRACOLIC_OMENTUM_ACGGTTAGTCTTACTT	Mut-1	NA	Omentum	Peritoneum	WGS-specific	0.928125
SPECTRUM-OV-003_S1_UNSORTED_INFRACOLIC_OMENTUM_ACGGTTAGTCTTACTT	Mut-11	NA	Omentum	Peritoneum	WGS-specific	1
SPECTRUM-OV-003_S1_UNSORTED_INFRACOLIC_OMENTUM_ACGGTTAGTCTTACTT	Mut-20	0	Omentum	Peritoneum	scRNA-seq-specific	0
SPECTRUM-OV-003_S1_UNSORTED_INFRACOLIC_OMENTUM_ACGGTTAGTCTTACTT	Mut-12	0	Omentum	Peritoneum	scRNA-seq-specific	0
SPECTRUM-OV-003_S1_UNSORTED_INFRACOLIC_OMENTUM_ACGGTTAGTCTTACTT	Mut-5	NA	Omentum	Peritoneum	scRNA-seq-WGS	1
SPECTRUM-OV-003_S1_UNSORTED_INFRACOLIC_OMENTUM_ACGGTTAGTCTTACTT	Mut-16	NA	Omentum	Peritoneum	scRNA-seq-specific	0
SPECTRUM-OV-003_S1_UNSORTED_INFRACOLIC_OMENTUM_ACGGTTAGTCTTACTT	Mut-3	1	Omentum	Peritoneum	WGS-specific	0.90625
SPECTRUM-OV-003_S1_UNSORTED_INFRACOLIC_OMENTUM_ACGGTTAGTCTTACTT	Mut-18	0	Omentum	Peritoneum	scRNA-seq-specific	0
SPECTRUM-OV-003_S1_UNSORTED_INFRACOLIC_OMENTUM_ACGGTTAGTCTTACTT	Mut-21	NA	Omentum	Peritoneum	scRNA-seq-specific	0
SPECTRUM-OV-003_S1_UNSORTED_INFRACOLIC_OMENTUM_ACGGTTAGTCTTACTT	Mut-7	1	Omentum	Peritoneum	WGS-specific	1
SPECTRUM-OV-003_S1_UNSORTED_INFRACOLIC_OMENTUM_ACGGTTAGTCTTACTT	Mut-19	0	Omentum	Peritoneum	scRNA-seq-specific	0
SPECTRUM-OV-003_S1_UNSORTED_INFRACOLIC_OMENTUM_ACGGTTAGTCTTACTT	Mut-10	NA	Omentum	Peritoneum	WGS-specific	0.784125
SPECTRUM-OV-003_S1_UNSORTED_INFRACOLIC_OMENTUM_ACGGTTAGTCTTACTT	Mut-13	0	Omentum	Peritoneum	scRNA-seq-specific	0
SPECTRUM-OV-003_S1_UNSORTED_INFRACOLIC_OMENTUM_ACGGTTAGTCTTACTT	Mut-17	0	Omentum	Peritoneum	WGS-specific	0.28875
SPECTRUM-OV-003_S1_UNSORTED_INFRACOLIC_OMENTUM_ACGTAACCAATCGCGC	Mut-9	0	Omentum	Peritoneum	WGS-specific	1
SPECTRUM-OV-003_S1_UNSORTED_INFRACOLIC_OMENTUM_ACGTAACCAATCGCGC	Mut-6	0	Omentum	Peritoneum	scRNA-seq-specific	0
SPECTRUM-OV-003_S1_UNSORTED_INFRACOLIC_OMENTUM_ACGTAACCAATCGCGC	Mut-2	1	Omentum	Peritoneum	scRNA-seq-WGS	0.649606
SPECTRUM-OV-003_S1_UNSORTED_INFRACOLIC_OMENTUM_ACGTAACCAATCGCGC	Mut-15	0	Omentum	Peritoneum	scRNA-seq-specific	0
SPECTRUM-OV-003_S1_UNSORTED_INFRACOLIC_OMENTUM_ACGTAACCAATCGCGC	Mut-14	0	Omentum	Peritoneum	scRNA-seq-specific	0
SPECTRUM-OV-003_S1_UNSORTED_INFRACOLIC_OMENTUM_ACGTAACCAATCGCGC	Mut-4	1	Omentum	Peritoneum	scRNA-seq-WGS	1
SPECTRUM-OV-003_S1_UNSORTED_INFRACOLIC_OMENTUM_ACGTAACCAATCGCGC	Mut-8	NA	Omentum	Peritoneum	WGS-specific	0.68875
SPECTRUM-OV-003_S1_UNSORTED_INFRACOLIC_OMENTUM_ACGTAACCAATCGCGC	Mut-1	NA	Omentum	Peritoneum	WGS-specific	0.928125
SPECTRUM-OV-003_S1_UNSORTED_INFRACOLIC_OMENTUM_ACGTAACCAATCGCGC	Mut-11	NA	Omentum	Peritoneum	WGS-specific	1
SPECTRUM-OV-003_S1_UNSORTED_INFRACOLIC_OMENTUM_ACGTAACCAATCGCGC	Mut-20	NA	Omentum	Peritoneum	scRNA-seq-specific	0
SPECTRUM-OV-003_S1_UNSORTED_INFRACOLIC_OMENTUM_ACGTAACCAATCGCGC	Mut-12	NA	Omentum	Peritoneum	scRNA-seq-specific	0
SPECTRUM-OV-003_S1_UNSORTED_INFRACOLIC_OMENTUM_ACGTAACCAATCGCGC	Mut-5	NA	Omentum	Peritoneum	scRNA-seq-WGS	1
SPECTRUM-OV-003_S1_UNSORTED_INFRACOLIC_OMENTUM_ACGTAACCAATCGCGC	Mut-16	NA	Omentum	Peritoneum	scRNA-seq-specific	0
SPECTRUM-OV-003_S1_UNSORTED_INFRACOLIC_OMENTUM_ACGTAACCAATCGCGC	Mut-3	NA	Omentum	Peritoneum	WGS-specific	0.90625
SPECTRUM-OV-003_S1_UNSORTED_INFRACOLIC_OMENTUM_ACGTAACCAATCGCGC	Mut-18	0	Omentum	Peritoneum	scRNA-seq-specific	0
SPECTRUM-OV-003_S1_UNSORTED_INFRACOLIC_OMENTUM_ACGTAACCAATCGCGC	Mut-21	0	Omentum	Peritoneum	scRNA-seq-specific	0
SPECTRUM-OV-003_S1_UNSORTED_INFRACOLIC_OMENTUM_ACGTAACCAATCGCGC	Mut-7	0	Omentum	Peritoneum	WGS-specific	1
SPECTRUM-OV-003_S1_UNSORTED_INFRACOLIC_OMENTUM_ACGTAACCAATCGCGC	Mut-19	0	Omentum	Peritoneum	scRNA-seq-specific	0
SPECTRUM-OV-003_S1_UNSORTED_INFRACOLIC_OMENTUM_ACGTAACCAATCGCGC	Mut-10	NA	Omentum	Peritoneum	WGS-specific	0.784125
SPECTRUM-OV-003_S1_UNSORTED_INFRACOLIC_OMENTUM_ACGTAACCAATCGCGC	Mut-13	NA	Omentum	Peritoneum	scRNA-seq-specific	0
SPECTRUM-OV-003_S1_UNSORTED_INFRACOLIC_OMENTUM_ACGTAACCAATCGCGC	Mut-17	0	Omentum	Peritoneum	WGS-specific	0.28875
SPECTRUM-OV-003_S1_UNSORTED_INFRACOLIC_OMENTUM_ACGTAACCACCAGTTA	Mut-9	1	Omentum	Peritoneum	WGS-specific	1
SPECTRUM-OV-003_S1_UNSORTED_INFRACOLIC_OMENTUM_ACGTAACCACCAGTTA	Mut-6	0	Omentum	Peritoneum	scRNA-seq-specific	0
SPECTRUM-OV-003_S1_UNSORTED_INFRACOLIC_OMENTUM_ACGTAACCACCAGTTA	Mut-2	0	Omentum	Peritoneum	scRNA-seq-WGS	0.649606
SPECTRUM-OV-003_S1_UNSORTED_INFRACOLIC_OMENTUM_ACGTAACCACCAGTTA	Mut-15	NA	Omentum	Peritoneum	scRNA-seq-specific	0
SPECTRUM-OV-003_S1_UNSORTED_INFRACOLIC_OMENTUM_ACGTAACCACCAGTTA	Mut-14	NA	Omentum	Peritoneum	scRNA-seq-specific	0
SPECTRUM-OV-003_S1_UNSORTED_INFRACOLIC_OMENTUM_ACGTAACCACCAGTTA	Mut-4	NA	Omentum	Peritoneum	scRNA-seq-WGS	1
SPECTRUM-OV-003_S1_UNSORTED_INFRACOLIC_OMENTUM_ACGTAACCACCAGTTA	Mut-8	NA	Omentum	Peritoneum	WGS-specific	0.68875
SPECTRUM-OV-003_S1_UNSORTED_INFRACOLIC_OMENTUM_ACGTAACCACCAGTTA	Mut-1	1	Omentum	Peritoneum	WGS-specific	0.928125
SPECTRUM-OV-003_S1_UNSORTED_INFRACOLIC_OMENTUM_ACGTAACCACCAGTTA	Mut-11	NA	Omentum	Peritoneum	WGS-specific	1
SPECTRUM-OV-003_S1_UNSORTED_INFRACOLIC_OMENTUM_ACGTAACCACCAGTTA	Mut-20	NA	Omentum	Peritoneum	scRNA-seq-specific	0
SPECTRUM-OV-003_S1_UNSORTED_INFRACOLIC_OMENTUM_ACGTAACCACCAGTTA	Mut-12	0	Omentum	Peritoneum	scRNA-seq-specific	0
SPECTRUM-OV-003_S1_UNSORTED_INFRACOLIC_OMENTUM_ACGTAACCACCAGTTA	Mut-5	NA	Omentum	Peritoneum	scRNA-seq-WGS	1
SPECTRUM-OV-003_S1_UNSORTED_INFRACOLIC_OMENTUM_ACGTAACCACCAGTTA	Mut-16	NA	Omentum	Peritoneum	scRNA-seq-specific	0
SPECTRUM-OV-003_S1_UNSORTED_INFRACOLIC_OMENTUM_ACGTAACCACCAGTTA	Mut-3	NA	Omentum	Peritoneum	WGS-specific	0.90625
SPECTRUM-OV-003_S1_UNSORTED_INFRACOLIC_OMENTUM_ACGTAACCACCAGTTA	Mut-18	0	Omentum	Peritoneum	scRNA-seq-specific	0
SPECTRUM-OV-003_S1_UNSORTED_INFRACOLIC_OMENTUM_ACGTAACCACCAGTTA	Mut-21	NA	Omentum	Peritoneum	scRNA-seq-specific	0
SPECTRUM-OV-003_S1_UNSORTED_INFRACOLIC_OMENTUM_ACGTAACCACCAGTTA	Mut-7	NA	Omentum	Peritoneum	WGS-specific	1
SPECTRUM-OV-003_S1_UNSORTED_INFRACOLIC_OMENTUM_ACGTAACCACCAGTTA	Mut-19	0	Omentum	Peritoneum	scRNA-seq-specific	0
SPECTRUM-OV-003_S1_UNSORTED_INFRACOLIC_OMENTUM_ACGTAACCACCAGTTA	Mut-10	NA	Omentum	Peritoneum	WGS-specific	0.784125
SPECTRUM-OV-003_S1_UNSORTED_INFRACOLIC_OMENTUM_ACGTAACCACCAGTTA	Mut-13	NA	Omentum	Peritoneum	scRNA-seq-specific	0
SPECTRUM-OV-003_S1_UNSORTED_INFRACOLIC_OMENTUM_ACGTAACCACCAGTTA	Mut-17	0	Omentum	Peritoneum	WGS-specific	0.28875
SPECTRUM-OV-003_S1_UNSORTED_INFRACOLIC_OMENTUM_ACGTAACCATGTGCTA	Mut-9	NA	Omentum	Peritoneum	WGS-specific	1
SPECTRUM-OV-003_S1_UNSORTED_INFRACOLIC_OMENTUM_ACGTAACCATGTGCTA	Mut-6	0	Omentum	Peritoneum	scRNA-seq-specific	0
SPECTRUM-OV-003_S1_UNSORTED_INFRACOLIC_OMENTUM_ACGTAACCATGTGCTA	Mut-2	0	Omentum	Peritoneum	scRNA-seq-WGS	0.649606
SPECTRUM-OV-003_S1_UNSORTED_INFRACOLIC_OMENTUM_ACGTAACCATGTGCTA	Mut-15	NA	Omentum	Peritoneum	scRNA-seq-specific	0
SPECTRUM-OV-003_S1_UNSORTED_INFRACOLIC_OMENTUM_ACGTAACCATGTGCTA	Mut-14	NA	Omentum	Peritoneum	scRNA-seq-specific	0
SPECTRUM-OV-003_S1_UNSORTED_INFRACOLIC_OMENTUM_ACGTAACCATGTGCTA	Mut-4	0	Omentum	Peritoneum	scRNA-seq-WGS	1
SPECTRUM-OV-003_S1_UNSORTED_INFRACOLIC_OMENTUM_ACGTAACCATGTGCTA	Mut-8	1	Omentum	Peritoneum	WGS-specific	0.68875
SPECTRUM-OV-003_S1_UNSORTED_INFRACOLIC_OMENTUM_ACGTAACCATGTGCTA	Mut-1	1	Omentum	Peritoneum	WGS-specific	0.928125
SPECTRUM-OV-003_S1_UNSORTED_INFRACOLIC_OMENTUM_ACGTAACCATGTGCTA	Mut-11	NA	Omentum	Peritoneum	WGS-specific	1
SPECTRUM-OV-003_S1_UNSORTED_INFRACOLIC_OMENTUM_ACGTAACCATGTGCTA	Mut-20	0	Omentum	Peritoneum	scRNA-seq-specific	0
SPECTRUM-OV-003_S1_UNSORTED_INFRACOLIC_OMENTUM_ACGTAACCATGTGCTA	Mut-12	NA	Omentum	Peritoneum	scRNA-seq-specific	0
SPECTRUM-OV-003_S1_UNSORTED_INFRACOLIC_OMENTUM_ACGTAACCATGTGCTA	Mut-5	NA	Omentum	Peritoneum	scRNA-seq-WGS	1
SPECTRUM-OV-003_S1_UNSORTED_INFRACOLIC_OMENTUM_ACGTAACCATGTGCTA	Mut-16	0	Omentum	Peritoneum	scRNA-seq-specific	0
SPECTRUM-OV-003_S1_UNSORTED_INFRACOLIC_OMENTUM_ACGTAACCATGTGCTA	Mut-3	NA	Omentum	Peritoneum	WGS-specific	0.90625
SPECTRUM-OV-003_S1_UNSORTED_INFRACOLIC_OMENTUM_ACGTAACCATGTGCTA	Mut-18	0	Omentum	Peritoneum	scRNA-seq-specific	0
SPECTRUM-OV-003_S1_UNSORTED_INFRACOLIC_OMENTUM_ACGTAACCATGTGCTA	Mut-21	NA	Omentum	Peritoneum	scRNA-seq-specific	0
SPECTRUM-OV-003_S1_UNSORTED_INFRACOLIC_OMENTUM_ACGTAACCATGTGCTA	Mut-7	0	Omentum	Peritoneum	WGS-specific	1
SPECTRUM-OV-003_S1_UNSORTED_INFRACOLIC_OMENTUM_ACGTAACCATGTGCTA	Mut-19	0	Omentum	Peritoneum	scRNA-seq-specific	0
SPECTRUM-OV-003_S1_UNSORTED_INFRACOLIC_OMENTUM_ACGTAACCATGTGCTA	Mut-10	NA	Omentum	Peritoneum	WGS-specific	0.784125
SPECTRUM-OV-003_S1_UNSORTED_INFRACOLIC_OMENTUM_ACGTAACCATGTGCTA	Mut-13	NA	Omentum	Peritoneum	scRNA-seq-specific	0
SPECTRUM-OV-003_S1_UNSORTED_INFRACOLIC_OMENTUM_ACGTAACCATGTGCTA	Mut-17	0	Omentum	Peritoneum	WGS-specific	0.28875
SPECTRUM-OV-003_S1_UNSORTED_INFRACOLIC_OMENTUM_ACGTAACTCTCCGATC	Mut-9	0	Omentum	Peritoneum	WGS-specific	1
SPECTRUM-OV-003_S1_UNSORTED_INFRACOLIC_OMENTUM_ACGTAACTCTCCGATC	Mut-6	NA	Omentum	Peritoneum	scRNA-seq-specific	0
SPECTRUM-OV-003_S1_UNSORTED_INFRACOLIC_OMENTUM_ACGTAACTCTCCGATC	Mut-2	1	Omentum	Peritoneum	scRNA-seq-WGS	0.649606
SPECTRUM-OV-003_S1_UNSORTED_INFRACOLIC_OMENTUM_ACGTAACTCTCCGATC	Mut-15	0	Omentum	Peritoneum	scRNA-seq-specific	0
SPECTRUM-OV-003_S1_UNSORTED_INFRACOLIC_OMENTUM_ACGTAACTCTCCGATC	Mut-14	0	Omentum	Peritoneum	scRNA-seq-specific	0
SPECTRUM-OV-003_S1_UNSORTED_INFRACOLIC_OMENTUM_ACGTAACTCTCCGATC	Mut-4	1	Omentum	Peritoneum	scRNA-seq-WGS	1
SPECTRUM-OV-003_S1_UNSORTED_INFRACOLIC_OMENTUM_ACGTAACTCTCCGATC	Mut-8	NA	Omentum	Peritoneum	WGS-specific	0.68875
SPECTRUM-OV-003_S1_UNSORTED_INFRACOLIC_OMENTUM_ACGTAACTCTCCGATC	Mut-1	1	Omentum	Peritoneum	WGS-specific	0.928125
SPECTRUM-OV-003_S1_UNSORTED_INFRACOLIC_OMENTUM_ACGTAACTCTCCGATC	Mut-11	NA	Omentum	Peritoneum	WGS-specific	1
SPECTRUM-OV-003_S1_UNSORTED_INFRACOLIC_OMENTUM_ACGTAACTCTCCGATC	Mut-20	NA	Omentum	Peritoneum	scRNA-seq-specific	0
SPECTRUM-OV-003_S1_UNSORTED_INFRACOLIC_OMENTUM_ACGTAACTCTCCGATC	Mut-12	0	Omentum	Peritoneum	scRNA-seq-specific	0
SPECTRUM-OV-003_S1_UNSORTED_INFRACOLIC_OMENTUM_ACGTAACTCTCCGATC	Mut-5	NA	Omentum	Peritoneum	scRNA-seq-WGS	1
SPECTRUM-OV-003_S1_UNSORTED_INFRACOLIC_OMENTUM_ACGTAACTCTCCGATC	Mut-16	NA	Omentum	Peritoneum	scRNA-seq-specific	0
SPECTRUM-OV-003_S1_UNSORTED_INFRACOLIC_OMENTUM_ACGTAACTCTCCGATC	Mut-3	NA	Omentum	Peritoneum	WGS-specific	0.90625
SPECTRUM-OV-003_S1_UNSORTED_INFRACOLIC_OMENTUM_ACGTAACTCTCCGATC	Mut-18	0	Omentum	Peritoneum	scRNA-seq-specific	0
SPECTRUM-OV-003_S1_UNSORTED_INFRACOLIC_OMENTUM_ACGTAACTCTCCGATC	Mut-21	0	Omentum	Peritoneum	scRNA-seq-specific	0
SPECTRUM-OV-003_S1_UNSORTED_INFRACOLIC_OMENTUM_ACGTAACTCTCCGATC	Mut-7	NA	Omentum	Peritoneum	WGS-specific	1
SPECTRUM-OV-003_S1_UNSORTED_INFRACOLIC_OMENTUM_ACGTAACTCTCCGATC	Mut-19	0	Omentum	Peritoneum	scRNA-seq-specific	0
SPECTRUM-OV-003_S1_UNSORTED_INFRACOLIC_OMENTUM_ACGTAACTCTCCGATC	Mut-10	1	Omentum	Peritoneum	WGS-specific	0.784125
SPECTRUM-OV-003_S1_UNSORTED_INFRACOLIC_OMENTUM_ACGTAACTCTCCGATC	Mut-13	NA	Omentum	Peritoneum	scRNA-seq-specific	0
SPECTRUM-OV-003_S1_UNSORTED_INFRACOLIC_OMENTUM_ACGTAACTCTCCGATC	Mut-17	0	Omentum	Peritoneum	WGS-specific	0.28875
SPECTRUM-OV-003_S1_UNSORTED_INFRACOLIC_OMENTUM_ACGTAGTAGTGGTTGG	Mut-9	NA	Omentum	Peritoneum	WGS-specific	1
SPECTRUM-OV-003_S1_UNSORTED_INFRACOLIC_OMENTUM_ACGTAGTAGTGGTTGG	Mut-6	NA	Omentum	Peritoneum	scRNA-seq-specific	0
SPECTRUM-OV-003_S1_UNSORTED_INFRACOLIC_OMENTUM_ACGTAGTAGTGGTTGG	Mut-2	0	Omentum	Peritoneum	scRNA-seq-WGS	0.649606
SPECTRUM-OV-003_S1_UNSORTED_INFRACOLIC_OMENTUM_ACGTAGTAGTGGTTGG	Mut-15	0	Omentum	Peritoneum	scRNA-seq-specific	0
SPECTRUM-OV-003_S1_UNSORTED_INFRACOLIC_OMENTUM_ACGTAGTAGTGGTTGG	Mut-14	0	Omentum	Peritoneum	scRNA-seq-specific	0
SPECTRUM-OV-003_S1_UNSORTED_INFRACOLIC_OMENTUM_ACGTAGTAGTGGTTGG	Mut-4	0	Omentum	Peritoneum	scRNA-seq-WGS	1
SPECTRUM-OV-003_S1_UNSORTED_INFRACOLIC_OMENTUM_ACGTAGTAGTGGTTGG	Mut-8	NA	Omentum	Peritoneum	WGS-specific	0.68875
SPECTRUM-OV-003_S1_UNSORTED_INFRACOLIC_OMENTUM_ACGTAGTAGTGGTTGG	Mut-1	1	Omentum	Peritoneum	WGS-specific	0.928125
SPECTRUM-OV-003_S1_UNSORTED_INFRACOLIC_OMENTUM_ACGTAGTAGTGGTTGG	Mut-11	NA	Omentum	Peritoneum	WGS-specific	1
SPECTRUM-OV-003_S1_UNSORTED_INFRACOLIC_OMENTUM_ACGTAGTAGTGGTTGG	Mut-20	NA	Omentum	Peritoneum	scRNA-seq-specific	0
SPECTRUM-OV-003_S1_UNSORTED_INFRACOLIC_OMENTUM_ACGTAGTAGTGGTTGG	Mut-12	0	Omentum	Peritoneum	scRNA-seq-specific	0
SPECTRUM-OV-003_S1_UNSORTED_INFRACOLIC_OMENTUM_ACGTAGTAGTGGTTGG	Mut-5	1	Omentum	Peritoneum	scRNA-seq-WGS	1
SPECTRUM-OV-003_S1_UNSORTED_INFRACOLIC_OMENTUM_ACGTAGTAGTGGTTGG	Mut-16	NA	Omentum	Peritoneum	scRNA-seq-specific	0
SPECTRUM-OV-003_S1_UNSORTED_INFRACOLIC_OMENTUM_ACGTAGTAGTGGTTGG	Mut-3	0	Omentum	Peritoneum	WGS-specific	0.90625
SPECTRUM-OV-003_S1_UNSORTED_INFRACOLIC_OMENTUM_ACGTAGTAGTGGTTGG	Mut-18	0	Omentum	Peritoneum	scRNA-seq-specific	0
SPECTRUM-OV-003_S1_UNSORTED_INFRACOLIC_OMENTUM_ACGTAGTAGTGGTTGG	Mut-21	NA	Omentum	Peritoneum	scRNA-seq-specific	0
SPECTRUM-OV-003_S1_UNSORTED_INFRACOLIC_OMENTUM_ACGTAGTAGTGGTTGG	Mut-7	1	Omentum	Peritoneum	WGS-specific	1
SPECTRUM-OV-003_S1_UNSORTED_INFRACOLIC_OMENTUM_ACGTAGTAGTGGTTGG	Mut-19	0	Omentum	Peritoneum	scRNA-seq-specific	0
SPECTRUM-OV-003_S1_UNSORTED_INFRACOLIC_OMENTUM_ACGTAGTAGTGGTTGG	Mut-10	NA	Omentum	Peritoneum	WGS-specific	0.784125
SPECTRUM-OV-003_S1_UNSORTED_INFRACOLIC_OMENTUM_ACGTAGTAGTGGTTGG	Mut-13	NA	Omentum	Peritoneum	scRNA-seq-specific	0
SPECTRUM-OV-003_S1_UNSORTED_INFRACOLIC_OMENTUM_ACGTAGTAGTGGTTGG	Mut-17	0	Omentum	Peritoneum	WGS-specific	0.28875
SPECTRUM-OV-003_S1_UNSORTED_INFRACOLIC_OMENTUM_ACGTTCCGTGGTACAG	Mut-9	0	Omentum	Peritoneum	WGS-specific	1
SPECTRUM-OV-003_S1_UNSORTED_INFRACOLIC_OMENTUM_ACGTTCCGTGGTACAG	Mut-6	0	Omentum	Peritoneum	scRNA-seq-specific	0
SPECTRUM-OV-003_S1_UNSORTED_INFRACOLIC_OMENTUM_ACGTTCCGTGGTACAG	Mut-2	1	Omentum	Peritoneum	scRNA-seq-WGS	0.649606
SPECTRUM-OV-003_S1_UNSORTED_INFRACOLIC_OMENTUM_ACGTTCCGTGGTACAG	Mut-15	0	Omentum	Peritoneum	scRNA-seq-specific	0
SPECTRUM-OV-003_S1_UNSORTED_INFRACOLIC_OMENTUM_ACGTTCCGTGGTACAG	Mut-14	0	Omentum	Peritoneum	scRNA-seq-specific	0
SPECTRUM-OV-003_S1_UNSORTED_INFRACOLIC_OMENTUM_ACGTTCCGTGGTACAG	Mut-4	NA	Omentum	Peritoneum	scRNA-seq-WGS	1
SPECTRUM-OV-003_S1_UNSORTED_INFRACOLIC_OMENTUM_ACGTTCCGTGGTACAG	Mut-8	NA	Omentum	Peritoneum	WGS-specific	0.68875
SPECTRUM-OV-003_S1_UNSORTED_INFRACOLIC_OMENTUM_ACGTTCCGTGGTACAG	Mut-1	1	Omentum	Peritoneum	WGS-specific	0.928125
SPECTRUM-OV-003_S1_UNSORTED_INFRACOLIC_OMENTUM_ACGTTCCGTGGTACAG	Mut-11	NA	Omentum	Peritoneum	WGS-specific	1
SPECTRUM-OV-003_S1_UNSORTED_INFRACOLIC_OMENTUM_ACGTTCCGTGGTACAG	Mut-20	NA	Omentum	Peritoneum	scRNA-seq-specific	0
SPECTRUM-OV-003_S1_UNSORTED_INFRACOLIC_OMENTUM_ACGTTCCGTGGTACAG	Mut-12	0	Omentum	Peritoneum	scRNA-seq-specific	0
SPECTRUM-OV-003_S1_UNSORTED_INFRACOLIC_OMENTUM_ACGTTCCGTGGTACAG	Mut-5	NA	Omentum	Peritoneum	scRNA-seq-WGS	1
SPECTRUM-OV-003_S1_UNSORTED_INFRACOLIC_OMENTUM_ACGTTCCGTGGTACAG	Mut-16	NA	Omentum	Peritoneum	scRNA-seq-specific	0
SPECTRUM-OV-003_S1_UNSORTED_INFRACOLIC_OMENTUM_ACGTTCCGTGGTACAG	Mut-3	1	Omentum	Peritoneum	WGS-specific	0.90625
SPECTRUM-OV-003_S1_UNSORTED_INFRACOLIC_OMENTUM_ACGTTCCGTGGTACAG	Mut-18	0	Omentum	Peritoneum	scRNA-seq-specific	0
SPECTRUM-OV-003_S1_UNSORTED_INFRACOLIC_OMENTUM_ACGTTCCGTGGTACAG	Mut-21	0	Omentum	Peritoneum	scRNA-seq-specific	0
SPECTRUM-OV-003_S1_UNSORTED_INFRACOLIC_OMENTUM_ACGTTCCGTGGTACAG	Mut-7	0	Omentum	Peritoneum	WGS-specific	1
SPECTRUM-OV-003_S1_UNSORTED_INFRACOLIC_OMENTUM_ACGTTCCGTGGTACAG	Mut-19	0	Omentum	Peritoneum	scRNA-seq-specific	0
SPECTRUM-OV-003_S1_UNSORTED_INFRACOLIC_OMENTUM_ACGTTCCGTGGTACAG	Mut-10	NA	Omentum	Peritoneum	WGS-specific	0.784125
SPECTRUM-OV-003_S1_UNSORTED_INFRACOLIC_OMENTUM_ACGTTCCGTGGTACAG	Mut-13	NA	Omentum	Peritoneum	scRNA-seq-specific	0
SPECTRUM-OV-003_S1_UNSORTED_INFRACOLIC_OMENTUM_ACGTTCCGTGGTACAG	Mut-17	0	Omentum	Peritoneum	WGS-specific	0.28875
SPECTRUM-OV-003_S1_UNSORTED_INFRACOLIC_OMENTUM_ACTACGACAAAGAGTT	Mut-9	NA	Omentum	Peritoneum	WGS-specific	1
SPECTRUM-OV-003_S1_UNSORTED_INFRACOLIC_OMENTUM_ACTACGACAAAGAGTT	Mut-6	0	Omentum	Peritoneum	scRNA-seq-specific	0
SPECTRUM-OV-003_S1_UNSORTED_INFRACOLIC_OMENTUM_ACTACGACAAAGAGTT	Mut-2	1	Omentum	Peritoneum	scRNA-seq-WGS	0.649606
SPECTRUM-OV-003_S1_UNSORTED_INFRACOLIC_OMENTUM_ACTACGACAAAGAGTT	Mut-15	NA	Omentum	Peritoneum	scRNA-seq-specific	0
SPECTRUM-OV-003_S1_UNSORTED_INFRACOLIC_OMENTUM_ACTACGACAAAGAGTT	Mut-14	NA	Omentum	Peritoneum	scRNA-seq-specific	0
SPECTRUM-OV-003_S1_UNSORTED_INFRACOLIC_OMENTUM_ACTACGACAAAGAGTT	Mut-4	0	Omentum	Peritoneum	scRNA-seq-WGS	1
SPECTRUM-OV-003_S1_UNSORTED_INFRACOLIC_OMENTUM_ACTACGACAAAGAGTT	Mut-8	1	Omentum	Peritoneum	WGS-specific	0.68875
SPECTRUM-OV-003_S1_UNSORTED_INFRACOLIC_OMENTUM_ACTACGACAAAGAGTT	Mut-1	1	Omentum	Peritoneum	WGS-specific	0.928125
SPECTRUM-OV-003_S1_UNSORTED_INFRACOLIC_OMENTUM_ACTACGACAAAGAGTT	Mut-11	0	Omentum	Peritoneum	WGS-specific	1
SPECTRUM-OV-003_S1_UNSORTED_INFRACOLIC_OMENTUM_ACTACGACAAAGAGTT	Mut-20	NA	Omentum	Peritoneum	scRNA-seq-specific	0
SPECTRUM-OV-003_S1_UNSORTED_INFRACOLIC_OMENTUM_ACTACGACAAAGAGTT	Mut-12	1	Omentum	Peritoneum	scRNA-seq-specific	0
SPECTRUM-OV-003_S1_UNSORTED_INFRACOLIC_OMENTUM_ACTACGACAAAGAGTT	Mut-5	1	Omentum	Peritoneum	scRNA-seq-WGS	1
SPECTRUM-OV-003_S1_UNSORTED_INFRACOLIC_OMENTUM_ACTACGACAAAGAGTT	Mut-16	NA	Omentum	Peritoneum	scRNA-seq-specific	0
SPECTRUM-OV-003_S1_UNSORTED_INFRACOLIC_OMENTUM_ACTACGACAAAGAGTT	Mut-3	1	Omentum	Peritoneum	WGS-specific	0.90625
SPECTRUM-OV-003_S1_UNSORTED_INFRACOLIC_OMENTUM_ACTACGACAAAGAGTT	Mut-18	0	Omentum	Peritoneum	scRNA-seq-specific	0
SPECTRUM-OV-003_S1_UNSORTED_INFRACOLIC_OMENTUM_ACTACGACAAAGAGTT	Mut-21	NA	Omentum	Peritoneum	scRNA-seq-specific	0
SPECTRUM-OV-003_S1_UNSORTED_INFRACOLIC_OMENTUM_ACTACGACAAAGAGTT	Mut-7	0	Omentum	Peritoneum	WGS-specific	1
SPECTRUM-OV-003_S1_UNSORTED_INFRACOLIC_OMENTUM_ACTACGACAAAGAGTT	Mut-19	0	Omentum	Peritoneum	scRNA-seq-specific	0
SPECTRUM-OV-003_S1_UNSORTED_INFRACOLIC_OMENTUM_ACTACGACAAAGAGTT	Mut-10	NA	Omentum	Peritoneum	WGS-specific	0.784125
SPECTRUM-OV-003_S1_UNSORTED_INFRACOLIC_OMENTUM_ACTACGACAAAGAGTT	Mut-13	NA	Omentum	Peritoneum	scRNA-seq-specific	0
SPECTRUM-OV-003_S1_UNSORTED_INFRACOLIC_OMENTUM_ACTACGACAAAGAGTT	Mut-17	0	Omentum	Peritoneum	WGS-specific	0.28875
SPECTRUM-OV-003_S1_UNSORTED_INFRACOLIC_OMENTUM_ACTGATGCACTGGCGT	Mut-9	NA	Omentum	Peritoneum	WGS-specific	1
SPECTRUM-OV-003_S1_UNSORTED_INFRACOLIC_OMENTUM_ACTGATGCACTGGCGT	Mut-6	NA	Omentum	Peritoneum	scRNA-seq-specific	0
SPECTRUM-OV-003_S1_UNSORTED_INFRACOLIC_OMENTUM_ACTGATGCACTGGCGT	Mut-2	1	Omentum	Peritoneum	scRNA-seq-WGS	0.649606
SPECTRUM-OV-003_S1_UNSORTED_INFRACOLIC_OMENTUM_ACTGATGCACTGGCGT	Mut-15	0	Omentum	Peritoneum	scRNA-seq-specific	0
SPECTRUM-OV-003_S1_UNSORTED_INFRACOLIC_OMENTUM_ACTGATGCACTGGCGT	Mut-14	1	Omentum	Peritoneum	scRNA-seq-specific	0
SPECTRUM-OV-003_S1_UNSORTED_INFRACOLIC_OMENTUM_ACTGATGCACTGGCGT	Mut-4	NA	Omentum	Peritoneum	scRNA-seq-WGS	1
SPECTRUM-OV-003_S1_UNSORTED_INFRACOLIC_OMENTUM_ACTGATGCACTGGCGT	Mut-8	NA	Omentum	Peritoneum	WGS-specific	0.68875
SPECTRUM-OV-003_S1_UNSORTED_INFRACOLIC_OMENTUM_ACTGATGCACTGGCGT	Mut-1	1	Omentum	Peritoneum	WGS-specific	0.928125
SPECTRUM-OV-003_S1_UNSORTED_INFRACOLIC_OMENTUM_ACTGATGCACTGGCGT	Mut-11	NA	Omentum	Peritoneum	WGS-specific	1
SPECTRUM-OV-003_S1_UNSORTED_INFRACOLIC_OMENTUM_ACTGATGCACTGGCGT	Mut-20	NA	Omentum	Peritoneum	scRNA-seq-specific	0
SPECTRUM-OV-003_S1_UNSORTED_INFRACOLIC_OMENTUM_ACTGATGCACTGGCGT	Mut-12	NA	Omentum	Peritoneum	scRNA-seq-specific	0
SPECTRUM-OV-003_S1_UNSORTED_INFRACOLIC_OMENTUM_ACTGATGCACTGGCGT	Mut-5	NA	Omentum	Peritoneum	scRNA-seq-WGS	1
SPECTRUM-OV-003_S1_UNSORTED_INFRACOLIC_OMENTUM_ACTGATGCACTGGCGT	Mut-16	NA	Omentum	Peritoneum	scRNA-seq-specific	0
SPECTRUM-OV-003_S1_UNSORTED_INFRACOLIC_OMENTUM_ACTGATGCACTGGCGT	Mut-3	NA	Omentum	Peritoneum	WGS-specific	0.90625
SPECTRUM-OV-003_S1_UNSORTED_INFRACOLIC_OMENTUM_ACTGATGCACTGGCGT	Mut-18	0	Omentum	Peritoneum	scRNA-seq-specific	0
SPECTRUM-OV-003_S1_UNSORTED_INFRACOLIC_OMENTUM_ACTGATGCACTGGCGT	Mut-21	0	Omentum	Peritoneum	scRNA-seq-specific	0
SPECTRUM-OV-003_S1_UNSORTED_INFRACOLIC_OMENTUM_ACTGATGCACTGGCGT	Mut-7	0	Omentum	Peritoneum	WGS-specific	1
SPECTRUM-OV-003_S1_UNSORTED_INFRACOLIC_OMENTUM_ACTGATGCACTGGCGT	Mut-19	0	Omentum	Peritoneum	scRNA-seq-specific	0
SPECTRUM-OV-003_S1_UNSORTED_INFRACOLIC_OMENTUM_ACTGATGCACTGGCGT	Mut-10	NA	Omentum	Peritoneum	WGS-specific	0.784125
SPECTRUM-OV-003_S1_UNSORTED_INFRACOLIC_OMENTUM_ACTGATGCACTGGCGT	Mut-13	NA	Omentum	Peritoneum	scRNA-seq-specific	0
SPECTRUM-OV-003_S1_UNSORTED_INFRACOLIC_OMENTUM_ACTGATGCACTGGCGT	Mut-17	0	Omentum	Peritoneum	WGS-specific	0.28875
SPECTRUM-OV-003_S1_UNSORTED_INFRACOLIC_OMENTUM_ACTGCAAGTCCCTGTT	Mut-9	1	Omentum	Peritoneum	WGS-specific	1
SPECTRUM-OV-003_S1_UNSORTED_INFRACOLIC_OMENTUM_ACTGCAAGTCCCTGTT	Mut-6	0	Omentum	Peritoneum	scRNA-seq-specific	0
SPECTRUM-OV-003_S1_UNSORTED_INFRACOLIC_OMENTUM_ACTGCAAGTCCCTGTT	Mut-2	0	Omentum	Peritoneum	scRNA-seq-WGS	0.649606
SPECTRUM-OV-003_S1_UNSORTED_INFRACOLIC_OMENTUM_ACTGCAAGTCCCTGTT	Mut-15	NA	Omentum	Peritoneum	scRNA-seq-specific	0
SPECTRUM-OV-003_S1_UNSORTED_INFRACOLIC_OMENTUM_ACTGCAAGTCCCTGTT	Mut-14	NA	Omentum	Peritoneum	scRNA-seq-specific	0
SPECTRUM-OV-003_S1_UNSORTED_INFRACOLIC_OMENTUM_ACTGCAAGTCCCTGTT	Mut-4	NA	Omentum	Peritoneum	scRNA-seq-WGS	1
SPECTRUM-OV-003_S1_UNSORTED_INFRACOLIC_OMENTUM_ACTGCAAGTCCCTGTT	Mut-8	NA	Omentum	Peritoneum	WGS-specific	0.68875
SPECTRUM-OV-003_S1_UNSORTED_INFRACOLIC_OMENTUM_ACTGCAAGTCCCTGTT	Mut-1	1	Omentum	Peritoneum	WGS-specific	0.928125
SPECTRUM-OV-003_S1_UNSORTED_INFRACOLIC_OMENTUM_ACTGCAAGTCCCTGTT	Mut-11	NA	Omentum	Peritoneum	WGS-specific	1
SPECTRUM-OV-003_S1_UNSORTED_INFRACOLIC_OMENTUM_ACTGCAAGTCCCTGTT	Mut-20	NA	Omentum	Peritoneum	scRNA-seq-specific	0
SPECTRUM-OV-003_S1_UNSORTED_INFRACOLIC_OMENTUM_ACTGCAAGTCCCTGTT	Mut-12	NA	Omentum	Peritoneum	scRNA-seq-specific	0
SPECTRUM-OV-003_S1_UNSORTED_INFRACOLIC_OMENTUM_ACTGCAAGTCCCTGTT	Mut-5	NA	Omentum	Peritoneum	scRNA-seq-WGS	1
SPECTRUM-OV-003_S1_UNSORTED_INFRACOLIC_OMENTUM_ACTGCAAGTCCCTGTT	Mut-16	NA	Omentum	Peritoneum	scRNA-seq-specific	0
SPECTRUM-OV-003_S1_UNSORTED_INFRACOLIC_OMENTUM_ACTGCAAGTCCCTGTT	Mut-3	NA	Omentum	Peritoneum	WGS-specific	0.90625
SPECTRUM-OV-003_S1_UNSORTED_INFRACOLIC_OMENTUM_ACTGCAAGTCCCTGTT	Mut-18	NA	Omentum	Peritoneum	scRNA-seq-specific	0
SPECTRUM-OV-003_S1_UNSORTED_INFRACOLIC_OMENTUM_ACTGCAAGTCCCTGTT	Mut-21	0	Omentum	Peritoneum	scRNA-seq-specific	0
SPECTRUM-OV-003_S1_UNSORTED_INFRACOLIC_OMENTUM_ACTGCAAGTCCCTGTT	Mut-7	0	Omentum	Peritoneum	WGS-specific	1
SPECTRUM-OV-003_S1_UNSORTED_INFRACOLIC_OMENTUM_ACTGCAAGTCCCTGTT	Mut-19	NA	Omentum	Peritoneum	scRNA-seq-specific	0
SPECTRUM-OV-003_S1_UNSORTED_INFRACOLIC_OMENTUM_ACTGCAAGTCCCTGTT	Mut-10	NA	Omentum	Peritoneum	WGS-specific	0.784125
SPECTRUM-OV-003_S1_UNSORTED_INFRACOLIC_OMENTUM_ACTGCAAGTCCCTGTT	Mut-13	NA	Omentum	Peritoneum	scRNA-seq-specific	0
SPECTRUM-OV-003_S1_UNSORTED_INFRACOLIC_OMENTUM_ACTGCAAGTCCCTGTT	Mut-17	0	Omentum	Peritoneum	WGS-specific	0.28875
SPECTRUM-OV-003_S1_UNSORTED_INFRACOLIC_OMENTUM_ACTGTCCAGGGAGTGG	Mut-9	NA	Omentum	Peritoneum	WGS-specific	1
SPECTRUM-OV-003_S1_UNSORTED_INFRACOLIC_OMENTUM_ACTGTCCAGGGAGTGG	Mut-6	0	Omentum	Peritoneum	scRNA-seq-specific	0
SPECTRUM-OV-003_S1_UNSORTED_INFRACOLIC_OMENTUM_ACTGTCCAGGGAGTGG	Mut-2	1	Omentum	Peritoneum	scRNA-seq-WGS	0.649606
SPECTRUM-OV-003_S1_UNSORTED_INFRACOLIC_OMENTUM_ACTGTCCAGGGAGTGG	Mut-15	NA	Omentum	Peritoneum	scRNA-seq-specific	0
SPECTRUM-OV-003_S1_UNSORTED_INFRACOLIC_OMENTUM_ACTGTCCAGGGAGTGG	Mut-14	NA	Omentum	Peritoneum	scRNA-seq-specific	0
SPECTRUM-OV-003_S1_UNSORTED_INFRACOLIC_OMENTUM_ACTGTCCAGGGAGTGG	Mut-4	0	Omentum	Peritoneum	scRNA-seq-WGS	1
SPECTRUM-OV-003_S1_UNSORTED_INFRACOLIC_OMENTUM_ACTGTCCAGGGAGTGG	Mut-8	NA	Omentum	Peritoneum	WGS-specific	0.68875
SPECTRUM-OV-003_S1_UNSORTED_INFRACOLIC_OMENTUM_ACTGTCCAGGGAGTGG	Mut-1	1	Omentum	Peritoneum	WGS-specific	0.928125
SPECTRUM-OV-003_S1_UNSORTED_INFRACOLIC_OMENTUM_ACTGTCCAGGGAGTGG	Mut-11	NA	Omentum	Peritoneum	WGS-specific	1
SPECTRUM-OV-003_S1_UNSORTED_INFRACOLIC_OMENTUM_ACTGTCCAGGGAGTGG	Mut-20	0	Omentum	Peritoneum	scRNA-seq-specific	0
SPECTRUM-OV-003_S1_UNSORTED_INFRACOLIC_OMENTUM_ACTGTCCAGGGAGTGG	Mut-12	0	Omentum	Peritoneum	scRNA-seq-specific	0
SPECTRUM-OV-003_S1_UNSORTED_INFRACOLIC_OMENTUM_ACTGTCCAGGGAGTGG	Mut-5	NA	Omentum	Peritoneum	scRNA-seq-WGS	1
SPECTRUM-OV-003_S1_UNSORTED_INFRACOLIC_OMENTUM_ACTGTCCAGGGAGTGG	Mut-16	NA	Omentum	Peritoneum	scRNA-seq-specific	0
SPECTRUM-OV-003_S1_UNSORTED_INFRACOLIC_OMENTUM_ACTGTCCAGGGAGTGG	Mut-3	0	Omentum	Peritoneum	WGS-specific	0.90625
SPECTRUM-OV-003_S1_UNSORTED_INFRACOLIC_OMENTUM_ACTGTCCAGGGAGTGG	Mut-18	0	Omentum	Peritoneum	scRNA-seq-specific	0
SPECTRUM-OV-003_S1_UNSORTED_INFRACOLIC_OMENTUM_ACTGTCCAGGGAGTGG	Mut-21	0	Omentum	Peritoneum	scRNA-seq-specific	0
SPECTRUM-OV-003_S1_UNSORTED_INFRACOLIC_OMENTUM_ACTGTCCAGGGAGTGG	Mut-7	NA	Omentum	Peritoneum	WGS-specific	1
SPECTRUM-OV-003_S1_UNSORTED_INFRACOLIC_OMENTUM_ACTGTCCAGGGAGTGG	Mut-19	0	Omentum	Peritoneum	scRNA-seq-specific	0
SPECTRUM-OV-003_S1_UNSORTED_INFRACOLIC_OMENTUM_ACTGTCCAGGGAGTGG	Mut-10	NA	Omentum	Peritoneum	WGS-specific	0.784125
SPECTRUM-OV-003_S1_UNSORTED_INFRACOLIC_OMENTUM_ACTGTCCAGGGAGTGG	Mut-13	NA	Omentum	Peritoneum	scRNA-seq-specific	0
SPECTRUM-OV-003_S1_UNSORTED_INFRACOLIC_OMENTUM_ACTGTCCAGGGAGTGG	Mut-17	0	Omentum	Peritoneum	WGS-specific	0.28875
SPECTRUM-OV-003_S1_UNSORTED_INFRACOLIC_OMENTUM_ACTTCCGGTATCACGT	Mut-9	NA	Omentum	Peritoneum	WGS-specific	1
SPECTRUM-OV-003_S1_UNSORTED_INFRACOLIC_OMENTUM_ACTTCCGGTATCACGT	Mut-6	0	Omentum	Peritoneum	scRNA-seq-specific	0
SPECTRUM-OV-003_S1_UNSORTED_INFRACOLIC_OMENTUM_ACTTCCGGTATCACGT	Mut-2	1	Omentum	Peritoneum	scRNA-seq-WGS	0.649606
SPECTRUM-OV-003_S1_UNSORTED_INFRACOLIC_OMENTUM_ACTTCCGGTATCACGT	Mut-15	NA	Omentum	Peritoneum	scRNA-seq-specific	0
SPECTRUM-OV-003_S1_UNSORTED_INFRACOLIC_OMENTUM_ACTTCCGGTATCACGT	Mut-14	NA	Omentum	Peritoneum	scRNA-seq-specific	0
SPECTRUM-OV-003_S1_UNSORTED_INFRACOLIC_OMENTUM_ACTTCCGGTATCACGT	Mut-4	NA	Omentum	Peritoneum	scRNA-seq-WGS	1
SPECTRUM-OV-003_S1_UNSORTED_INFRACOLIC_OMENTUM_ACTTCCGGTATCACGT	Mut-8	1	Omentum	Peritoneum	WGS-specific	0.68875
SPECTRUM-OV-003_S1_UNSORTED_INFRACOLIC_OMENTUM_ACTTCCGGTATCACGT	Mut-1	NA	Omentum	Peritoneum	WGS-specific	0.928125
SPECTRUM-OV-003_S1_UNSORTED_INFRACOLIC_OMENTUM_ACTTCCGGTATCACGT	Mut-11	NA	Omentum	Peritoneum	WGS-specific	1
SPECTRUM-OV-003_S1_UNSORTED_INFRACOLIC_OMENTUM_ACTTCCGGTATCACGT	Mut-20	NA	Omentum	Peritoneum	scRNA-seq-specific	0
SPECTRUM-OV-003_S1_UNSORTED_INFRACOLIC_OMENTUM_ACTTCCGGTATCACGT	Mut-12	NA	Omentum	Peritoneum	scRNA-seq-specific	0
SPECTRUM-OV-003_S1_UNSORTED_INFRACOLIC_OMENTUM_ACTTCCGGTATCACGT	Mut-5	NA	Omentum	Peritoneum	scRNA-seq-WGS	1
SPECTRUM-OV-003_S1_UNSORTED_INFRACOLIC_OMENTUM_ACTTCCGGTATCACGT	Mut-16	NA	Omentum	Peritoneum	scRNA-seq-specific	0
SPECTRUM-OV-003_S1_UNSORTED_INFRACOLIC_OMENTUM_ACTTCCGGTATCACGT	Mut-3	NA	Omentum	Peritoneum	WGS-specific	0.90625
SPECTRUM-OV-003_S1_UNSORTED_INFRACOLIC_OMENTUM_ACTTCCGGTATCACGT	Mut-18	0	Omentum	Peritoneum	scRNA-seq-specific	0
SPECTRUM-OV-003_S1_UNSORTED_INFRACOLIC_OMENTUM_ACTTCCGGTATCACGT	Mut-21	0	Omentum	Peritoneum	scRNA-seq-specific	0
SPECTRUM-OV-003_S1_UNSORTED_INFRACOLIC_OMENTUM_ACTTCCGGTATCACGT	Mut-7	1	Omentum	Peritoneum	WGS-specific	1
SPECTRUM-OV-003_S1_UNSORTED_INFRACOLIC_OMENTUM_ACTTCCGGTATCACGT	Mut-19	0	Omentum	Peritoneum	scRNA-seq-specific	0
SPECTRUM-OV-003_S1_UNSORTED_INFRACOLIC_OMENTUM_ACTTCCGGTATCACGT	Mut-10	NA	Omentum	Peritoneum	WGS-specific	0.784125
SPECTRUM-OV-003_S1_UNSORTED_INFRACOLIC_OMENTUM_ACTTCCGGTATCACGT	Mut-13	NA	Omentum	Peritoneum	scRNA-seq-specific	0
SPECTRUM-OV-003_S1_UNSORTED_INFRACOLIC_OMENTUM_ACTTCCGGTATCACGT	Mut-17	0	Omentum	Peritoneum	WGS-specific	0.28875
SPECTRUM-OV-003_S1_UNSORTED_INFRACOLIC_OMENTUM_AGAACCTGTCTTGTCC	Mut-9	NA	Omentum	Peritoneum	WGS-specific	1
SPECTRUM-OV-003_S1_UNSORTED_INFRACOLIC_OMENTUM_AGAACCTGTCTTGTCC	Mut-6	NA	Omentum	Peritoneum	scRNA-seq-specific	0
SPECTRUM-OV-003_S1_UNSORTED_INFRACOLIC_OMENTUM_AGAACCTGTCTTGTCC	Mut-2	1	Omentum	Peritoneum	scRNA-seq-WGS	0.649606
SPECTRUM-OV-003_S1_UNSORTED_INFRACOLIC_OMENTUM_AGAACCTGTCTTGTCC	Mut-15	NA	Omentum	Peritoneum	scRNA-seq-specific	0
SPECTRUM-OV-003_S1_UNSORTED_INFRACOLIC_OMENTUM_AGAACCTGTCTTGTCC	Mut-14	NA	Omentum	Peritoneum	scRNA-seq-specific	0
SPECTRUM-OV-003_S1_UNSORTED_INFRACOLIC_OMENTUM_AGAACCTGTCTTGTCC	Mut-4	NA	Omentum	Peritoneum	scRNA-seq-WGS	1
SPECTRUM-OV-003_S1_UNSORTED_INFRACOLIC_OMENTUM_AGAACCTGTCTTGTCC	Mut-8	NA	Omentum	Peritoneum	WGS-specific	0.68875
SPECTRUM-OV-003_S1_UNSORTED_INFRACOLIC_OMENTUM_AGAACCTGTCTTGTCC	Mut-1	1	Omentum	Peritoneum	WGS-specific	0.928125
SPECTRUM-OV-003_S1_UNSORTED_INFRACOLIC_OMENTUM_AGAACCTGTCTTGTCC	Mut-11	NA	Omentum	Peritoneum	WGS-specific	1
SPECTRUM-OV-003_S1_UNSORTED_INFRACOLIC_OMENTUM_AGAACCTGTCTTGTCC	Mut-20	NA	Omentum	Peritoneum	scRNA-seq-specific	0
SPECTRUM-OV-003_S1_UNSORTED_INFRACOLIC_OMENTUM_AGAACCTGTCTTGTCC	Mut-12	0	Omentum	Peritoneum	scRNA-seq-specific	0
SPECTRUM-OV-003_S1_UNSORTED_INFRACOLIC_OMENTUM_AGAACCTGTCTTGTCC	Mut-5	NA	Omentum	Peritoneum	scRNA-seq-WGS	1
SPECTRUM-OV-003_S1_UNSORTED_INFRACOLIC_OMENTUM_AGAACCTGTCTTGTCC	Mut-16	NA	Omentum	Peritoneum	scRNA-seq-specific	0
SPECTRUM-OV-003_S1_UNSORTED_INFRACOLIC_OMENTUM_AGAACCTGTCTTGTCC	Mut-3	NA	Omentum	Peritoneum	WGS-specific	0.90625
SPECTRUM-OV-003_S1_UNSORTED_INFRACOLIC_OMENTUM_AGAACCTGTCTTGTCC	Mut-18	0	Omentum	Peritoneum	scRNA-seq-specific	0
SPECTRUM-OV-003_S1_UNSORTED_INFRACOLIC_OMENTUM_AGAACCTGTCTTGTCC	Mut-21	NA	Omentum	Peritoneum	scRNA-seq-specific	0
SPECTRUM-OV-003_S1_UNSORTED_INFRACOLIC_OMENTUM_AGAACCTGTCTTGTCC	Mut-7	NA	Omentum	Peritoneum	WGS-specific	1
SPECTRUM-OV-003_S1_UNSORTED_INFRACOLIC_OMENTUM_AGAACCTGTCTTGTCC	Mut-19	NA	Omentum	Peritoneum	scRNA-seq-specific	0
SPECTRUM-OV-003_S1_UNSORTED_INFRACOLIC_OMENTUM_AGAACCTGTCTTGTCC	Mut-10	0	Omentum	Peritoneum	WGS-specific	0.784125
SPECTRUM-OV-003_S1_UNSORTED_INFRACOLIC_OMENTUM_AGAACCTGTCTTGTCC	Mut-13	NA	Omentum	Peritoneum	scRNA-seq-specific	0
SPECTRUM-OV-003_S1_UNSORTED_INFRACOLIC_OMENTUM_AGAACCTGTCTTGTCC	Mut-17	0	Omentum	Peritoneum	WGS-specific	0.28875
SPECTRUM-OV-003_S1_UNSORTED_INFRACOLIC_OMENTUM_AGACAAACATGAATCC	Mut-9	NA	Omentum	Peritoneum	WGS-specific	1
SPECTRUM-OV-003_S1_UNSORTED_INFRACOLIC_OMENTUM_AGACAAACATGAATCC	Mut-6	NA	Omentum	Peritoneum	scRNA-seq-specific	0
SPECTRUM-OV-003_S1_UNSORTED_INFRACOLIC_OMENTUM_AGACAAACATGAATCC	Mut-2	0	Omentum	Peritoneum	scRNA-seq-WGS	0.649606
SPECTRUM-OV-003_S1_UNSORTED_INFRACOLIC_OMENTUM_AGACAAACATGAATCC	Mut-15	NA	Omentum	Peritoneum	scRNA-seq-specific	0
SPECTRUM-OV-003_S1_UNSORTED_INFRACOLIC_OMENTUM_AGACAAACATGAATCC	Mut-14	NA	Omentum	Peritoneum	scRNA-seq-specific	0
SPECTRUM-OV-003_S1_UNSORTED_INFRACOLIC_OMENTUM_AGACAAACATGAATCC	Mut-4	NA	Omentum	Peritoneum	scRNA-seq-WGS	1
SPECTRUM-OV-003_S1_UNSORTED_INFRACOLIC_OMENTUM_AGACAAACATGAATCC	Mut-8	NA	Omentum	Peritoneum	WGS-specific	0.68875
SPECTRUM-OV-003_S1_UNSORTED_INFRACOLIC_OMENTUM_AGACAAACATGAATCC	Mut-1	1	Omentum	Peritoneum	WGS-specific	0.928125
SPECTRUM-OV-003_S1_UNSORTED_INFRACOLIC_OMENTUM_AGACAAACATGAATCC	Mut-11	NA	Omentum	Peritoneum	WGS-specific	1
SPECTRUM-OV-003_S1_UNSORTED_INFRACOLIC_OMENTUM_AGACAAACATGAATCC	Mut-20	NA	Omentum	Peritoneum	scRNA-seq-specific	0
SPECTRUM-OV-003_S1_UNSORTED_INFRACOLIC_OMENTUM_AGACAAACATGAATCC	Mut-12	NA	Omentum	Peritoneum	scRNA-seq-specific	0
SPECTRUM-OV-003_S1_UNSORTED_INFRACOLIC_OMENTUM_AGACAAACATGAATCC	Mut-5	NA	Omentum	Peritoneum	scRNA-seq-WGS	1
SPECTRUM-OV-003_S1_UNSORTED_INFRACOLIC_OMENTUM_AGACAAACATGAATCC	Mut-16	NA	Omentum	Peritoneum	scRNA-seq-specific	0
SPECTRUM-OV-003_S1_UNSORTED_INFRACOLIC_OMENTUM_AGACAAACATGAATCC	Mut-3	NA	Omentum	Peritoneum	WGS-specific	0.90625
SPECTRUM-OV-003_S1_UNSORTED_INFRACOLIC_OMENTUM_AGACAAACATGAATCC	Mut-18	0	Omentum	Peritoneum	scRNA-seq-specific	0
SPECTRUM-OV-003_S1_UNSORTED_INFRACOLIC_OMENTUM_AGACAAACATGAATCC	Mut-21	NA	Omentum	Peritoneum	scRNA-seq-specific	0
SPECTRUM-OV-003_S1_UNSORTED_INFRACOLIC_OMENTUM_AGACAAACATGAATCC	Mut-7	NA	Omentum	Peritoneum	WGS-specific	1
SPECTRUM-OV-003_S1_UNSORTED_INFRACOLIC_OMENTUM_AGACAAACATGAATCC	Mut-19	0	Omentum	Peritoneum	scRNA-seq-specific	0
SPECTRUM-OV-003_S1_UNSORTED_INFRACOLIC_OMENTUM_AGACAAACATGAATCC	Mut-10	1	Omentum	Peritoneum	WGS-specific	0.784125
SPECTRUM-OV-003_S1_UNSORTED_INFRACOLIC_OMENTUM_AGACAAACATGAATCC	Mut-13	0	Omentum	Peritoneum	scRNA-seq-specific	0
SPECTRUM-OV-003_S1_UNSORTED_INFRACOLIC_OMENTUM_AGACAAACATGAATCC	Mut-17	0	Omentum	Peritoneum	WGS-specific	0.28875
SPECTRUM-OV-003_S1_UNSORTED_INFRACOLIC_OMENTUM_AGACAGGGTAGGACTG	Mut-9	NA	Omentum	Peritoneum	WGS-specific	1
SPECTRUM-OV-003_S1_UNSORTED_INFRACOLIC_OMENTUM_AGACAGGGTAGGACTG	Mut-6	0	Omentum	Peritoneum	scRNA-seq-specific	0
SPECTRUM-OV-003_S1_UNSORTED_INFRACOLIC_OMENTUM_AGACAGGGTAGGACTG	Mut-2	1	Omentum	Peritoneum	scRNA-seq-WGS	0.649606
SPECTRUM-OV-003_S1_UNSORTED_INFRACOLIC_OMENTUM_AGACAGGGTAGGACTG	Mut-15	0	Omentum	Peritoneum	scRNA-seq-specific	0
SPECTRUM-OV-003_S1_UNSORTED_INFRACOLIC_OMENTUM_AGACAGGGTAGGACTG	Mut-14	0	Omentum	Peritoneum	scRNA-seq-specific	0
SPECTRUM-OV-003_S1_UNSORTED_INFRACOLIC_OMENTUM_AGACAGGGTAGGACTG	Mut-4	0	Omentum	Peritoneum	scRNA-seq-WGS	1
SPECTRUM-OV-003_S1_UNSORTED_INFRACOLIC_OMENTUM_AGACAGGGTAGGACTG	Mut-8	NA	Omentum	Peritoneum	WGS-specific	0.68875
SPECTRUM-OV-003_S1_UNSORTED_INFRACOLIC_OMENTUM_AGACAGGGTAGGACTG	Mut-1	1	Omentum	Peritoneum	WGS-specific	0.928125
SPECTRUM-OV-003_S1_UNSORTED_INFRACOLIC_OMENTUM_AGACAGGGTAGGACTG	Mut-11	NA	Omentum	Peritoneum	WGS-specific	1
SPECTRUM-OV-003_S1_UNSORTED_INFRACOLIC_OMENTUM_AGACAGGGTAGGACTG	Mut-20	NA	Omentum	Peritoneum	scRNA-seq-specific	0
SPECTRUM-OV-003_S1_UNSORTED_INFRACOLIC_OMENTUM_AGACAGGGTAGGACTG	Mut-12	0	Omentum	Peritoneum	scRNA-seq-specific	0
SPECTRUM-OV-003_S1_UNSORTED_INFRACOLIC_OMENTUM_AGACAGGGTAGGACTG	Mut-5	NA	Omentum	Peritoneum	scRNA-seq-WGS	1
SPECTRUM-OV-003_S1_UNSORTED_INFRACOLIC_OMENTUM_AGACAGGGTAGGACTG	Mut-16	NA	Omentum	Peritoneum	scRNA-seq-specific	0
SPECTRUM-OV-003_S1_UNSORTED_INFRACOLIC_OMENTUM_AGACAGGGTAGGACTG	Mut-3	0	Omentum	Peritoneum	WGS-specific	0.90625
SPECTRUM-OV-003_S1_UNSORTED_INFRACOLIC_OMENTUM_AGACAGGGTAGGACTG	Mut-18	0	Omentum	Peritoneum	scRNA-seq-specific	0
SPECTRUM-OV-003_S1_UNSORTED_INFRACOLIC_OMENTUM_AGACAGGGTAGGACTG	Mut-21	0	Omentum	Peritoneum	scRNA-seq-specific	0
SPECTRUM-OV-003_S1_UNSORTED_INFRACOLIC_OMENTUM_AGACAGGGTAGGACTG	Mut-7	NA	Omentum	Peritoneum	WGS-specific	1
SPECTRUM-OV-003_S1_UNSORTED_INFRACOLIC_OMENTUM_AGACAGGGTAGGACTG	Mut-19	0	Omentum	Peritoneum	scRNA-seq-specific	0
SPECTRUM-OV-003_S1_UNSORTED_INFRACOLIC_OMENTUM_AGACAGGGTAGGACTG	Mut-10	0	Omentum	Peritoneum	WGS-specific	0.784125
SPECTRUM-OV-003_S1_UNSORTED_INFRACOLIC_OMENTUM_AGACAGGGTAGGACTG	Mut-13	0	Omentum	Peritoneum	scRNA-seq-specific	0
SPECTRUM-OV-003_S1_UNSORTED_INFRACOLIC_OMENTUM_AGACAGGGTAGGACTG	Mut-17	0	Omentum	Peritoneum	WGS-specific	0.28875
SPECTRUM-OV-003_S1_UNSORTED_INFRACOLIC_OMENTUM_AGACCATTCGTGGGAA	Mut-9	1	Omentum	Peritoneum	WGS-specific	1
SPECTRUM-OV-003_S1_UNSORTED_INFRACOLIC_OMENTUM_AGACCATTCGTGGGAA	Mut-6	NA	Omentum	Peritoneum	scRNA-seq-specific	0
SPECTRUM-OV-003_S1_UNSORTED_INFRACOLIC_OMENTUM_AGACCATTCGTGGGAA	Mut-2	0	Omentum	Peritoneum	scRNA-seq-WGS	0.649606
SPECTRUM-OV-003_S1_UNSORTED_INFRACOLIC_OMENTUM_AGACCATTCGTGGGAA	Mut-15	0	Omentum	Peritoneum	scRNA-seq-specific	0
SPECTRUM-OV-003_S1_UNSORTED_INFRACOLIC_OMENTUM_AGACCATTCGTGGGAA	Mut-14	0	Omentum	Peritoneum	scRNA-seq-specific	0
SPECTRUM-OV-003_S1_UNSORTED_INFRACOLIC_OMENTUM_AGACCATTCGTGGGAA	Mut-4	0	Omentum	Peritoneum	scRNA-seq-WGS	1
SPECTRUM-OV-003_S1_UNSORTED_INFRACOLIC_OMENTUM_AGACCATTCGTGGGAA	Mut-8	NA	Omentum	Peritoneum	WGS-specific	0.68875
SPECTRUM-OV-003_S1_UNSORTED_INFRACOLIC_OMENTUM_AGACCATTCGTGGGAA	Mut-1	NA	Omentum	Peritoneum	WGS-specific	0.928125
SPECTRUM-OV-003_S1_UNSORTED_INFRACOLIC_OMENTUM_AGACCATTCGTGGGAA	Mut-11	0	Omentum	Peritoneum	WGS-specific	1
SPECTRUM-OV-003_S1_UNSORTED_INFRACOLIC_OMENTUM_AGACCATTCGTGGGAA	Mut-20	NA	Omentum	Peritoneum	scRNA-seq-specific	0
SPECTRUM-OV-003_S1_UNSORTED_INFRACOLIC_OMENTUM_AGACCATTCGTGGGAA	Mut-12	0	Omentum	Peritoneum	scRNA-seq-specific	0
SPECTRUM-OV-003_S1_UNSORTED_INFRACOLIC_OMENTUM_AGACCATTCGTGGGAA	Mut-5	1	Omentum	Peritoneum	scRNA-seq-WGS	1
SPECTRUM-OV-003_S1_UNSORTED_INFRACOLIC_OMENTUM_AGACCATTCGTGGGAA	Mut-16	NA	Omentum	Peritoneum	scRNA-seq-specific	0
SPECTRUM-OV-003_S1_UNSORTED_INFRACOLIC_OMENTUM_AGACCATTCGTGGGAA	Mut-3	NA	Omentum	Peritoneum	WGS-specific	0.90625
SPECTRUM-OV-003_S1_UNSORTED_INFRACOLIC_OMENTUM_AGACCATTCGTGGGAA	Mut-18	0	Omentum	Peritoneum	scRNA-seq-specific	0
SPECTRUM-OV-003_S1_UNSORTED_INFRACOLIC_OMENTUM_AGACCATTCGTGGGAA	Mut-21	0	Omentum	Peritoneum	scRNA-seq-specific	0
SPECTRUM-OV-003_S1_UNSORTED_INFRACOLIC_OMENTUM_AGACCATTCGTGGGAA	Mut-7	0	Omentum	Peritoneum	WGS-specific	1
SPECTRUM-OV-003_S1_UNSORTED_INFRACOLIC_OMENTUM_AGACCATTCGTGGGAA	Mut-19	0	Omentum	Peritoneum	scRNA-seq-specific	0
SPECTRUM-OV-003_S1_UNSORTED_INFRACOLIC_OMENTUM_AGACCATTCGTGGGAA	Mut-10	1	Omentum	Peritoneum	WGS-specific	0.784125
SPECTRUM-OV-003_S1_UNSORTED_INFRACOLIC_OMENTUM_AGACCATTCGTGGGAA	Mut-13	NA	Omentum	Peritoneum	scRNA-seq-specific	0
SPECTRUM-OV-003_S1_UNSORTED_INFRACOLIC_OMENTUM_AGACCATTCGTGGGAA	Mut-17	0	Omentum	Peritoneum	WGS-specific	0.28875
SPECTRUM-OV-003_S1_UNSORTED_INFRACOLIC_OMENTUM_AGATCGTAGCTGAAGC	Mut-9	NA	Omentum	Peritoneum	WGS-specific	1
SPECTRUM-OV-003_S1_UNSORTED_INFRACOLIC_OMENTUM_AGATCGTAGCTGAAGC	Mut-6	0	Omentum	Peritoneum	scRNA-seq-specific	0
SPECTRUM-OV-003_S1_UNSORTED_INFRACOLIC_OMENTUM_AGATCGTAGCTGAAGC	Mut-2	1	Omentum	Peritoneum	scRNA-seq-WGS	0.649606
SPECTRUM-OV-003_S1_UNSORTED_INFRACOLIC_OMENTUM_AGATCGTAGCTGAAGC	Mut-15	NA	Omentum	Peritoneum	scRNA-seq-specific	0
SPECTRUM-OV-003_S1_UNSORTED_INFRACOLIC_OMENTUM_AGATCGTAGCTGAAGC	Mut-14	NA	Omentum	Peritoneum	scRNA-seq-specific	0
SPECTRUM-OV-003_S1_UNSORTED_INFRACOLIC_OMENTUM_AGATCGTAGCTGAAGC	Mut-4	NA	Omentum	Peritoneum	scRNA-seq-WGS	1
SPECTRUM-OV-003_S1_UNSORTED_INFRACOLIC_OMENTUM_AGATCGTAGCTGAAGC	Mut-8	NA	Omentum	Peritoneum	WGS-specific	0.68875
SPECTRUM-OV-003_S1_UNSORTED_INFRACOLIC_OMENTUM_AGATCGTAGCTGAAGC	Mut-1	1	Omentum	Peritoneum	WGS-specific	0.928125
SPECTRUM-OV-003_S1_UNSORTED_INFRACOLIC_OMENTUM_AGATCGTAGCTGAAGC	Mut-11	NA	Omentum	Peritoneum	WGS-specific	1
SPECTRUM-OV-003_S1_UNSORTED_INFRACOLIC_OMENTUM_AGATCGTAGCTGAAGC	Mut-20	NA	Omentum	Peritoneum	scRNA-seq-specific	0
SPECTRUM-OV-003_S1_UNSORTED_INFRACOLIC_OMENTUM_AGATCGTAGCTGAAGC	Mut-12	NA	Omentum	Peritoneum	scRNA-seq-specific	0
SPECTRUM-OV-003_S1_UNSORTED_INFRACOLIC_OMENTUM_AGATCGTAGCTGAAGC	Mut-5	1	Omentum	Peritoneum	scRNA-seq-WGS	1
SPECTRUM-OV-003_S1_UNSORTED_INFRACOLIC_OMENTUM_AGATCGTAGCTGAAGC	Mut-16	NA	Omentum	Peritoneum	scRNA-seq-specific	0
SPECTRUM-OV-003_S1_UNSORTED_INFRACOLIC_OMENTUM_AGATCGTAGCTGAAGC	Mut-3	NA	Omentum	Peritoneum	WGS-specific	0.90625
SPECTRUM-OV-003_S1_UNSORTED_INFRACOLIC_OMENTUM_AGATCGTAGCTGAAGC	Mut-18	0	Omentum	Peritoneum	scRNA-seq-specific	0
SPECTRUM-OV-003_S1_UNSORTED_INFRACOLIC_OMENTUM_AGATCGTAGCTGAAGC	Mut-21	NA	Omentum	Peritoneum	scRNA-seq-specific	0
SPECTRUM-OV-003_S1_UNSORTED_INFRACOLIC_OMENTUM_AGATCGTAGCTGAAGC	Mut-7	NA	Omentum	Peritoneum	WGS-specific	1
SPECTRUM-OV-003_S1_UNSORTED_INFRACOLIC_OMENTUM_AGATCGTAGCTGAAGC	Mut-19	0	Omentum	Peritoneum	scRNA-seq-specific	0
SPECTRUM-OV-003_S1_UNSORTED_INFRACOLIC_OMENTUM_AGATCGTAGCTGAAGC	Mut-10	NA	Omentum	Peritoneum	WGS-specific	0.784125
SPECTRUM-OV-003_S1_UNSORTED_INFRACOLIC_OMENTUM_AGATCGTAGCTGAAGC	Mut-13	NA	Omentum	Peritoneum	scRNA-seq-specific	0
SPECTRUM-OV-003_S1_UNSORTED_INFRACOLIC_OMENTUM_AGATCGTAGCTGAAGC	Mut-17	0	Omentum	Peritoneum	WGS-specific	0.28875
SPECTRUM-OV-003_S1_UNSORTED_INFRACOLIC_OMENTUM_AGATGAACATATAGCC	Mut-9	1	Omentum	Peritoneum	WGS-specific	1
SPECTRUM-OV-003_S1_UNSORTED_INFRACOLIC_OMENTUM_AGATGAACATATAGCC	Mut-6	0	Omentum	Peritoneum	scRNA-seq-specific	0
SPECTRUM-OV-003_S1_UNSORTED_INFRACOLIC_OMENTUM_AGATGAACATATAGCC	Mut-2	1	Omentum	Peritoneum	scRNA-seq-WGS	0.649606
SPECTRUM-OV-003_S1_UNSORTED_INFRACOLIC_OMENTUM_AGATGAACATATAGCC	Mut-15	NA	Omentum	Peritoneum	scRNA-seq-specific	0
SPECTRUM-OV-003_S1_UNSORTED_INFRACOLIC_OMENTUM_AGATGAACATATAGCC	Mut-14	NA	Omentum	Peritoneum	scRNA-seq-specific	0
SPECTRUM-OV-003_S1_UNSORTED_INFRACOLIC_OMENTUM_AGATGAACATATAGCC	Mut-4	1	Omentum	Peritoneum	scRNA-seq-WGS	1
SPECTRUM-OV-003_S1_UNSORTED_INFRACOLIC_OMENTUM_AGATGAACATATAGCC	Mut-8	NA	Omentum	Peritoneum	WGS-specific	0.68875
SPECTRUM-OV-003_S1_UNSORTED_INFRACOLIC_OMENTUM_AGATGAACATATAGCC	Mut-1	1	Omentum	Peritoneum	WGS-specific	0.928125
SPECTRUM-OV-003_S1_UNSORTED_INFRACOLIC_OMENTUM_AGATGAACATATAGCC	Mut-11	NA	Omentum	Peritoneum	WGS-specific	1
SPECTRUM-OV-003_S1_UNSORTED_INFRACOLIC_OMENTUM_AGATGAACATATAGCC	Mut-20	NA	Omentum	Peritoneum	scRNA-seq-specific	0
SPECTRUM-OV-003_S1_UNSORTED_INFRACOLIC_OMENTUM_AGATGAACATATAGCC	Mut-12	0	Omentum	Peritoneum	scRNA-seq-specific	0
SPECTRUM-OV-003_S1_UNSORTED_INFRACOLIC_OMENTUM_AGATGAACATATAGCC	Mut-5	NA	Omentum	Peritoneum	scRNA-seq-WGS	1
SPECTRUM-OV-003_S1_UNSORTED_INFRACOLIC_OMENTUM_AGATGAACATATAGCC	Mut-16	NA	Omentum	Peritoneum	scRNA-seq-specific	0
SPECTRUM-OV-003_S1_UNSORTED_INFRACOLIC_OMENTUM_AGATGAACATATAGCC	Mut-3	NA	Omentum	Peritoneum	WGS-specific	0.90625
SPECTRUM-OV-003_S1_UNSORTED_INFRACOLIC_OMENTUM_AGATGAACATATAGCC	Mut-18	0	Omentum	Peritoneum	scRNA-seq-specific	0
SPECTRUM-OV-003_S1_UNSORTED_INFRACOLIC_OMENTUM_AGATGAACATATAGCC	Mut-21	0	Omentum	Peritoneum	scRNA-seq-specific	0
SPECTRUM-OV-003_S1_UNSORTED_INFRACOLIC_OMENTUM_AGATGAACATATAGCC	Mut-7	1	Omentum	Peritoneum	WGS-specific	1
SPECTRUM-OV-003_S1_UNSORTED_INFRACOLIC_OMENTUM_AGATGAACATATAGCC	Mut-19	0	Omentum	Peritoneum	scRNA-seq-specific	0
SPECTRUM-OV-003_S1_UNSORTED_INFRACOLIC_OMENTUM_AGATGAACATATAGCC	Mut-10	NA	Omentum	Peritoneum	WGS-specific	0.784125
SPECTRUM-OV-003_S1_UNSORTED_INFRACOLIC_OMENTUM_AGATGAACATATAGCC	Mut-13	NA	Omentum	Peritoneum	scRNA-seq-specific	0
SPECTRUM-OV-003_S1_UNSORTED_INFRACOLIC_OMENTUM_AGATGAACATATAGCC	Mut-17	0	Omentum	Peritoneum	WGS-specific	0.28875
SPECTRUM-OV-003_S1_UNSORTED_INFRACOLIC_OMENTUM_AGCCACGGTATCACGT	Mut-9	1	Omentum	Peritoneum	WGS-specific	1
SPECTRUM-OV-003_S1_UNSORTED_INFRACOLIC_OMENTUM_AGCCACGGTATCACGT	Mut-6	0	Omentum	Peritoneum	scRNA-seq-specific	0
SPECTRUM-OV-003_S1_UNSORTED_INFRACOLIC_OMENTUM_AGCCACGGTATCACGT	Mut-2	1	Omentum	Peritoneum	scRNA-seq-WGS	0.649606
SPECTRUM-OV-003_S1_UNSORTED_INFRACOLIC_OMENTUM_AGCCACGGTATCACGT	Mut-15	0	Omentum	Peritoneum	scRNA-seq-specific	0
SPECTRUM-OV-003_S1_UNSORTED_INFRACOLIC_OMENTUM_AGCCACGGTATCACGT	Mut-14	NA	Omentum	Peritoneum	scRNA-seq-specific	0
SPECTRUM-OV-003_S1_UNSORTED_INFRACOLIC_OMENTUM_AGCCACGGTATCACGT	Mut-4	1	Omentum	Peritoneum	scRNA-seq-WGS	1
SPECTRUM-OV-003_S1_UNSORTED_INFRACOLIC_OMENTUM_AGCCACGGTATCACGT	Mut-8	NA	Omentum	Peritoneum	WGS-specific	0.68875
SPECTRUM-OV-003_S1_UNSORTED_INFRACOLIC_OMENTUM_AGCCACGGTATCACGT	Mut-1	NA	Omentum	Peritoneum	WGS-specific	0.928125
SPECTRUM-OV-003_S1_UNSORTED_INFRACOLIC_OMENTUM_AGCCACGGTATCACGT	Mut-11	1	Omentum	Peritoneum	WGS-specific	1
SPECTRUM-OV-003_S1_UNSORTED_INFRACOLIC_OMENTUM_AGCCACGGTATCACGT	Mut-20	0	Omentum	Peritoneum	scRNA-seq-specific	0
SPECTRUM-OV-003_S1_UNSORTED_INFRACOLIC_OMENTUM_AGCCACGGTATCACGT	Mut-12	0	Omentum	Peritoneum	scRNA-seq-specific	0
SPECTRUM-OV-003_S1_UNSORTED_INFRACOLIC_OMENTUM_AGCCACGGTATCACGT	Mut-5	NA	Omentum	Peritoneum	scRNA-seq-WGS	1
SPECTRUM-OV-003_S1_UNSORTED_INFRACOLIC_OMENTUM_AGCCACGGTATCACGT	Mut-16	0	Omentum	Peritoneum	scRNA-seq-specific	0
SPECTRUM-OV-003_S1_UNSORTED_INFRACOLIC_OMENTUM_AGCCACGGTATCACGT	Mut-3	NA	Omentum	Peritoneum	WGS-specific	0.90625
SPECTRUM-OV-003_S1_UNSORTED_INFRACOLIC_OMENTUM_AGCCACGGTATCACGT	Mut-18	0	Omentum	Peritoneum	scRNA-seq-specific	0
SPECTRUM-OV-003_S1_UNSORTED_INFRACOLIC_OMENTUM_AGCCACGGTATCACGT	Mut-21	NA	Omentum	Peritoneum	scRNA-seq-specific	0
SPECTRUM-OV-003_S1_UNSORTED_INFRACOLIC_OMENTUM_AGCCACGGTATCACGT	Mut-7	NA	Omentum	Peritoneum	WGS-specific	1
SPECTRUM-OV-003_S1_UNSORTED_INFRACOLIC_OMENTUM_AGCCACGGTATCACGT	Mut-19	0	Omentum	Peritoneum	scRNA-seq-specific	0
SPECTRUM-OV-003_S1_UNSORTED_INFRACOLIC_OMENTUM_AGCCACGGTATCACGT	Mut-10	NA	Omentum	Peritoneum	WGS-specific	0.784125
SPECTRUM-OV-003_S1_UNSORTED_INFRACOLIC_OMENTUM_AGCCACGGTATCACGT	Mut-13	NA	Omentum	Peritoneum	scRNA-seq-specific	0
SPECTRUM-OV-003_S1_UNSORTED_INFRACOLIC_OMENTUM_AGCCACGGTATCACGT	Mut-17	0	Omentum	Peritoneum	WGS-specific	0.28875
SPECTRUM-OV-003_S1_UNSORTED_INFRACOLIC_OMENTUM_AGCTACAGTCGTCTCT	Mut-9	NA	Omentum	Peritoneum	WGS-specific	1
SPECTRUM-OV-003_S1_UNSORTED_INFRACOLIC_OMENTUM_AGCTACAGTCGTCTCT	Mut-6	NA	Omentum	Peritoneum	scRNA-seq-specific	0
SPECTRUM-OV-003_S1_UNSORTED_INFRACOLIC_OMENTUM_AGCTACAGTCGTCTCT	Mut-2	1	Omentum	Peritoneum	scRNA-seq-WGS	0.649606
SPECTRUM-OV-003_S1_UNSORTED_INFRACOLIC_OMENTUM_AGCTACAGTCGTCTCT	Mut-15	0	Omentum	Peritoneum	scRNA-seq-specific	0
SPECTRUM-OV-003_S1_UNSORTED_INFRACOLIC_OMENTUM_AGCTACAGTCGTCTCT	Mut-14	NA	Omentum	Peritoneum	scRNA-seq-specific	0
SPECTRUM-OV-003_S1_UNSORTED_INFRACOLIC_OMENTUM_AGCTACAGTCGTCTCT	Mut-4	1	Omentum	Peritoneum	scRNA-seq-WGS	1
SPECTRUM-OV-003_S1_UNSORTED_INFRACOLIC_OMENTUM_AGCTACAGTCGTCTCT	Mut-8	NA	Omentum	Peritoneum	WGS-specific	0.68875
SPECTRUM-OV-003_S1_UNSORTED_INFRACOLIC_OMENTUM_AGCTACAGTCGTCTCT	Mut-1	NA	Omentum	Peritoneum	WGS-specific	0.928125
SPECTRUM-OV-003_S1_UNSORTED_INFRACOLIC_OMENTUM_AGCTACAGTCGTCTCT	Mut-11	NA	Omentum	Peritoneum	WGS-specific	1
SPECTRUM-OV-003_S1_UNSORTED_INFRACOLIC_OMENTUM_AGCTACAGTCGTCTCT	Mut-20	0	Omentum	Peritoneum	scRNA-seq-specific	0
SPECTRUM-OV-003_S1_UNSORTED_INFRACOLIC_OMENTUM_AGCTACAGTCGTCTCT	Mut-12	0	Omentum	Peritoneum	scRNA-seq-specific	0
SPECTRUM-OV-003_S1_UNSORTED_INFRACOLIC_OMENTUM_AGCTACAGTCGTCTCT	Mut-5	NA	Omentum	Peritoneum	scRNA-seq-WGS	1
SPECTRUM-OV-003_S1_UNSORTED_INFRACOLIC_OMENTUM_AGCTACAGTCGTCTCT	Mut-16	0	Omentum	Peritoneum	scRNA-seq-specific	0
SPECTRUM-OV-003_S1_UNSORTED_INFRACOLIC_OMENTUM_AGCTACAGTCGTCTCT	Mut-3	NA	Omentum	Peritoneum	WGS-specific	0.90625
SPECTRUM-OV-003_S1_UNSORTED_INFRACOLIC_OMENTUM_AGCTACAGTCGTCTCT	Mut-18	0	Omentum	Peritoneum	scRNA-seq-specific	0
SPECTRUM-OV-003_S1_UNSORTED_INFRACOLIC_OMENTUM_AGCTACAGTCGTCTCT	Mut-21	0	Omentum	Peritoneum	scRNA-seq-specific	0
SPECTRUM-OV-003_S1_UNSORTED_INFRACOLIC_OMENTUM_AGCTACAGTCGTCTCT	Mut-7	NA	Omentum	Peritoneum	WGS-specific	1
SPECTRUM-OV-003_S1_UNSORTED_INFRACOLIC_OMENTUM_AGCTACAGTCGTCTCT	Mut-19	0	Omentum	Peritoneum	scRNA-seq-specific	0
SPECTRUM-OV-003_S1_UNSORTED_INFRACOLIC_OMENTUM_AGCTACAGTCGTCTCT	Mut-10	0	Omentum	Peritoneum	WGS-specific	0.784125
SPECTRUM-OV-003_S1_UNSORTED_INFRACOLIC_OMENTUM_AGCTACAGTCGTCTCT	Mut-13	NA	Omentum	Peritoneum	scRNA-seq-specific	0
SPECTRUM-OV-003_S1_UNSORTED_INFRACOLIC_OMENTUM_AGCTACAGTCGTCTCT	Mut-17	0	Omentum	Peritoneum	WGS-specific	0.28875
SPECTRUM-OV-003_S1_UNSORTED_INFRACOLIC_OMENTUM_AGCTTCCCATGACGTT	Mut-9	NA	Omentum	Peritoneum	WGS-specific	1
SPECTRUM-OV-003_S1_UNSORTED_INFRACOLIC_OMENTUM_AGCTTCCCATGACGTT	Mut-6	0	Omentum	Peritoneum	scRNA-seq-specific	0
SPECTRUM-OV-003_S1_UNSORTED_INFRACOLIC_OMENTUM_AGCTTCCCATGACGTT	Mut-2	1	Omentum	Peritoneum	scRNA-seq-WGS	0.649606
SPECTRUM-OV-003_S1_UNSORTED_INFRACOLIC_OMENTUM_AGCTTCCCATGACGTT	Mut-15	NA	Omentum	Peritoneum	scRNA-seq-specific	0
SPECTRUM-OV-003_S1_UNSORTED_INFRACOLIC_OMENTUM_AGCTTCCCATGACGTT	Mut-14	0	Omentum	Peritoneum	scRNA-seq-specific	0
SPECTRUM-OV-003_S1_UNSORTED_INFRACOLIC_OMENTUM_AGCTTCCCATGACGTT	Mut-4	0	Omentum	Peritoneum	scRNA-seq-WGS	1
SPECTRUM-OV-003_S1_UNSORTED_INFRACOLIC_OMENTUM_AGCTTCCCATGACGTT	Mut-8	NA	Omentum	Peritoneum	WGS-specific	0.68875
SPECTRUM-OV-003_S1_UNSORTED_INFRACOLIC_OMENTUM_AGCTTCCCATGACGTT	Mut-1	1	Omentum	Peritoneum	WGS-specific	0.928125
SPECTRUM-OV-003_S1_UNSORTED_INFRACOLIC_OMENTUM_AGCTTCCCATGACGTT	Mut-11	NA	Omentum	Peritoneum	WGS-specific	1
SPECTRUM-OV-003_S1_UNSORTED_INFRACOLIC_OMENTUM_AGCTTCCCATGACGTT	Mut-20	NA	Omentum	Peritoneum	scRNA-seq-specific	0
SPECTRUM-OV-003_S1_UNSORTED_INFRACOLIC_OMENTUM_AGCTTCCCATGACGTT	Mut-12	NA	Omentum	Peritoneum	scRNA-seq-specific	0
SPECTRUM-OV-003_S1_UNSORTED_INFRACOLIC_OMENTUM_AGCTTCCCATGACGTT	Mut-5	NA	Omentum	Peritoneum	scRNA-seq-WGS	1
SPECTRUM-OV-003_S1_UNSORTED_INFRACOLIC_OMENTUM_AGCTTCCCATGACGTT	Mut-16	1	Omentum	Peritoneum	scRNA-seq-specific	0
SPECTRUM-OV-003_S1_UNSORTED_INFRACOLIC_OMENTUM_AGCTTCCCATGACGTT	Mut-3	NA	Omentum	Peritoneum	WGS-specific	0.90625
SPECTRUM-OV-003_S1_UNSORTED_INFRACOLIC_OMENTUM_AGCTTCCCATGACGTT	Mut-18	0	Omentum	Peritoneum	scRNA-seq-specific	0
SPECTRUM-OV-003_S1_UNSORTED_INFRACOLIC_OMENTUM_AGCTTCCCATGACGTT	Mut-21	NA	Omentum	Peritoneum	scRNA-seq-specific	0
SPECTRUM-OV-003_S1_UNSORTED_INFRACOLIC_OMENTUM_AGCTTCCCATGACGTT	Mut-7	0	Omentum	Peritoneum	WGS-specific	1
SPECTRUM-OV-003_S1_UNSORTED_INFRACOLIC_OMENTUM_AGCTTCCCATGACGTT	Mut-19	0	Omentum	Peritoneum	scRNA-seq-specific	0
SPECTRUM-OV-003_S1_UNSORTED_INFRACOLIC_OMENTUM_AGCTTCCCATGACGTT	Mut-10	NA	Omentum	Peritoneum	WGS-specific	0.784125
SPECTRUM-OV-003_S1_UNSORTED_INFRACOLIC_OMENTUM_AGCTTCCCATGACGTT	Mut-13	NA	Omentum	Peritoneum	scRNA-seq-specific	0
SPECTRUM-OV-003_S1_UNSORTED_INFRACOLIC_OMENTUM_AGCTTCCCATGACGTT	Mut-17	0	Omentum	Peritoneum	WGS-specific	0.28875
SPECTRUM-OV-003_S1_UNSORTED_INFRACOLIC_OMENTUM_AGGACGACAACTGATC	Mut-9	NA	Omentum	Peritoneum	WGS-specific	1
SPECTRUM-OV-003_S1_UNSORTED_INFRACOLIC_OMENTUM_AGGACGACAACTGATC	Mut-6	NA	Omentum	Peritoneum	scRNA-seq-specific	0
SPECTRUM-OV-003_S1_UNSORTED_INFRACOLIC_OMENTUM_AGGACGACAACTGATC	Mut-2	1	Omentum	Peritoneum	scRNA-seq-WGS	0.649606
SPECTRUM-OV-003_S1_UNSORTED_INFRACOLIC_OMENTUM_AGGACGACAACTGATC	Mut-15	0	Omentum	Peritoneum	scRNA-seq-specific	0
SPECTRUM-OV-003_S1_UNSORTED_INFRACOLIC_OMENTUM_AGGACGACAACTGATC	Mut-14	0	Omentum	Peritoneum	scRNA-seq-specific	0
SPECTRUM-OV-003_S1_UNSORTED_INFRACOLIC_OMENTUM_AGGACGACAACTGATC	Mut-4	0	Omentum	Peritoneum	scRNA-seq-WGS	1
SPECTRUM-OV-003_S1_UNSORTED_INFRACOLIC_OMENTUM_AGGACGACAACTGATC	Mut-8	NA	Omentum	Peritoneum	WGS-specific	0.68875
SPECTRUM-OV-003_S1_UNSORTED_INFRACOLIC_OMENTUM_AGGACGACAACTGATC	Mut-1	1	Omentum	Peritoneum	WGS-specific	0.928125
SPECTRUM-OV-003_S1_UNSORTED_INFRACOLIC_OMENTUM_AGGACGACAACTGATC	Mut-11	NA	Omentum	Peritoneum	WGS-specific	1
SPECTRUM-OV-003_S1_UNSORTED_INFRACOLIC_OMENTUM_AGGACGACAACTGATC	Mut-20	NA	Omentum	Peritoneum	scRNA-seq-specific	0
SPECTRUM-OV-003_S1_UNSORTED_INFRACOLIC_OMENTUM_AGGACGACAACTGATC	Mut-12	NA	Omentum	Peritoneum	scRNA-seq-specific	0
SPECTRUM-OV-003_S1_UNSORTED_INFRACOLIC_OMENTUM_AGGACGACAACTGATC	Mut-5	NA	Omentum	Peritoneum	scRNA-seq-WGS	1
SPECTRUM-OV-003_S1_UNSORTED_INFRACOLIC_OMENTUM_AGGACGACAACTGATC	Mut-16	NA	Omentum	Peritoneum	scRNA-seq-specific	0
SPECTRUM-OV-003_S1_UNSORTED_INFRACOLIC_OMENTUM_AGGACGACAACTGATC	Mut-3	NA	Omentum	Peritoneum	WGS-specific	0.90625
SPECTRUM-OV-003_S1_UNSORTED_INFRACOLIC_OMENTUM_AGGACGACAACTGATC	Mut-18	0	Omentum	Peritoneum	scRNA-seq-specific	0
SPECTRUM-OV-003_S1_UNSORTED_INFRACOLIC_OMENTUM_AGGACGACAACTGATC	Mut-21	0	Omentum	Peritoneum	scRNA-seq-specific	0
SPECTRUM-OV-003_S1_UNSORTED_INFRACOLIC_OMENTUM_AGGACGACAACTGATC	Mut-7	NA	Omentum	Peritoneum	WGS-specific	1
SPECTRUM-OV-003_S1_UNSORTED_INFRACOLIC_OMENTUM_AGGACGACAACTGATC	Mut-19	0	Omentum	Peritoneum	scRNA-seq-specific	0
SPECTRUM-OV-003_S1_UNSORTED_INFRACOLIC_OMENTUM_AGGACGACAACTGATC	Mut-10	0	Omentum	Peritoneum	WGS-specific	0.784125
SPECTRUM-OV-003_S1_UNSORTED_INFRACOLIC_OMENTUM_AGGACGACAACTGATC	Mut-13	NA	Omentum	Peritoneum	scRNA-seq-specific	0
SPECTRUM-OV-003_S1_UNSORTED_INFRACOLIC_OMENTUM_AGGACGACAACTGATC	Mut-17	0	Omentum	Peritoneum	WGS-specific	0.28875
SPECTRUM-OV-003_S1_UNSORTED_INFRACOLIC_OMENTUM_AGGATAAGTGATACCT	Mut-9	0	Omentum	Peritoneum	WGS-specific	1
SPECTRUM-OV-003_S1_UNSORTED_INFRACOLIC_OMENTUM_AGGATAAGTGATACCT	Mut-6	NA	Omentum	Peritoneum	scRNA-seq-specific	0
SPECTRUM-OV-003_S1_UNSORTED_INFRACOLIC_OMENTUM_AGGATAAGTGATACCT	Mut-2	0	Omentum	Peritoneum	scRNA-seq-WGS	0.649606
SPECTRUM-OV-003_S1_UNSORTED_INFRACOLIC_OMENTUM_AGGATAAGTGATACCT	Mut-15	0	Omentum	Peritoneum	scRNA-seq-specific	0
SPECTRUM-OV-003_S1_UNSORTED_INFRACOLIC_OMENTUM_AGGATAAGTGATACCT	Mut-14	0	Omentum	Peritoneum	scRNA-seq-specific	0
SPECTRUM-OV-003_S1_UNSORTED_INFRACOLIC_OMENTUM_AGGATAAGTGATACCT	Mut-4	NA	Omentum	Peritoneum	scRNA-seq-WGS	1
SPECTRUM-OV-003_S1_UNSORTED_INFRACOLIC_OMENTUM_AGGATAAGTGATACCT	Mut-8	NA	Omentum	Peritoneum	WGS-specific	0.68875
SPECTRUM-OV-003_S1_UNSORTED_INFRACOLIC_OMENTUM_AGGATAAGTGATACCT	Mut-1	0	Omentum	Peritoneum	WGS-specific	0.928125
SPECTRUM-OV-003_S1_UNSORTED_INFRACOLIC_OMENTUM_AGGATAAGTGATACCT	Mut-11	NA	Omentum	Peritoneum	WGS-specific	1
SPECTRUM-OV-003_S1_UNSORTED_INFRACOLIC_OMENTUM_AGGATAAGTGATACCT	Mut-20	NA	Omentum	Peritoneum	scRNA-seq-specific	0
SPECTRUM-OV-003_S1_UNSORTED_INFRACOLIC_OMENTUM_AGGATAAGTGATACCT	Mut-12	NA	Omentum	Peritoneum	scRNA-seq-specific	0
SPECTRUM-OV-003_S1_UNSORTED_INFRACOLIC_OMENTUM_AGGATAAGTGATACCT	Mut-5	NA	Omentum	Peritoneum	scRNA-seq-WGS	1
SPECTRUM-OV-003_S1_UNSORTED_INFRACOLIC_OMENTUM_AGGATAAGTGATACCT	Mut-16	NA	Omentum	Peritoneum	scRNA-seq-specific	0
SPECTRUM-OV-003_S1_UNSORTED_INFRACOLIC_OMENTUM_AGGATAAGTGATACCT	Mut-3	1	Omentum	Peritoneum	WGS-specific	0.90625
SPECTRUM-OV-003_S1_UNSORTED_INFRACOLIC_OMENTUM_AGGATAAGTGATACCT	Mut-18	0	Omentum	Peritoneum	scRNA-seq-specific	0
SPECTRUM-OV-003_S1_UNSORTED_INFRACOLIC_OMENTUM_AGGATAAGTGATACCT	Mut-21	0	Omentum	Peritoneum	scRNA-seq-specific	0
SPECTRUM-OV-003_S1_UNSORTED_INFRACOLIC_OMENTUM_AGGATAAGTGATACCT	Mut-7	0	Omentum	Peritoneum	WGS-specific	1
SPECTRUM-OV-003_S1_UNSORTED_INFRACOLIC_OMENTUM_AGGATAAGTGATACCT	Mut-19	0	Omentum	Peritoneum	scRNA-seq-specific	0
SPECTRUM-OV-003_S1_UNSORTED_INFRACOLIC_OMENTUM_AGGATAAGTGATACCT	Mut-10	NA	Omentum	Peritoneum	WGS-specific	0.784125
SPECTRUM-OV-003_S1_UNSORTED_INFRACOLIC_OMENTUM_AGGATAAGTGATACCT	Mut-13	NA	Omentum	Peritoneum	scRNA-seq-specific	0
SPECTRUM-OV-003_S1_UNSORTED_INFRACOLIC_OMENTUM_AGGATAAGTGATACCT	Mut-17	0	Omentum	Peritoneum	WGS-specific	0.28875
SPECTRUM-OV-003_S1_UNSORTED_INFRACOLIC_OMENTUM_AGGTCATAGGTCCGAA	Mut-9	NA	Omentum	Peritoneum	WGS-specific	1
SPECTRUM-OV-003_S1_UNSORTED_INFRACOLIC_OMENTUM_AGGTCATAGGTCCGAA	Mut-6	0	Omentum	Peritoneum	scRNA-seq-specific	0
SPECTRUM-OV-003_S1_UNSORTED_INFRACOLIC_OMENTUM_AGGTCATAGGTCCGAA	Mut-2	1	Omentum	Peritoneum	scRNA-seq-WGS	0.649606
SPECTRUM-OV-003_S1_UNSORTED_INFRACOLIC_OMENTUM_AGGTCATAGGTCCGAA	Mut-15	NA	Omentum	Peritoneum	scRNA-seq-specific	0
SPECTRUM-OV-003_S1_UNSORTED_INFRACOLIC_OMENTUM_AGGTCATAGGTCCGAA	Mut-14	NA	Omentum	Peritoneum	scRNA-seq-specific	0
SPECTRUM-OV-003_S1_UNSORTED_INFRACOLIC_OMENTUM_AGGTCATAGGTCCGAA	Mut-4	0	Omentum	Peritoneum	scRNA-seq-WGS	1
SPECTRUM-OV-003_S1_UNSORTED_INFRACOLIC_OMENTUM_AGGTCATAGGTCCGAA	Mut-8	NA	Omentum	Peritoneum	WGS-specific	0.68875
SPECTRUM-OV-003_S1_UNSORTED_INFRACOLIC_OMENTUM_AGGTCATAGGTCCGAA	Mut-1	1	Omentum	Peritoneum	WGS-specific	0.928125
SPECTRUM-OV-003_S1_UNSORTED_INFRACOLIC_OMENTUM_AGGTCATAGGTCCGAA	Mut-11	NA	Omentum	Peritoneum	WGS-specific	1
SPECTRUM-OV-003_S1_UNSORTED_INFRACOLIC_OMENTUM_AGGTCATAGGTCCGAA	Mut-20	NA	Omentum	Peritoneum	scRNA-seq-specific	0
SPECTRUM-OV-003_S1_UNSORTED_INFRACOLIC_OMENTUM_AGGTCATAGGTCCGAA	Mut-12	NA	Omentum	Peritoneum	scRNA-seq-specific	0
SPECTRUM-OV-003_S1_UNSORTED_INFRACOLIC_OMENTUM_AGGTCATAGGTCCGAA	Mut-5	NA	Omentum	Peritoneum	scRNA-seq-WGS	1
SPECTRUM-OV-003_S1_UNSORTED_INFRACOLIC_OMENTUM_AGGTCATAGGTCCGAA	Mut-16	NA	Omentum	Peritoneum	scRNA-seq-specific	0
SPECTRUM-OV-003_S1_UNSORTED_INFRACOLIC_OMENTUM_AGGTCATAGGTCCGAA	Mut-3	NA	Omentum	Peritoneum	WGS-specific	0.90625
SPECTRUM-OV-003_S1_UNSORTED_INFRACOLIC_OMENTUM_AGGTCATAGGTCCGAA	Mut-18	0	Omentum	Peritoneum	scRNA-seq-specific	0
SPECTRUM-OV-003_S1_UNSORTED_INFRACOLIC_OMENTUM_AGGTCATAGGTCCGAA	Mut-21	NA	Omentum	Peritoneum	scRNA-seq-specific	0
SPECTRUM-OV-003_S1_UNSORTED_INFRACOLIC_OMENTUM_AGGTCATAGGTCCGAA	Mut-7	NA	Omentum	Peritoneum	WGS-specific	1
SPECTRUM-OV-003_S1_UNSORTED_INFRACOLIC_OMENTUM_AGGTCATAGGTCCGAA	Mut-19	0	Omentum	Peritoneum	scRNA-seq-specific	0
SPECTRUM-OV-003_S1_UNSORTED_INFRACOLIC_OMENTUM_AGGTCATAGGTCCGAA	Mut-10	NA	Omentum	Peritoneum	WGS-specific	0.784125
SPECTRUM-OV-003_S1_UNSORTED_INFRACOLIC_OMENTUM_AGGTCATAGGTCCGAA	Mut-13	NA	Omentum	Peritoneum	scRNA-seq-specific	0
SPECTRUM-OV-003_S1_UNSORTED_INFRACOLIC_OMENTUM_AGGTCATAGGTCCGAA	Mut-17	0	Omentum	Peritoneum	WGS-specific	0.28875
SPECTRUM-OV-003_S1_UNSORTED_INFRACOLIC_OMENTUM_AGTCAACGTCCATACA	Mut-9	NA	Omentum	Peritoneum	WGS-specific	1
SPECTRUM-OV-003_S1_UNSORTED_INFRACOLIC_OMENTUM_AGTCAACGTCCATACA	Mut-6	0	Omentum	Peritoneum	scRNA-seq-specific	0
SPECTRUM-OV-003_S1_UNSORTED_INFRACOLIC_OMENTUM_AGTCAACGTCCATACA	Mut-2	1	Omentum	Peritoneum	scRNA-seq-WGS	0.649606
SPECTRUM-OV-003_S1_UNSORTED_INFRACOLIC_OMENTUM_AGTCAACGTCCATACA	Mut-15	NA	Omentum	Peritoneum	scRNA-seq-specific	0
SPECTRUM-OV-003_S1_UNSORTED_INFRACOLIC_OMENTUM_AGTCAACGTCCATACA	Mut-14	NA	Omentum	Peritoneum	scRNA-seq-specific	0
SPECTRUM-OV-003_S1_UNSORTED_INFRACOLIC_OMENTUM_AGTCAACGTCCATACA	Mut-4	NA	Omentum	Peritoneum	scRNA-seq-WGS	1
SPECTRUM-OV-003_S1_UNSORTED_INFRACOLIC_OMENTUM_AGTCAACGTCCATACA	Mut-8	NA	Omentum	Peritoneum	WGS-specific	0.68875
SPECTRUM-OV-003_S1_UNSORTED_INFRACOLIC_OMENTUM_AGTCAACGTCCATACA	Mut-1	1	Omentum	Peritoneum	WGS-specific	0.928125
SPECTRUM-OV-003_S1_UNSORTED_INFRACOLIC_OMENTUM_AGTCAACGTCCATACA	Mut-11	NA	Omentum	Peritoneum	WGS-specific	1
SPECTRUM-OV-003_S1_UNSORTED_INFRACOLIC_OMENTUM_AGTCAACGTCCATACA	Mut-20	NA	Omentum	Peritoneum	scRNA-seq-specific	0
SPECTRUM-OV-003_S1_UNSORTED_INFRACOLIC_OMENTUM_AGTCAACGTCCATACA	Mut-12	NA	Omentum	Peritoneum	scRNA-seq-specific	0
SPECTRUM-OV-003_S1_UNSORTED_INFRACOLIC_OMENTUM_AGTCAACGTCCATACA	Mut-5	NA	Omentum	Peritoneum	scRNA-seq-WGS	1
SPECTRUM-OV-003_S1_UNSORTED_INFRACOLIC_OMENTUM_AGTCAACGTCCATACA	Mut-16	NA	Omentum	Peritoneum	scRNA-seq-specific	0
SPECTRUM-OV-003_S1_UNSORTED_INFRACOLIC_OMENTUM_AGTCAACGTCCATACA	Mut-3	NA	Omentum	Peritoneum	WGS-specific	0.90625
SPECTRUM-OV-003_S1_UNSORTED_INFRACOLIC_OMENTUM_AGTCAACGTCCATACA	Mut-18	0	Omentum	Peritoneum	scRNA-seq-specific	0
SPECTRUM-OV-003_S1_UNSORTED_INFRACOLIC_OMENTUM_AGTCAACGTCCATACA	Mut-21	NA	Omentum	Peritoneum	scRNA-seq-specific	0
SPECTRUM-OV-003_S1_UNSORTED_INFRACOLIC_OMENTUM_AGTCAACGTCCATACA	Mut-7	NA	Omentum	Peritoneum	WGS-specific	1
SPECTRUM-OV-003_S1_UNSORTED_INFRACOLIC_OMENTUM_AGTCAACGTCCATACA	Mut-19	0	Omentum	Peritoneum	scRNA-seq-specific	0
SPECTRUM-OV-003_S1_UNSORTED_INFRACOLIC_OMENTUM_AGTCAACGTCCATACA	Mut-10	NA	Omentum	Peritoneum	WGS-specific	0.784125
SPECTRUM-OV-003_S1_UNSORTED_INFRACOLIC_OMENTUM_AGTCAACGTCCATACA	Mut-13	NA	Omentum	Peritoneum	scRNA-seq-specific	0
SPECTRUM-OV-003_S1_UNSORTED_INFRACOLIC_OMENTUM_AGTCAACGTCCATACA	Mut-17	0	Omentum	Peritoneum	WGS-specific	0.28875
SPECTRUM-OV-003_S1_UNSORTED_INFRACOLIC_OMENTUM_AGTGATCCAAGACCTT	Mut-9	NA	Omentum	Peritoneum	WGS-specific	1
SPECTRUM-OV-003_S1_UNSORTED_INFRACOLIC_OMENTUM_AGTGATCCAAGACCTT	Mut-6	0	Omentum	Peritoneum	scRNA-seq-specific	0
SPECTRUM-OV-003_S1_UNSORTED_INFRACOLIC_OMENTUM_AGTGATCCAAGACCTT	Mut-2	1	Omentum	Peritoneum	scRNA-seq-WGS	0.649606
SPECTRUM-OV-003_S1_UNSORTED_INFRACOLIC_OMENTUM_AGTGATCCAAGACCTT	Mut-15	NA	Omentum	Peritoneum	scRNA-seq-specific	0
SPECTRUM-OV-003_S1_UNSORTED_INFRACOLIC_OMENTUM_AGTGATCCAAGACCTT	Mut-14	NA	Omentum	Peritoneum	scRNA-seq-specific	0
SPECTRUM-OV-003_S1_UNSORTED_INFRACOLIC_OMENTUM_AGTGATCCAAGACCTT	Mut-4	0	Omentum	Peritoneum	scRNA-seq-WGS	1
SPECTRUM-OV-003_S1_UNSORTED_INFRACOLIC_OMENTUM_AGTGATCCAAGACCTT	Mut-8	NA	Omentum	Peritoneum	WGS-specific	0.68875
SPECTRUM-OV-003_S1_UNSORTED_INFRACOLIC_OMENTUM_AGTGATCCAAGACCTT	Mut-1	NA	Omentum	Peritoneum	WGS-specific	0.928125
SPECTRUM-OV-003_S1_UNSORTED_INFRACOLIC_OMENTUM_AGTGATCCAAGACCTT	Mut-11	NA	Omentum	Peritoneum	WGS-specific	1
SPECTRUM-OV-003_S1_UNSORTED_INFRACOLIC_OMENTUM_AGTGATCCAAGACCTT	Mut-20	NA	Omentum	Peritoneum	scRNA-seq-specific	0
SPECTRUM-OV-003_S1_UNSORTED_INFRACOLIC_OMENTUM_AGTGATCCAAGACCTT	Mut-12	NA	Omentum	Peritoneum	scRNA-seq-specific	0
SPECTRUM-OV-003_S1_UNSORTED_INFRACOLIC_OMENTUM_AGTGATCCAAGACCTT	Mut-5	NA	Omentum	Peritoneum	scRNA-seq-WGS	1
SPECTRUM-OV-003_S1_UNSORTED_INFRACOLIC_OMENTUM_AGTGATCCAAGACCTT	Mut-16	NA	Omentum	Peritoneum	scRNA-seq-specific	0
SPECTRUM-OV-003_S1_UNSORTED_INFRACOLIC_OMENTUM_AGTGATCCAAGACCTT	Mut-3	1	Omentum	Peritoneum	WGS-specific	0.90625
SPECTRUM-OV-003_S1_UNSORTED_INFRACOLIC_OMENTUM_AGTGATCCAAGACCTT	Mut-18	0	Omentum	Peritoneum	scRNA-seq-specific	0
SPECTRUM-OV-003_S1_UNSORTED_INFRACOLIC_OMENTUM_AGTGATCCAAGACCTT	Mut-21	NA	Omentum	Peritoneum	scRNA-seq-specific	0
SPECTRUM-OV-003_S1_UNSORTED_INFRACOLIC_OMENTUM_AGTGATCCAAGACCTT	Mut-7	NA	Omentum	Peritoneum	WGS-specific	1
SPECTRUM-OV-003_S1_UNSORTED_INFRACOLIC_OMENTUM_AGTGATCCAAGACCTT	Mut-19	NA	Omentum	Peritoneum	scRNA-seq-specific	0
SPECTRUM-OV-003_S1_UNSORTED_INFRACOLIC_OMENTUM_AGTGATCCAAGACCTT	Mut-10	NA	Omentum	Peritoneum	WGS-specific	0.784125
SPECTRUM-OV-003_S1_UNSORTED_INFRACOLIC_OMENTUM_AGTGATCCAAGACCTT	Mut-13	NA	Omentum	Peritoneum	scRNA-seq-specific	0
SPECTRUM-OV-003_S1_UNSORTED_INFRACOLIC_OMENTUM_AGTGATCCAAGACCTT	Mut-17	NA	Omentum	Peritoneum	WGS-specific	0.28875
SPECTRUM-OV-003_S1_UNSORTED_INFRACOLIC_OMENTUM_AGTGCCGGTATTCCGA	Mut-9	NA	Omentum	Peritoneum	WGS-specific	1
SPECTRUM-OV-003_S1_UNSORTED_INFRACOLIC_OMENTUM_AGTGCCGGTATTCCGA	Mut-6	NA	Omentum	Peritoneum	scRNA-seq-specific	0
SPECTRUM-OV-003_S1_UNSORTED_INFRACOLIC_OMENTUM_AGTGCCGGTATTCCGA	Mut-2	0	Omentum	Peritoneum	scRNA-seq-WGS	0.649606
SPECTRUM-OV-003_S1_UNSORTED_INFRACOLIC_OMENTUM_AGTGCCGGTATTCCGA	Mut-15	NA	Omentum	Peritoneum	scRNA-seq-specific	0
SPECTRUM-OV-003_S1_UNSORTED_INFRACOLIC_OMENTUM_AGTGCCGGTATTCCGA	Mut-14	NA	Omentum	Peritoneum	scRNA-seq-specific	0
SPECTRUM-OV-003_S1_UNSORTED_INFRACOLIC_OMENTUM_AGTGCCGGTATTCCGA	Mut-4	0	Omentum	Peritoneum	scRNA-seq-WGS	1
SPECTRUM-OV-003_S1_UNSORTED_INFRACOLIC_OMENTUM_AGTGCCGGTATTCCGA	Mut-8	NA	Omentum	Peritoneum	WGS-specific	0.68875
SPECTRUM-OV-003_S1_UNSORTED_INFRACOLIC_OMENTUM_AGTGCCGGTATTCCGA	Mut-1	NA	Omentum	Peritoneum	WGS-specific	0.928125
SPECTRUM-OV-003_S1_UNSORTED_INFRACOLIC_OMENTUM_AGTGCCGGTATTCCGA	Mut-11	1	Omentum	Peritoneum	WGS-specific	1
SPECTRUM-OV-003_S1_UNSORTED_INFRACOLIC_OMENTUM_AGTGCCGGTATTCCGA	Mut-20	NA	Omentum	Peritoneum	scRNA-seq-specific	0
SPECTRUM-OV-003_S1_UNSORTED_INFRACOLIC_OMENTUM_AGTGCCGGTATTCCGA	Mut-12	NA	Omentum	Peritoneum	scRNA-seq-specific	0
SPECTRUM-OV-003_S1_UNSORTED_INFRACOLIC_OMENTUM_AGTGCCGGTATTCCGA	Mut-5	NA	Omentum	Peritoneum	scRNA-seq-WGS	1
SPECTRUM-OV-003_S1_UNSORTED_INFRACOLIC_OMENTUM_AGTGCCGGTATTCCGA	Mut-16	NA	Omentum	Peritoneum	scRNA-seq-specific	0
SPECTRUM-OV-003_S1_UNSORTED_INFRACOLIC_OMENTUM_AGTGCCGGTATTCCGA	Mut-3	NA	Omentum	Peritoneum	WGS-specific	0.90625
SPECTRUM-OV-003_S1_UNSORTED_INFRACOLIC_OMENTUM_AGTGCCGGTATTCCGA	Mut-18	0	Omentum	Peritoneum	scRNA-seq-specific	0
SPECTRUM-OV-003_S1_UNSORTED_INFRACOLIC_OMENTUM_AGTGCCGGTATTCCGA	Mut-21	0	Omentum	Peritoneum	scRNA-seq-specific	0
SPECTRUM-OV-003_S1_UNSORTED_INFRACOLIC_OMENTUM_AGTGCCGGTATTCCGA	Mut-7	NA	Omentum	Peritoneum	WGS-specific	1
SPECTRUM-OV-003_S1_UNSORTED_INFRACOLIC_OMENTUM_AGTGCCGGTATTCCGA	Mut-19	0	Omentum	Peritoneum	scRNA-seq-specific	0
SPECTRUM-OV-003_S1_UNSORTED_INFRACOLIC_OMENTUM_AGTGCCGGTATTCCGA	Mut-10	1	Omentum	Peritoneum	WGS-specific	0.784125
SPECTRUM-OV-003_S1_UNSORTED_INFRACOLIC_OMENTUM_AGTGCCGGTATTCCGA	Mut-13	NA	Omentum	Peritoneum	scRNA-seq-specific	0
SPECTRUM-OV-003_S1_UNSORTED_INFRACOLIC_OMENTUM_AGTGCCGGTATTCCGA	Mut-17	0	Omentum	Peritoneum	WGS-specific	0.28875
SPECTRUM-OV-003_S1_UNSORTED_INFRACOLIC_OMENTUM_AGTTCCCCATGAGATA	Mut-9	NA	Omentum	Peritoneum	WGS-specific	1
SPECTRUM-OV-003_S1_UNSORTED_INFRACOLIC_OMENTUM_AGTTCCCCATGAGATA	Mut-6	0	Omentum	Peritoneum	scRNA-seq-specific	0
SPECTRUM-OV-003_S1_UNSORTED_INFRACOLIC_OMENTUM_AGTTCCCCATGAGATA	Mut-2	NA	Omentum	Peritoneum	scRNA-seq-WGS	0.649606
SPECTRUM-OV-003_S1_UNSORTED_INFRACOLIC_OMENTUM_AGTTCCCCATGAGATA	Mut-15	NA	Omentum	Peritoneum	scRNA-seq-specific	0
SPECTRUM-OV-003_S1_UNSORTED_INFRACOLIC_OMENTUM_AGTTCCCCATGAGATA	Mut-14	NA	Omentum	Peritoneum	scRNA-seq-specific	0
SPECTRUM-OV-003_S1_UNSORTED_INFRACOLIC_OMENTUM_AGTTCCCCATGAGATA	Mut-4	1	Omentum	Peritoneum	scRNA-seq-WGS	1
SPECTRUM-OV-003_S1_UNSORTED_INFRACOLIC_OMENTUM_AGTTCCCCATGAGATA	Mut-8	0	Omentum	Peritoneum	WGS-specific	0.68875
SPECTRUM-OV-003_S1_UNSORTED_INFRACOLIC_OMENTUM_AGTTCCCCATGAGATA	Mut-1	1	Omentum	Peritoneum	WGS-specific	0.928125
SPECTRUM-OV-003_S1_UNSORTED_INFRACOLIC_OMENTUM_AGTTCCCCATGAGATA	Mut-11	NA	Omentum	Peritoneum	WGS-specific	1
SPECTRUM-OV-003_S1_UNSORTED_INFRACOLIC_OMENTUM_AGTTCCCCATGAGATA	Mut-20	NA	Omentum	Peritoneum	scRNA-seq-specific	0
SPECTRUM-OV-003_S1_UNSORTED_INFRACOLIC_OMENTUM_AGTTCCCCATGAGATA	Mut-12	NA	Omentum	Peritoneum	scRNA-seq-specific	0
SPECTRUM-OV-003_S1_UNSORTED_INFRACOLIC_OMENTUM_AGTTCCCCATGAGATA	Mut-5	NA	Omentum	Peritoneum	scRNA-seq-WGS	1
SPECTRUM-OV-003_S1_UNSORTED_INFRACOLIC_OMENTUM_AGTTCCCCATGAGATA	Mut-16	NA	Omentum	Peritoneum	scRNA-seq-specific	0
SPECTRUM-OV-003_S1_UNSORTED_INFRACOLIC_OMENTUM_AGTTCCCCATGAGATA	Mut-3	NA	Omentum	Peritoneum	WGS-specific	0.90625
SPECTRUM-OV-003_S1_UNSORTED_INFRACOLIC_OMENTUM_AGTTCCCCATGAGATA	Mut-18	0	Omentum	Peritoneum	scRNA-seq-specific	0
SPECTRUM-OV-003_S1_UNSORTED_INFRACOLIC_OMENTUM_AGTTCCCCATGAGATA	Mut-21	NA	Omentum	Peritoneum	scRNA-seq-specific	0
SPECTRUM-OV-003_S1_UNSORTED_INFRACOLIC_OMENTUM_AGTTCCCCATGAGATA	Mut-7	NA	Omentum	Peritoneum	WGS-specific	1
SPECTRUM-OV-003_S1_UNSORTED_INFRACOLIC_OMENTUM_AGTTCCCCATGAGATA	Mut-19	0	Omentum	Peritoneum	scRNA-seq-specific	0
SPECTRUM-OV-003_S1_UNSORTED_INFRACOLIC_OMENTUM_AGTTCCCCATGAGATA	Mut-10	0	Omentum	Peritoneum	WGS-specific	0.784125
SPECTRUM-OV-003_S1_UNSORTED_INFRACOLIC_OMENTUM_AGTTCCCCATGAGATA	Mut-13	NA	Omentum	Peritoneum	scRNA-seq-specific	0
SPECTRUM-OV-003_S1_UNSORTED_INFRACOLIC_OMENTUM_AGTTCCCCATGAGATA	Mut-17	0	Omentum	Peritoneum	WGS-specific	0.28875
SPECTRUM-OV-003_S1_UNSORTED_INFRACOLIC_OMENTUM_ATACCGAGTCCGGACT	Mut-9	NA	Omentum	Peritoneum	WGS-specific	1
SPECTRUM-OV-003_S1_UNSORTED_INFRACOLIC_OMENTUM_ATACCGAGTCCGGACT	Mut-6	NA	Omentum	Peritoneum	scRNA-seq-specific	0
SPECTRUM-OV-003_S1_UNSORTED_INFRACOLIC_OMENTUM_ATACCGAGTCCGGACT	Mut-2	1	Omentum	Peritoneum	scRNA-seq-WGS	0.649606
SPECTRUM-OV-003_S1_UNSORTED_INFRACOLIC_OMENTUM_ATACCGAGTCCGGACT	Mut-15	NA	Omentum	Peritoneum	scRNA-seq-specific	0
SPECTRUM-OV-003_S1_UNSORTED_INFRACOLIC_OMENTUM_ATACCGAGTCCGGACT	Mut-14	0	Omentum	Peritoneum	scRNA-seq-specific	0
SPECTRUM-OV-003_S1_UNSORTED_INFRACOLIC_OMENTUM_ATACCGAGTCCGGACT	Mut-4	1	Omentum	Peritoneum	scRNA-seq-WGS	1
SPECTRUM-OV-003_S1_UNSORTED_INFRACOLIC_OMENTUM_ATACCGAGTCCGGACT	Mut-8	NA	Omentum	Peritoneum	WGS-specific	0.68875
SPECTRUM-OV-003_S1_UNSORTED_INFRACOLIC_OMENTUM_ATACCGAGTCCGGACT	Mut-1	NA	Omentum	Peritoneum	WGS-specific	0.928125
SPECTRUM-OV-003_S1_UNSORTED_INFRACOLIC_OMENTUM_ATACCGAGTCCGGACT	Mut-11	NA	Omentum	Peritoneum	WGS-specific	1
SPECTRUM-OV-003_S1_UNSORTED_INFRACOLIC_OMENTUM_ATACCGAGTCCGGACT	Mut-20	NA	Omentum	Peritoneum	scRNA-seq-specific	0
SPECTRUM-OV-003_S1_UNSORTED_INFRACOLIC_OMENTUM_ATACCGAGTCCGGACT	Mut-12	NA	Omentum	Peritoneum	scRNA-seq-specific	0
SPECTRUM-OV-003_S1_UNSORTED_INFRACOLIC_OMENTUM_ATACCGAGTCCGGACT	Mut-5	NA	Omentum	Peritoneum	scRNA-seq-WGS	1
SPECTRUM-OV-003_S1_UNSORTED_INFRACOLIC_OMENTUM_ATACCGAGTCCGGACT	Mut-16	NA	Omentum	Peritoneum	scRNA-seq-specific	0
SPECTRUM-OV-003_S1_UNSORTED_INFRACOLIC_OMENTUM_ATACCGAGTCCGGACT	Mut-3	NA	Omentum	Peritoneum	WGS-specific	0.90625
SPECTRUM-OV-003_S1_UNSORTED_INFRACOLIC_OMENTUM_ATACCGAGTCCGGACT	Mut-18	0	Omentum	Peritoneum	scRNA-seq-specific	0
SPECTRUM-OV-003_S1_UNSORTED_INFRACOLIC_OMENTUM_ATACCGAGTCCGGACT	Mut-21	0	Omentum	Peritoneum	scRNA-seq-specific	0
SPECTRUM-OV-003_S1_UNSORTED_INFRACOLIC_OMENTUM_ATACCGAGTCCGGACT	Mut-7	NA	Omentum	Peritoneum	WGS-specific	1
SPECTRUM-OV-003_S1_UNSORTED_INFRACOLIC_OMENTUM_ATACCGAGTCCGGACT	Mut-19	0	Omentum	Peritoneum	scRNA-seq-specific	0
SPECTRUM-OV-003_S1_UNSORTED_INFRACOLIC_OMENTUM_ATACCGAGTCCGGACT	Mut-10	NA	Omentum	Peritoneum	WGS-specific	0.784125
SPECTRUM-OV-003_S1_UNSORTED_INFRACOLIC_OMENTUM_ATACCGAGTCCGGACT	Mut-13	NA	Omentum	Peritoneum	scRNA-seq-specific	0
SPECTRUM-OV-003_S1_UNSORTED_INFRACOLIC_OMENTUM_ATACCGAGTCCGGACT	Mut-17	0	Omentum	Peritoneum	WGS-specific	0.28875
SPECTRUM-OV-003_S1_UNSORTED_INFRACOLIC_OMENTUM_ATCCACCAGGTTATAG	Mut-9	NA	Omentum	Peritoneum	WGS-specific	1
SPECTRUM-OV-003_S1_UNSORTED_INFRACOLIC_OMENTUM_ATCCACCAGGTTATAG	Mut-6	0	Omentum	Peritoneum	scRNA-seq-specific	0
SPECTRUM-OV-003_S1_UNSORTED_INFRACOLIC_OMENTUM_ATCCACCAGGTTATAG	Mut-2	1	Omentum	Peritoneum	scRNA-seq-WGS	0.649606
SPECTRUM-OV-003_S1_UNSORTED_INFRACOLIC_OMENTUM_ATCCACCAGGTTATAG	Mut-15	0	Omentum	Peritoneum	scRNA-seq-specific	0
SPECTRUM-OV-003_S1_UNSORTED_INFRACOLIC_OMENTUM_ATCCACCAGGTTATAG	Mut-14	0	Omentum	Peritoneum	scRNA-seq-specific	0
SPECTRUM-OV-003_S1_UNSORTED_INFRACOLIC_OMENTUM_ATCCACCAGGTTATAG	Mut-4	1	Omentum	Peritoneum	scRNA-seq-WGS	1
SPECTRUM-OV-003_S1_UNSORTED_INFRACOLIC_OMENTUM_ATCCACCAGGTTATAG	Mut-8	0	Omentum	Peritoneum	WGS-specific	0.68875
SPECTRUM-OV-003_S1_UNSORTED_INFRACOLIC_OMENTUM_ATCCACCAGGTTATAG	Mut-1	1	Omentum	Peritoneum	WGS-specific	0.928125
SPECTRUM-OV-003_S1_UNSORTED_INFRACOLIC_OMENTUM_ATCCACCAGGTTATAG	Mut-11	NA	Omentum	Peritoneum	WGS-specific	1
SPECTRUM-OV-003_S1_UNSORTED_INFRACOLIC_OMENTUM_ATCCACCAGGTTATAG	Mut-20	NA	Omentum	Peritoneum	scRNA-seq-specific	0
SPECTRUM-OV-003_S1_UNSORTED_INFRACOLIC_OMENTUM_ATCCACCAGGTTATAG	Mut-12	0	Omentum	Peritoneum	scRNA-seq-specific	0
SPECTRUM-OV-003_S1_UNSORTED_INFRACOLIC_OMENTUM_ATCCACCAGGTTATAG	Mut-5	NA	Omentum	Peritoneum	scRNA-seq-WGS	1
SPECTRUM-OV-003_S1_UNSORTED_INFRACOLIC_OMENTUM_ATCCACCAGGTTATAG	Mut-16	NA	Omentum	Peritoneum	scRNA-seq-specific	0
SPECTRUM-OV-003_S1_UNSORTED_INFRACOLIC_OMENTUM_ATCCACCAGGTTATAG	Mut-3	NA	Omentum	Peritoneum	WGS-specific	0.90625
SPECTRUM-OV-003_S1_UNSORTED_INFRACOLIC_OMENTUM_ATCCACCAGGTTATAG	Mut-18	0	Omentum	Peritoneum	scRNA-seq-specific	0
SPECTRUM-OV-003_S1_UNSORTED_INFRACOLIC_OMENTUM_ATCCACCAGGTTATAG	Mut-21	0	Omentum	Peritoneum	scRNA-seq-specific	0
SPECTRUM-OV-003_S1_UNSORTED_INFRACOLIC_OMENTUM_ATCCACCAGGTTATAG	Mut-7	0	Omentum	Peritoneum	WGS-specific	1
SPECTRUM-OV-003_S1_UNSORTED_INFRACOLIC_OMENTUM_ATCCACCAGGTTATAG	Mut-19	0	Omentum	Peritoneum	scRNA-seq-specific	0
SPECTRUM-OV-003_S1_UNSORTED_INFRACOLIC_OMENTUM_ATCCACCAGGTTATAG	Mut-10	NA	Omentum	Peritoneum	WGS-specific	0.784125
SPECTRUM-OV-003_S1_UNSORTED_INFRACOLIC_OMENTUM_ATCCACCAGGTTATAG	Mut-13	0	Omentum	Peritoneum	scRNA-seq-specific	0
SPECTRUM-OV-003_S1_UNSORTED_INFRACOLIC_OMENTUM_ATCCACCAGGTTATAG	Mut-17	0	Omentum	Peritoneum	WGS-specific	0.28875
SPECTRUM-OV-003_S1_UNSORTED_INFRACOLIC_OMENTUM_ATCCATTCAACGTAAA	Mut-9	NA	Omentum	Peritoneum	WGS-specific	1
SPECTRUM-OV-003_S1_UNSORTED_INFRACOLIC_OMENTUM_ATCCATTCAACGTAAA	Mut-6	0	Omentum	Peritoneum	scRNA-seq-specific	0
SPECTRUM-OV-003_S1_UNSORTED_INFRACOLIC_OMENTUM_ATCCATTCAACGTAAA	Mut-2	1	Omentum	Peritoneum	scRNA-seq-WGS	0.649606
SPECTRUM-OV-003_S1_UNSORTED_INFRACOLIC_OMENTUM_ATCCATTCAACGTAAA	Mut-15	NA	Omentum	Peritoneum	scRNA-seq-specific	0
SPECTRUM-OV-003_S1_UNSORTED_INFRACOLIC_OMENTUM_ATCCATTCAACGTAAA	Mut-14	NA	Omentum	Peritoneum	scRNA-seq-specific	0
SPECTRUM-OV-003_S1_UNSORTED_INFRACOLIC_OMENTUM_ATCCATTCAACGTAAA	Mut-4	NA	Omentum	Peritoneum	scRNA-seq-WGS	1
SPECTRUM-OV-003_S1_UNSORTED_INFRACOLIC_OMENTUM_ATCCATTCAACGTAAA	Mut-8	NA	Omentum	Peritoneum	WGS-specific	0.68875
SPECTRUM-OV-003_S1_UNSORTED_INFRACOLIC_OMENTUM_ATCCATTCAACGTAAA	Mut-1	1	Omentum	Peritoneum	WGS-specific	0.928125
SPECTRUM-OV-003_S1_UNSORTED_INFRACOLIC_OMENTUM_ATCCATTCAACGTAAA	Mut-11	NA	Omentum	Peritoneum	WGS-specific	1
SPECTRUM-OV-003_S1_UNSORTED_INFRACOLIC_OMENTUM_ATCCATTCAACGTAAA	Mut-20	NA	Omentum	Peritoneum	scRNA-seq-specific	0
SPECTRUM-OV-003_S1_UNSORTED_INFRACOLIC_OMENTUM_ATCCATTCAACGTAAA	Mut-12	NA	Omentum	Peritoneum	scRNA-seq-specific	0
SPECTRUM-OV-003_S1_UNSORTED_INFRACOLIC_OMENTUM_ATCCATTCAACGTAAA	Mut-5	NA	Omentum	Peritoneum	scRNA-seq-WGS	1
SPECTRUM-OV-003_S1_UNSORTED_INFRACOLIC_OMENTUM_ATCCATTCAACGTAAA	Mut-16	NA	Omentum	Peritoneum	scRNA-seq-specific	0
SPECTRUM-OV-003_S1_UNSORTED_INFRACOLIC_OMENTUM_ATCCATTCAACGTAAA	Mut-3	NA	Omentum	Peritoneum	WGS-specific	0.90625
SPECTRUM-OV-003_S1_UNSORTED_INFRACOLIC_OMENTUM_ATCCATTCAACGTAAA	Mut-18	0	Omentum	Peritoneum	scRNA-seq-specific	0
SPECTRUM-OV-003_S1_UNSORTED_INFRACOLIC_OMENTUM_ATCCATTCAACGTAAA	Mut-21	0	Omentum	Peritoneum	scRNA-seq-specific	0
SPECTRUM-OV-003_S1_UNSORTED_INFRACOLIC_OMENTUM_ATCCATTCAACGTAAA	Mut-7	NA	Omentum	Peritoneum	WGS-specific	1
SPECTRUM-OV-003_S1_UNSORTED_INFRACOLIC_OMENTUM_ATCCATTCAACGTAAA	Mut-19	NA	Omentum	Peritoneum	scRNA-seq-specific	0
SPECTRUM-OV-003_S1_UNSORTED_INFRACOLIC_OMENTUM_ATCCATTCAACGTAAA	Mut-10	NA	Omentum	Peritoneum	WGS-specific	0.784125
SPECTRUM-OV-003_S1_UNSORTED_INFRACOLIC_OMENTUM_ATCCATTCAACGTAAA	Mut-13	NA	Omentum	Peritoneum	scRNA-seq-specific	0
SPECTRUM-OV-003_S1_UNSORTED_INFRACOLIC_OMENTUM_ATCCATTCAACGTAAA	Mut-17	0	Omentum	Peritoneum	WGS-specific	0.28875
SPECTRUM-OV-003_S1_UNSORTED_INFRACOLIC_OMENTUM_ATGATCGGTCATGCAT	Mut-9	NA	Omentum	Peritoneum	WGS-specific	1
SPECTRUM-OV-003_S1_UNSORTED_INFRACOLIC_OMENTUM_ATGATCGGTCATGCAT	Mut-6	0	Omentum	Peritoneum	scRNA-seq-specific	0
SPECTRUM-OV-003_S1_UNSORTED_INFRACOLIC_OMENTUM_ATGATCGGTCATGCAT	Mut-2	1	Omentum	Peritoneum	scRNA-seq-WGS	0.649606
SPECTRUM-OV-003_S1_UNSORTED_INFRACOLIC_OMENTUM_ATGATCGGTCATGCAT	Mut-15	0	Omentum	Peritoneum	scRNA-seq-specific	0
SPECTRUM-OV-003_S1_UNSORTED_INFRACOLIC_OMENTUM_ATGATCGGTCATGCAT	Mut-14	0	Omentum	Peritoneum	scRNA-seq-specific	0
SPECTRUM-OV-003_S1_UNSORTED_INFRACOLIC_OMENTUM_ATGATCGGTCATGCAT	Mut-4	NA	Omentum	Peritoneum	scRNA-seq-WGS	1
SPECTRUM-OV-003_S1_UNSORTED_INFRACOLIC_OMENTUM_ATGATCGGTCATGCAT	Mut-8	NA	Omentum	Peritoneum	WGS-specific	0.68875
SPECTRUM-OV-003_S1_UNSORTED_INFRACOLIC_OMENTUM_ATGATCGGTCATGCAT	Mut-1	1	Omentum	Peritoneum	WGS-specific	0.928125
SPECTRUM-OV-003_S1_UNSORTED_INFRACOLIC_OMENTUM_ATGATCGGTCATGCAT	Mut-11	NA	Omentum	Peritoneum	WGS-specific	1
SPECTRUM-OV-003_S1_UNSORTED_INFRACOLIC_OMENTUM_ATGATCGGTCATGCAT	Mut-20	NA	Omentum	Peritoneum	scRNA-seq-specific	0
SPECTRUM-OV-003_S1_UNSORTED_INFRACOLIC_OMENTUM_ATGATCGGTCATGCAT	Mut-12	NA	Omentum	Peritoneum	scRNA-seq-specific	0
SPECTRUM-OV-003_S1_UNSORTED_INFRACOLIC_OMENTUM_ATGATCGGTCATGCAT	Mut-5	NA	Omentum	Peritoneum	scRNA-seq-WGS	1
SPECTRUM-OV-003_S1_UNSORTED_INFRACOLIC_OMENTUM_ATGATCGGTCATGCAT	Mut-16	NA	Omentum	Peritoneum	scRNA-seq-specific	0
SPECTRUM-OV-003_S1_UNSORTED_INFRACOLIC_OMENTUM_ATGATCGGTCATGCAT	Mut-3	1	Omentum	Peritoneum	WGS-specific	0.90625
SPECTRUM-OV-003_S1_UNSORTED_INFRACOLIC_OMENTUM_ATGATCGGTCATGCAT	Mut-18	0	Omentum	Peritoneum	scRNA-seq-specific	0
SPECTRUM-OV-003_S1_UNSORTED_INFRACOLIC_OMENTUM_ATGATCGGTCATGCAT	Mut-21	NA	Omentum	Peritoneum	scRNA-seq-specific	0
SPECTRUM-OV-003_S1_UNSORTED_INFRACOLIC_OMENTUM_ATGATCGGTCATGCAT	Mut-7	1	Omentum	Peritoneum	WGS-specific	1
SPECTRUM-OV-003_S1_UNSORTED_INFRACOLIC_OMENTUM_ATGATCGGTCATGCAT	Mut-19	0	Omentum	Peritoneum	scRNA-seq-specific	0
SPECTRUM-OV-003_S1_UNSORTED_INFRACOLIC_OMENTUM_ATGATCGGTCATGCAT	Mut-10	NA	Omentum	Peritoneum	WGS-specific	0.784125
SPECTRUM-OV-003_S1_UNSORTED_INFRACOLIC_OMENTUM_ATGATCGGTCATGCAT	Mut-13	0	Omentum	Peritoneum	scRNA-seq-specific	0
SPECTRUM-OV-003_S1_UNSORTED_INFRACOLIC_OMENTUM_ATGATCGGTCATGCAT	Mut-17	0	Omentum	Peritoneum	WGS-specific	0.28875
SPECTRUM-OV-003_S1_UNSORTED_INFRACOLIC_OMENTUM_ATGCATGAGCCGAACA	Mut-9	NA	Omentum	Peritoneum	WGS-specific	1
SPECTRUM-OV-003_S1_UNSORTED_INFRACOLIC_OMENTUM_ATGCATGAGCCGAACA	Mut-6	0	Omentum	Peritoneum	scRNA-seq-specific	0
SPECTRUM-OV-003_S1_UNSORTED_INFRACOLIC_OMENTUM_ATGCATGAGCCGAACA	Mut-2	1	Omentum	Peritoneum	scRNA-seq-WGS	0.649606
SPECTRUM-OV-003_S1_UNSORTED_INFRACOLIC_OMENTUM_ATGCATGAGCCGAACA	Mut-15	NA	Omentum	Peritoneum	scRNA-seq-specific	0
SPECTRUM-OV-003_S1_UNSORTED_INFRACOLIC_OMENTUM_ATGCATGAGCCGAACA	Mut-14	NA	Omentum	Peritoneum	scRNA-seq-specific	0
SPECTRUM-OV-003_S1_UNSORTED_INFRACOLIC_OMENTUM_ATGCATGAGCCGAACA	Mut-4	NA	Omentum	Peritoneum	scRNA-seq-WGS	1
SPECTRUM-OV-003_S1_UNSORTED_INFRACOLIC_OMENTUM_ATGCATGAGCCGAACA	Mut-8	NA	Omentum	Peritoneum	WGS-specific	0.68875
SPECTRUM-OV-003_S1_UNSORTED_INFRACOLIC_OMENTUM_ATGCATGAGCCGAACA	Mut-1	1	Omentum	Peritoneum	WGS-specific	0.928125
SPECTRUM-OV-003_S1_UNSORTED_INFRACOLIC_OMENTUM_ATGCATGAGCCGAACA	Mut-11	NA	Omentum	Peritoneum	WGS-specific	1
SPECTRUM-OV-003_S1_UNSORTED_INFRACOLIC_OMENTUM_ATGCATGAGCCGAACA	Mut-20	NA	Omentum	Peritoneum	scRNA-seq-specific	0
SPECTRUM-OV-003_S1_UNSORTED_INFRACOLIC_OMENTUM_ATGCATGAGCCGAACA	Mut-12	NA	Omentum	Peritoneum	scRNA-seq-specific	0
SPECTRUM-OV-003_S1_UNSORTED_INFRACOLIC_OMENTUM_ATGCATGAGCCGAACA	Mut-5	NA	Omentum	Peritoneum	scRNA-seq-WGS	1
SPECTRUM-OV-003_S1_UNSORTED_INFRACOLIC_OMENTUM_ATGCATGAGCCGAACA	Mut-16	NA	Omentum	Peritoneum	scRNA-seq-specific	0
SPECTRUM-OV-003_S1_UNSORTED_INFRACOLIC_OMENTUM_ATGCATGAGCCGAACA	Mut-3	NA	Omentum	Peritoneum	WGS-specific	0.90625
SPECTRUM-OV-003_S1_UNSORTED_INFRACOLIC_OMENTUM_ATGCATGAGCCGAACA	Mut-18	0	Omentum	Peritoneum	scRNA-seq-specific	0
SPECTRUM-OV-003_S1_UNSORTED_INFRACOLIC_OMENTUM_ATGCATGAGCCGAACA	Mut-21	NA	Omentum	Peritoneum	scRNA-seq-specific	0
SPECTRUM-OV-003_S1_UNSORTED_INFRACOLIC_OMENTUM_ATGCATGAGCCGAACA	Mut-7	NA	Omentum	Peritoneum	WGS-specific	1
SPECTRUM-OV-003_S1_UNSORTED_INFRACOLIC_OMENTUM_ATGCATGAGCCGAACA	Mut-19	0	Omentum	Peritoneum	scRNA-seq-specific	0
SPECTRUM-OV-003_S1_UNSORTED_INFRACOLIC_OMENTUM_ATGCATGAGCCGAACA	Mut-10	NA	Omentum	Peritoneum	WGS-specific	0.784125
SPECTRUM-OV-003_S1_UNSORTED_INFRACOLIC_OMENTUM_ATGCATGAGCCGAACA	Mut-13	NA	Omentum	Peritoneum	scRNA-seq-specific	0
SPECTRUM-OV-003_S1_UNSORTED_INFRACOLIC_OMENTUM_ATGCATGAGCCGAACA	Mut-17	0	Omentum	Peritoneum	WGS-specific	0.28875
SPECTRUM-OV-003_S1_UNSORTED_INFRACOLIC_OMENTUM_ATGGGTTGTGGCTGAA	Mut-9	NA	Omentum	Peritoneum	WGS-specific	1
SPECTRUM-OV-003_S1_UNSORTED_INFRACOLIC_OMENTUM_ATGGGTTGTGGCTGAA	Mut-6	0	Omentum	Peritoneum	scRNA-seq-specific	0
SPECTRUM-OV-003_S1_UNSORTED_INFRACOLIC_OMENTUM_ATGGGTTGTGGCTGAA	Mut-2	1	Omentum	Peritoneum	scRNA-seq-WGS	0.649606
SPECTRUM-OV-003_S1_UNSORTED_INFRACOLIC_OMENTUM_ATGGGTTGTGGCTGAA	Mut-15	0	Omentum	Peritoneum	scRNA-seq-specific	0
SPECTRUM-OV-003_S1_UNSORTED_INFRACOLIC_OMENTUM_ATGGGTTGTGGCTGAA	Mut-14	0	Omentum	Peritoneum	scRNA-seq-specific	0
SPECTRUM-OV-003_S1_UNSORTED_INFRACOLIC_OMENTUM_ATGGGTTGTGGCTGAA	Mut-4	NA	Omentum	Peritoneum	scRNA-seq-WGS	1
SPECTRUM-OV-003_S1_UNSORTED_INFRACOLIC_OMENTUM_ATGGGTTGTGGCTGAA	Mut-8	NA	Omentum	Peritoneum	WGS-specific	0.68875
SPECTRUM-OV-003_S1_UNSORTED_INFRACOLIC_OMENTUM_ATGGGTTGTGGCTGAA	Mut-1	0	Omentum	Peritoneum	WGS-specific	0.928125
SPECTRUM-OV-003_S1_UNSORTED_INFRACOLIC_OMENTUM_ATGGGTTGTGGCTGAA	Mut-11	NA	Omentum	Peritoneum	WGS-specific	1
SPECTRUM-OV-003_S1_UNSORTED_INFRACOLIC_OMENTUM_ATGGGTTGTGGCTGAA	Mut-20	NA	Omentum	Peritoneum	scRNA-seq-specific	0
SPECTRUM-OV-003_S1_UNSORTED_INFRACOLIC_OMENTUM_ATGGGTTGTGGCTGAA	Mut-12	NA	Omentum	Peritoneum	scRNA-seq-specific	0
SPECTRUM-OV-003_S1_UNSORTED_INFRACOLIC_OMENTUM_ATGGGTTGTGGCTGAA	Mut-5	1	Omentum	Peritoneum	scRNA-seq-WGS	1
SPECTRUM-OV-003_S1_UNSORTED_INFRACOLIC_OMENTUM_ATGGGTTGTGGCTGAA	Mut-16	NA	Omentum	Peritoneum	scRNA-seq-specific	0
SPECTRUM-OV-003_S1_UNSORTED_INFRACOLIC_OMENTUM_ATGGGTTGTGGCTGAA	Mut-3	NA	Omentum	Peritoneum	WGS-specific	0.90625
SPECTRUM-OV-003_S1_UNSORTED_INFRACOLIC_OMENTUM_ATGGGTTGTGGCTGAA	Mut-18	0	Omentum	Peritoneum	scRNA-seq-specific	0
SPECTRUM-OV-003_S1_UNSORTED_INFRACOLIC_OMENTUM_ATGGGTTGTGGCTGAA	Mut-21	NA	Omentum	Peritoneum	scRNA-seq-specific	0
SPECTRUM-OV-003_S1_UNSORTED_INFRACOLIC_OMENTUM_ATGGGTTGTGGCTGAA	Mut-7	1	Omentum	Peritoneum	WGS-specific	1
SPECTRUM-OV-003_S1_UNSORTED_INFRACOLIC_OMENTUM_ATGGGTTGTGGCTGAA	Mut-19	0	Omentum	Peritoneum	scRNA-seq-specific	0
SPECTRUM-OV-003_S1_UNSORTED_INFRACOLIC_OMENTUM_ATGGGTTGTGGCTGAA	Mut-10	NA	Omentum	Peritoneum	WGS-specific	0.784125
SPECTRUM-OV-003_S1_UNSORTED_INFRACOLIC_OMENTUM_ATGGGTTGTGGCTGAA	Mut-13	0	Omentum	Peritoneum	scRNA-seq-specific	0
SPECTRUM-OV-003_S1_UNSORTED_INFRACOLIC_OMENTUM_ATGGGTTGTGGCTGAA	Mut-17	0	Omentum	Peritoneum	WGS-specific	0.28875
SPECTRUM-OV-003_S1_UNSORTED_INFRACOLIC_OMENTUM_ATGTCCCTCCAAGGGA	Mut-9	1	Omentum	Peritoneum	WGS-specific	1
SPECTRUM-OV-003_S1_UNSORTED_INFRACOLIC_OMENTUM_ATGTCCCTCCAAGGGA	Mut-6	NA	Omentum	Peritoneum	scRNA-seq-specific	0
SPECTRUM-OV-003_S1_UNSORTED_INFRACOLIC_OMENTUM_ATGTCCCTCCAAGGGA	Mut-2	0	Omentum	Peritoneum	scRNA-seq-WGS	0.649606
SPECTRUM-OV-003_S1_UNSORTED_INFRACOLIC_OMENTUM_ATGTCCCTCCAAGGGA	Mut-15	0	Omentum	Peritoneum	scRNA-seq-specific	0
SPECTRUM-OV-003_S1_UNSORTED_INFRACOLIC_OMENTUM_ATGTCCCTCCAAGGGA	Mut-14	NA	Omentum	Peritoneum	scRNA-seq-specific	0
SPECTRUM-OV-003_S1_UNSORTED_INFRACOLIC_OMENTUM_ATGTCCCTCCAAGGGA	Mut-4	1	Omentum	Peritoneum	scRNA-seq-WGS	1
SPECTRUM-OV-003_S1_UNSORTED_INFRACOLIC_OMENTUM_ATGTCCCTCCAAGGGA	Mut-8	0	Omentum	Peritoneum	WGS-specific	0.68875
SPECTRUM-OV-003_S1_UNSORTED_INFRACOLIC_OMENTUM_ATGTCCCTCCAAGGGA	Mut-1	NA	Omentum	Peritoneum	WGS-specific	0.928125
SPECTRUM-OV-003_S1_UNSORTED_INFRACOLIC_OMENTUM_ATGTCCCTCCAAGGGA	Mut-11	NA	Omentum	Peritoneum	WGS-specific	1
SPECTRUM-OV-003_S1_UNSORTED_INFRACOLIC_OMENTUM_ATGTCCCTCCAAGGGA	Mut-20	0	Omentum	Peritoneum	scRNA-seq-specific	0
SPECTRUM-OV-003_S1_UNSORTED_INFRACOLIC_OMENTUM_ATGTCCCTCCAAGGGA	Mut-12	0	Omentum	Peritoneum	scRNA-seq-specific	0
SPECTRUM-OV-003_S1_UNSORTED_INFRACOLIC_OMENTUM_ATGTCCCTCCAAGGGA	Mut-5	NA	Omentum	Peritoneum	scRNA-seq-WGS	1
SPECTRUM-OV-003_S1_UNSORTED_INFRACOLIC_OMENTUM_ATGTCCCTCCAAGGGA	Mut-16	NA	Omentum	Peritoneum	scRNA-seq-specific	0
SPECTRUM-OV-003_S1_UNSORTED_INFRACOLIC_OMENTUM_ATGTCCCTCCAAGGGA	Mut-3	NA	Omentum	Peritoneum	WGS-specific	0.90625
SPECTRUM-OV-003_S1_UNSORTED_INFRACOLIC_OMENTUM_ATGTCCCTCCAAGGGA	Mut-18	0	Omentum	Peritoneum	scRNA-seq-specific	0
SPECTRUM-OV-003_S1_UNSORTED_INFRACOLIC_OMENTUM_ATGTCCCTCCAAGGGA	Mut-21	NA	Omentum	Peritoneum	scRNA-seq-specific	0
SPECTRUM-OV-003_S1_UNSORTED_INFRACOLIC_OMENTUM_ATGTCCCTCCAAGGGA	Mut-7	0	Omentum	Peritoneum	WGS-specific	1
SPECTRUM-OV-003_S1_UNSORTED_INFRACOLIC_OMENTUM_ATGTCCCTCCAAGGGA	Mut-19	0	Omentum	Peritoneum	scRNA-seq-specific	0
SPECTRUM-OV-003_S1_UNSORTED_INFRACOLIC_OMENTUM_ATGTCCCTCCAAGGGA	Mut-10	NA	Omentum	Peritoneum	WGS-specific	0.784125
SPECTRUM-OV-003_S1_UNSORTED_INFRACOLIC_OMENTUM_ATGTCCCTCCAAGGGA	Mut-13	NA	Omentum	Peritoneum	scRNA-seq-specific	0
SPECTRUM-OV-003_S1_UNSORTED_INFRACOLIC_OMENTUM_ATGTCCCTCCAAGGGA	Mut-17	0	Omentum	Peritoneum	WGS-specific	0.28875
SPECTRUM-OV-003_S1_UNSORTED_INFRACOLIC_OMENTUM_ATTCAGGGTCAAACGG	Mut-9	NA	Omentum	Peritoneum	WGS-specific	1
SPECTRUM-OV-003_S1_UNSORTED_INFRACOLIC_OMENTUM_ATTCAGGGTCAAACGG	Mut-6	0	Omentum	Peritoneum	scRNA-seq-specific	0
SPECTRUM-OV-003_S1_UNSORTED_INFRACOLIC_OMENTUM_ATTCAGGGTCAAACGG	Mut-2	1	Omentum	Peritoneum	scRNA-seq-WGS	0.649606
SPECTRUM-OV-003_S1_UNSORTED_INFRACOLIC_OMENTUM_ATTCAGGGTCAAACGG	Mut-15	NA	Omentum	Peritoneum	scRNA-seq-specific	0
SPECTRUM-OV-003_S1_UNSORTED_INFRACOLIC_OMENTUM_ATTCAGGGTCAAACGG	Mut-14	NA	Omentum	Peritoneum	scRNA-seq-specific	0
SPECTRUM-OV-003_S1_UNSORTED_INFRACOLIC_OMENTUM_ATTCAGGGTCAAACGG	Mut-4	NA	Omentum	Peritoneum	scRNA-seq-WGS	1
SPECTRUM-OV-003_S1_UNSORTED_INFRACOLIC_OMENTUM_ATTCAGGGTCAAACGG	Mut-8	NA	Omentum	Peritoneum	WGS-specific	0.68875
SPECTRUM-OV-003_S1_UNSORTED_INFRACOLIC_OMENTUM_ATTCAGGGTCAAACGG	Mut-1	1	Omentum	Peritoneum	WGS-specific	0.928125
SPECTRUM-OV-003_S1_UNSORTED_INFRACOLIC_OMENTUM_ATTCAGGGTCAAACGG	Mut-11	NA	Omentum	Peritoneum	WGS-specific	1
SPECTRUM-OV-003_S1_UNSORTED_INFRACOLIC_OMENTUM_ATTCAGGGTCAAACGG	Mut-20	NA	Omentum	Peritoneum	scRNA-seq-specific	0
SPECTRUM-OV-003_S1_UNSORTED_INFRACOLIC_OMENTUM_ATTCAGGGTCAAACGG	Mut-12	0	Omentum	Peritoneum	scRNA-seq-specific	0
SPECTRUM-OV-003_S1_UNSORTED_INFRACOLIC_OMENTUM_ATTCAGGGTCAAACGG	Mut-5	NA	Omentum	Peritoneum	scRNA-seq-WGS	1
SPECTRUM-OV-003_S1_UNSORTED_INFRACOLIC_OMENTUM_ATTCAGGGTCAAACGG	Mut-16	NA	Omentum	Peritoneum	scRNA-seq-specific	0
SPECTRUM-OV-003_S1_UNSORTED_INFRACOLIC_OMENTUM_ATTCAGGGTCAAACGG	Mut-3	NA	Omentum	Peritoneum	WGS-specific	0.90625
SPECTRUM-OV-003_S1_UNSORTED_INFRACOLIC_OMENTUM_ATTCAGGGTCAAACGG	Mut-18	0	Omentum	Peritoneum	scRNA-seq-specific	0
SPECTRUM-OV-003_S1_UNSORTED_INFRACOLIC_OMENTUM_ATTCAGGGTCAAACGG	Mut-21	NA	Omentum	Peritoneum	scRNA-seq-specific	0
SPECTRUM-OV-003_S1_UNSORTED_INFRACOLIC_OMENTUM_ATTCAGGGTCAAACGG	Mut-7	0	Omentum	Peritoneum	WGS-specific	1
SPECTRUM-OV-003_S1_UNSORTED_INFRACOLIC_OMENTUM_ATTCAGGGTCAAACGG	Mut-19	0	Omentum	Peritoneum	scRNA-seq-specific	0
SPECTRUM-OV-003_S1_UNSORTED_INFRACOLIC_OMENTUM_ATTCAGGGTCAAACGG	Mut-10	NA	Omentum	Peritoneum	WGS-specific	0.784125
SPECTRUM-OV-003_S1_UNSORTED_INFRACOLIC_OMENTUM_ATTCAGGGTCAAACGG	Mut-13	NA	Omentum	Peritoneum	scRNA-seq-specific	0
SPECTRUM-OV-003_S1_UNSORTED_INFRACOLIC_OMENTUM_ATTCAGGGTCAAACGG	Mut-17	0	Omentum	Peritoneum	WGS-specific	0.28875
SPECTRUM-OV-003_S1_UNSORTED_INFRACOLIC_OMENTUM_ATTCCTAGTCTTCAAG	Mut-9	NA	Omentum	Peritoneum	WGS-specific	1
SPECTRUM-OV-003_S1_UNSORTED_INFRACOLIC_OMENTUM_ATTCCTAGTCTTCAAG	Mut-6	NA	Omentum	Peritoneum	scRNA-seq-specific	0
SPECTRUM-OV-003_S1_UNSORTED_INFRACOLIC_OMENTUM_ATTCCTAGTCTTCAAG	Mut-2	0	Omentum	Peritoneum	scRNA-seq-WGS	0.649606
SPECTRUM-OV-003_S1_UNSORTED_INFRACOLIC_OMENTUM_ATTCCTAGTCTTCAAG	Mut-15	0	Omentum	Peritoneum	scRNA-seq-specific	0
SPECTRUM-OV-003_S1_UNSORTED_INFRACOLIC_OMENTUM_ATTCCTAGTCTTCAAG	Mut-14	NA	Omentum	Peritoneum	scRNA-seq-specific	0
SPECTRUM-OV-003_S1_UNSORTED_INFRACOLIC_OMENTUM_ATTCCTAGTCTTCAAG	Mut-4	NA	Omentum	Peritoneum	scRNA-seq-WGS	1
SPECTRUM-OV-003_S1_UNSORTED_INFRACOLIC_OMENTUM_ATTCCTAGTCTTCAAG	Mut-8	NA	Omentum	Peritoneum	WGS-specific	0.68875
SPECTRUM-OV-003_S1_UNSORTED_INFRACOLIC_OMENTUM_ATTCCTAGTCTTCAAG	Mut-1	1	Omentum	Peritoneum	WGS-specific	0.928125
SPECTRUM-OV-003_S1_UNSORTED_INFRACOLIC_OMENTUM_ATTCCTAGTCTTCAAG	Mut-11	NA	Omentum	Peritoneum	WGS-specific	1
SPECTRUM-OV-003_S1_UNSORTED_INFRACOLIC_OMENTUM_ATTCCTAGTCTTCAAG	Mut-20	NA	Omentum	Peritoneum	scRNA-seq-specific	0
SPECTRUM-OV-003_S1_UNSORTED_INFRACOLIC_OMENTUM_ATTCCTAGTCTTCAAG	Mut-12	NA	Omentum	Peritoneum	scRNA-seq-specific	0
SPECTRUM-OV-003_S1_UNSORTED_INFRACOLIC_OMENTUM_ATTCCTAGTCTTCAAG	Mut-5	NA	Omentum	Peritoneum	scRNA-seq-WGS	1
SPECTRUM-OV-003_S1_UNSORTED_INFRACOLIC_OMENTUM_ATTCCTAGTCTTCAAG	Mut-16	0	Omentum	Peritoneum	scRNA-seq-specific	0
SPECTRUM-OV-003_S1_UNSORTED_INFRACOLIC_OMENTUM_ATTCCTAGTCTTCAAG	Mut-3	NA	Omentum	Peritoneum	WGS-specific	0.90625
SPECTRUM-OV-003_S1_UNSORTED_INFRACOLIC_OMENTUM_ATTCCTAGTCTTCAAG	Mut-18	0	Omentum	Peritoneum	scRNA-seq-specific	0
SPECTRUM-OV-003_S1_UNSORTED_INFRACOLIC_OMENTUM_ATTCCTAGTCTTCAAG	Mut-21	0	Omentum	Peritoneum	scRNA-seq-specific	0
SPECTRUM-OV-003_S1_UNSORTED_INFRACOLIC_OMENTUM_ATTCCTAGTCTTCAAG	Mut-7	1	Omentum	Peritoneum	WGS-specific	1
SPECTRUM-OV-003_S1_UNSORTED_INFRACOLIC_OMENTUM_ATTCCTAGTCTTCAAG	Mut-19	0	Omentum	Peritoneum	scRNA-seq-specific	0
SPECTRUM-OV-003_S1_UNSORTED_INFRACOLIC_OMENTUM_ATTCCTAGTCTTCAAG	Mut-10	NA	Omentum	Peritoneum	WGS-specific	0.784125
SPECTRUM-OV-003_S1_UNSORTED_INFRACOLIC_OMENTUM_ATTCCTAGTCTTCAAG	Mut-13	NA	Omentum	Peritoneum	scRNA-seq-specific	0
SPECTRUM-OV-003_S1_UNSORTED_INFRACOLIC_OMENTUM_ATTCCTAGTCTTCAAG	Mut-17	0	Omentum	Peritoneum	WGS-specific	0.28875
SPECTRUM-OV-003_S1_UNSORTED_INFRACOLIC_OMENTUM_ATTCGTTGTCCACTTC	Mut-9	0	Omentum	Peritoneum	WGS-specific	1
SPECTRUM-OV-003_S1_UNSORTED_INFRACOLIC_OMENTUM_ATTCGTTGTCCACTTC	Mut-6	0	Omentum	Peritoneum	scRNA-seq-specific	0
SPECTRUM-OV-003_S1_UNSORTED_INFRACOLIC_OMENTUM_ATTCGTTGTCCACTTC	Mut-2	1	Omentum	Peritoneum	scRNA-seq-WGS	0.649606
SPECTRUM-OV-003_S1_UNSORTED_INFRACOLIC_OMENTUM_ATTCGTTGTCCACTTC	Mut-15	NA	Omentum	Peritoneum	scRNA-seq-specific	0
SPECTRUM-OV-003_S1_UNSORTED_INFRACOLIC_OMENTUM_ATTCGTTGTCCACTTC	Mut-14	0	Omentum	Peritoneum	scRNA-seq-specific	0
SPECTRUM-OV-003_S1_UNSORTED_INFRACOLIC_OMENTUM_ATTCGTTGTCCACTTC	Mut-4	NA	Omentum	Peritoneum	scRNA-seq-WGS	1
SPECTRUM-OV-003_S1_UNSORTED_INFRACOLIC_OMENTUM_ATTCGTTGTCCACTTC	Mut-8	NA	Omentum	Peritoneum	WGS-specific	0.68875
SPECTRUM-OV-003_S1_UNSORTED_INFRACOLIC_OMENTUM_ATTCGTTGTCCACTTC	Mut-1	1	Omentum	Peritoneum	WGS-specific	0.928125
SPECTRUM-OV-003_S1_UNSORTED_INFRACOLIC_OMENTUM_ATTCGTTGTCCACTTC	Mut-11	NA	Omentum	Peritoneum	WGS-specific	1
SPECTRUM-OV-003_S1_UNSORTED_INFRACOLIC_OMENTUM_ATTCGTTGTCCACTTC	Mut-20	0	Omentum	Peritoneum	scRNA-seq-specific	0
SPECTRUM-OV-003_S1_UNSORTED_INFRACOLIC_OMENTUM_ATTCGTTGTCCACTTC	Mut-12	NA	Omentum	Peritoneum	scRNA-seq-specific	0
SPECTRUM-OV-003_S1_UNSORTED_INFRACOLIC_OMENTUM_ATTCGTTGTCCACTTC	Mut-5	NA	Omentum	Peritoneum	scRNA-seq-WGS	1
SPECTRUM-OV-003_S1_UNSORTED_INFRACOLIC_OMENTUM_ATTCGTTGTCCACTTC	Mut-16	NA	Omentum	Peritoneum	scRNA-seq-specific	0
SPECTRUM-OV-003_S1_UNSORTED_INFRACOLIC_OMENTUM_ATTCGTTGTCCACTTC	Mut-3	0	Omentum	Peritoneum	WGS-specific	0.90625
SPECTRUM-OV-003_S1_UNSORTED_INFRACOLIC_OMENTUM_ATTCGTTGTCCACTTC	Mut-18	0	Omentum	Peritoneum	scRNA-seq-specific	0
SPECTRUM-OV-003_S1_UNSORTED_INFRACOLIC_OMENTUM_ATTCGTTGTCCACTTC	Mut-21	NA	Omentum	Peritoneum	scRNA-seq-specific	0
SPECTRUM-OV-003_S1_UNSORTED_INFRACOLIC_OMENTUM_ATTCGTTGTCCACTTC	Mut-7	0	Omentum	Peritoneum	WGS-specific	1
SPECTRUM-OV-003_S1_UNSORTED_INFRACOLIC_OMENTUM_ATTCGTTGTCCACTTC	Mut-19	0	Omentum	Peritoneum	scRNA-seq-specific	0
SPECTRUM-OV-003_S1_UNSORTED_INFRACOLIC_OMENTUM_ATTCGTTGTCCACTTC	Mut-10	0	Omentum	Peritoneum	WGS-specific	0.784125
SPECTRUM-OV-003_S1_UNSORTED_INFRACOLIC_OMENTUM_ATTCGTTGTCCACTTC	Mut-13	NA	Omentum	Peritoneum	scRNA-seq-specific	0
SPECTRUM-OV-003_S1_UNSORTED_INFRACOLIC_OMENTUM_ATTCGTTGTCCACTTC	Mut-17	0	Omentum	Peritoneum	WGS-specific	0.28875
SPECTRUM-OV-003_S1_UNSORTED_INFRACOLIC_OMENTUM_ATTGTTCTCGGACTGC	Mut-9	NA	Omentum	Peritoneum	WGS-specific	1
SPECTRUM-OV-003_S1_UNSORTED_INFRACOLIC_OMENTUM_ATTGTTCTCGGACTGC	Mut-6	0	Omentum	Peritoneum	scRNA-seq-specific	0
SPECTRUM-OV-003_S1_UNSORTED_INFRACOLIC_OMENTUM_ATTGTTCTCGGACTGC	Mut-2	1	Omentum	Peritoneum	scRNA-seq-WGS	0.649606
SPECTRUM-OV-003_S1_UNSORTED_INFRACOLIC_OMENTUM_ATTGTTCTCGGACTGC	Mut-15	0	Omentum	Peritoneum	scRNA-seq-specific	0
SPECTRUM-OV-003_S1_UNSORTED_INFRACOLIC_OMENTUM_ATTGTTCTCGGACTGC	Mut-14	0	Omentum	Peritoneum	scRNA-seq-specific	0
SPECTRUM-OV-003_S1_UNSORTED_INFRACOLIC_OMENTUM_ATTGTTCTCGGACTGC	Mut-4	0	Omentum	Peritoneum	scRNA-seq-WGS	1
SPECTRUM-OV-003_S1_UNSORTED_INFRACOLIC_OMENTUM_ATTGTTCTCGGACTGC	Mut-8	NA	Omentum	Peritoneum	WGS-specific	0.68875
SPECTRUM-OV-003_S1_UNSORTED_INFRACOLIC_OMENTUM_ATTGTTCTCGGACTGC	Mut-1	0	Omentum	Peritoneum	WGS-specific	0.928125
SPECTRUM-OV-003_S1_UNSORTED_INFRACOLIC_OMENTUM_ATTGTTCTCGGACTGC	Mut-11	NA	Omentum	Peritoneum	WGS-specific	1
SPECTRUM-OV-003_S1_UNSORTED_INFRACOLIC_OMENTUM_ATTGTTCTCGGACTGC	Mut-20	NA	Omentum	Peritoneum	scRNA-seq-specific	0
SPECTRUM-OV-003_S1_UNSORTED_INFRACOLIC_OMENTUM_ATTGTTCTCGGACTGC	Mut-12	0	Omentum	Peritoneum	scRNA-seq-specific	0
SPECTRUM-OV-003_S1_UNSORTED_INFRACOLIC_OMENTUM_ATTGTTCTCGGACTGC	Mut-5	NA	Omentum	Peritoneum	scRNA-seq-WGS	1
SPECTRUM-OV-003_S1_UNSORTED_INFRACOLIC_OMENTUM_ATTGTTCTCGGACTGC	Mut-16	0	Omentum	Peritoneum	scRNA-seq-specific	0
SPECTRUM-OV-003_S1_UNSORTED_INFRACOLIC_OMENTUM_ATTGTTCTCGGACTGC	Mut-3	NA	Omentum	Peritoneum	WGS-specific	0.90625
SPECTRUM-OV-003_S1_UNSORTED_INFRACOLIC_OMENTUM_ATTGTTCTCGGACTGC	Mut-18	0	Omentum	Peritoneum	scRNA-seq-specific	0
SPECTRUM-OV-003_S1_UNSORTED_INFRACOLIC_OMENTUM_ATTGTTCTCGGACTGC	Mut-21	0	Omentum	Peritoneum	scRNA-seq-specific	0
SPECTRUM-OV-003_S1_UNSORTED_INFRACOLIC_OMENTUM_ATTGTTCTCGGACTGC	Mut-7	1	Omentum	Peritoneum	WGS-specific	1
SPECTRUM-OV-003_S1_UNSORTED_INFRACOLIC_OMENTUM_ATTGTTCTCGGACTGC	Mut-19	0	Omentum	Peritoneum	scRNA-seq-specific	0
SPECTRUM-OV-003_S1_UNSORTED_INFRACOLIC_OMENTUM_ATTGTTCTCGGACTGC	Mut-10	NA	Omentum	Peritoneum	WGS-specific	0.784125
SPECTRUM-OV-003_S1_UNSORTED_INFRACOLIC_OMENTUM_ATTGTTCTCGGACTGC	Mut-13	NA	Omentum	Peritoneum	scRNA-seq-specific	0
SPECTRUM-OV-003_S1_UNSORTED_INFRACOLIC_OMENTUM_ATTGTTCTCGGACTGC	Mut-17	0	Omentum	Peritoneum	WGS-specific	0.28875
SPECTRUM-OV-003_S1_UNSORTED_INFRACOLIC_OMENTUM_CAACCAACATTAAGCC	Mut-9	NA	Omentum	Peritoneum	WGS-specific	1
SPECTRUM-OV-003_S1_UNSORTED_INFRACOLIC_OMENTUM_CAACCAACATTAAGCC	Mut-6	1	Omentum	Peritoneum	scRNA-seq-specific	0
SPECTRUM-OV-003_S1_UNSORTED_INFRACOLIC_OMENTUM_CAACCAACATTAAGCC	Mut-2	0	Omentum	Peritoneum	scRNA-seq-WGS	0.649606
SPECTRUM-OV-003_S1_UNSORTED_INFRACOLIC_OMENTUM_CAACCAACATTAAGCC	Mut-15	0	Omentum	Peritoneum	scRNA-seq-specific	0
SPECTRUM-OV-003_S1_UNSORTED_INFRACOLIC_OMENTUM_CAACCAACATTAAGCC	Mut-14	0	Omentum	Peritoneum	scRNA-seq-specific	0
SPECTRUM-OV-003_S1_UNSORTED_INFRACOLIC_OMENTUM_CAACCAACATTAAGCC	Mut-4	NA	Omentum	Peritoneum	scRNA-seq-WGS	1
SPECTRUM-OV-003_S1_UNSORTED_INFRACOLIC_OMENTUM_CAACCAACATTAAGCC	Mut-8	NA	Omentum	Peritoneum	WGS-specific	0.68875
SPECTRUM-OV-003_S1_UNSORTED_INFRACOLIC_OMENTUM_CAACCAACATTAAGCC	Mut-1	NA	Omentum	Peritoneum	WGS-specific	0.928125
SPECTRUM-OV-003_S1_UNSORTED_INFRACOLIC_OMENTUM_CAACCAACATTAAGCC	Mut-11	NA	Omentum	Peritoneum	WGS-specific	1
SPECTRUM-OV-003_S1_UNSORTED_INFRACOLIC_OMENTUM_CAACCAACATTAAGCC	Mut-20	NA	Omentum	Peritoneum	scRNA-seq-specific	0
SPECTRUM-OV-003_S1_UNSORTED_INFRACOLIC_OMENTUM_CAACCAACATTAAGCC	Mut-12	0	Omentum	Peritoneum	scRNA-seq-specific	0
SPECTRUM-OV-003_S1_UNSORTED_INFRACOLIC_OMENTUM_CAACCAACATTAAGCC	Mut-5	NA	Omentum	Peritoneum	scRNA-seq-WGS	1
SPECTRUM-OV-003_S1_UNSORTED_INFRACOLIC_OMENTUM_CAACCAACATTAAGCC	Mut-16	NA	Omentum	Peritoneum	scRNA-seq-specific	0
SPECTRUM-OV-003_S1_UNSORTED_INFRACOLIC_OMENTUM_CAACCAACATTAAGCC	Mut-3	1	Omentum	Peritoneum	WGS-specific	0.90625
SPECTRUM-OV-003_S1_UNSORTED_INFRACOLIC_OMENTUM_CAACCAACATTAAGCC	Mut-18	0	Omentum	Peritoneum	scRNA-seq-specific	0
SPECTRUM-OV-003_S1_UNSORTED_INFRACOLIC_OMENTUM_CAACCAACATTAAGCC	Mut-21	0	Omentum	Peritoneum	scRNA-seq-specific	0
SPECTRUM-OV-003_S1_UNSORTED_INFRACOLIC_OMENTUM_CAACCAACATTAAGCC	Mut-7	1	Omentum	Peritoneum	WGS-specific	1
SPECTRUM-OV-003_S1_UNSORTED_INFRACOLIC_OMENTUM_CAACCAACATTAAGCC	Mut-19	0	Omentum	Peritoneum	scRNA-seq-specific	0
SPECTRUM-OV-003_S1_UNSORTED_INFRACOLIC_OMENTUM_CAACCAACATTAAGCC	Mut-10	NA	Omentum	Peritoneum	WGS-specific	0.784125
SPECTRUM-OV-003_S1_UNSORTED_INFRACOLIC_OMENTUM_CAACCAACATTAAGCC	Mut-13	NA	Omentum	Peritoneum	scRNA-seq-specific	0
SPECTRUM-OV-003_S1_UNSORTED_INFRACOLIC_OMENTUM_CAACCAACATTAAGCC	Mut-17	0	Omentum	Peritoneum	WGS-specific	0.28875
SPECTRUM-OV-003_S1_UNSORTED_INFRACOLIC_OMENTUM_CAAGAGGTCTCCCTAG	Mut-9	NA	Omentum	Peritoneum	WGS-specific	1
SPECTRUM-OV-003_S1_UNSORTED_INFRACOLIC_OMENTUM_CAAGAGGTCTCCCTAG	Mut-6	NA	Omentum	Peritoneum	scRNA-seq-specific	0
SPECTRUM-OV-003_S1_UNSORTED_INFRACOLIC_OMENTUM_CAAGAGGTCTCCCTAG	Mut-2	1	Omentum	Peritoneum	scRNA-seq-WGS	0.649606
SPECTRUM-OV-003_S1_UNSORTED_INFRACOLIC_OMENTUM_CAAGAGGTCTCCCTAG	Mut-15	0	Omentum	Peritoneum	scRNA-seq-specific	0
SPECTRUM-OV-003_S1_UNSORTED_INFRACOLIC_OMENTUM_CAAGAGGTCTCCCTAG	Mut-14	0	Omentum	Peritoneum	scRNA-seq-specific	0
SPECTRUM-OV-003_S1_UNSORTED_INFRACOLIC_OMENTUM_CAAGAGGTCTCCCTAG	Mut-4	0	Omentum	Peritoneum	scRNA-seq-WGS	1
SPECTRUM-OV-003_S1_UNSORTED_INFRACOLIC_OMENTUM_CAAGAGGTCTCCCTAG	Mut-8	NA	Omentum	Peritoneum	WGS-specific	0.68875
SPECTRUM-OV-003_S1_UNSORTED_INFRACOLIC_OMENTUM_CAAGAGGTCTCCCTAG	Mut-1	1	Omentum	Peritoneum	WGS-specific	0.928125
SPECTRUM-OV-003_S1_UNSORTED_INFRACOLIC_OMENTUM_CAAGAGGTCTCCCTAG	Mut-11	NA	Omentum	Peritoneum	WGS-specific	1
SPECTRUM-OV-003_S1_UNSORTED_INFRACOLIC_OMENTUM_CAAGAGGTCTCCCTAG	Mut-20	0	Omentum	Peritoneum	scRNA-seq-specific	0
SPECTRUM-OV-003_S1_UNSORTED_INFRACOLIC_OMENTUM_CAAGAGGTCTCCCTAG	Mut-12	0	Omentum	Peritoneum	scRNA-seq-specific	0
SPECTRUM-OV-003_S1_UNSORTED_INFRACOLIC_OMENTUM_CAAGAGGTCTCCCTAG	Mut-5	NA	Omentum	Peritoneum	scRNA-seq-WGS	1
SPECTRUM-OV-003_S1_UNSORTED_INFRACOLIC_OMENTUM_CAAGAGGTCTCCCTAG	Mut-16	0	Omentum	Peritoneum	scRNA-seq-specific	0
SPECTRUM-OV-003_S1_UNSORTED_INFRACOLIC_OMENTUM_CAAGAGGTCTCCCTAG	Mut-3	NA	Omentum	Peritoneum	WGS-specific	0.90625
SPECTRUM-OV-003_S1_UNSORTED_INFRACOLIC_OMENTUM_CAAGAGGTCTCCCTAG	Mut-18	0	Omentum	Peritoneum	scRNA-seq-specific	0
SPECTRUM-OV-003_S1_UNSORTED_INFRACOLIC_OMENTUM_CAAGAGGTCTCCCTAG	Mut-21	0	Omentum	Peritoneum	scRNA-seq-specific	0
SPECTRUM-OV-003_S1_UNSORTED_INFRACOLIC_OMENTUM_CAAGAGGTCTCCCTAG	Mut-7	0	Omentum	Peritoneum	WGS-specific	1
SPECTRUM-OV-003_S1_UNSORTED_INFRACOLIC_OMENTUM_CAAGAGGTCTCCCTAG	Mut-19	0	Omentum	Peritoneum	scRNA-seq-specific	0
SPECTRUM-OV-003_S1_UNSORTED_INFRACOLIC_OMENTUM_CAAGAGGTCTCCCTAG	Mut-10	NA	Omentum	Peritoneum	WGS-specific	0.784125
SPECTRUM-OV-003_S1_UNSORTED_INFRACOLIC_OMENTUM_CAAGAGGTCTCCCTAG	Mut-13	NA	Omentum	Peritoneum	scRNA-seq-specific	0
SPECTRUM-OV-003_S1_UNSORTED_INFRACOLIC_OMENTUM_CAAGAGGTCTCCCTAG	Mut-17	0	Omentum	Peritoneum	WGS-specific	0.28875
SPECTRUM-OV-003_S1_UNSORTED_INFRACOLIC_OMENTUM_CAAGGGAAGTATGAGT	Mut-9	NA	Omentum	Peritoneum	WGS-specific	1
SPECTRUM-OV-003_S1_UNSORTED_INFRACOLIC_OMENTUM_CAAGGGAAGTATGAGT	Mut-6	0	Omentum	Peritoneum	scRNA-seq-specific	0
SPECTRUM-OV-003_S1_UNSORTED_INFRACOLIC_OMENTUM_CAAGGGAAGTATGAGT	Mut-2	1	Omentum	Peritoneum	scRNA-seq-WGS	0.649606
SPECTRUM-OV-003_S1_UNSORTED_INFRACOLIC_OMENTUM_CAAGGGAAGTATGAGT	Mut-15	0	Omentum	Peritoneum	scRNA-seq-specific	0
SPECTRUM-OV-003_S1_UNSORTED_INFRACOLIC_OMENTUM_CAAGGGAAGTATGAGT	Mut-14	0	Omentum	Peritoneum	scRNA-seq-specific	0
SPECTRUM-OV-003_S1_UNSORTED_INFRACOLIC_OMENTUM_CAAGGGAAGTATGAGT	Mut-4	0	Omentum	Peritoneum	scRNA-seq-WGS	1
SPECTRUM-OV-003_S1_UNSORTED_INFRACOLIC_OMENTUM_CAAGGGAAGTATGAGT	Mut-8	0	Omentum	Peritoneum	WGS-specific	0.68875
SPECTRUM-OV-003_S1_UNSORTED_INFRACOLIC_OMENTUM_CAAGGGAAGTATGAGT	Mut-1	1	Omentum	Peritoneum	WGS-specific	0.928125
SPECTRUM-OV-003_S1_UNSORTED_INFRACOLIC_OMENTUM_CAAGGGAAGTATGAGT	Mut-11	NA	Omentum	Peritoneum	WGS-specific	1
SPECTRUM-OV-003_S1_UNSORTED_INFRACOLIC_OMENTUM_CAAGGGAAGTATGAGT	Mut-20	NA	Omentum	Peritoneum	scRNA-seq-specific	0
SPECTRUM-OV-003_S1_UNSORTED_INFRACOLIC_OMENTUM_CAAGGGAAGTATGAGT	Mut-12	0	Omentum	Peritoneum	scRNA-seq-specific	0
SPECTRUM-OV-003_S1_UNSORTED_INFRACOLIC_OMENTUM_CAAGGGAAGTATGAGT	Mut-5	1	Omentum	Peritoneum	scRNA-seq-WGS	1
SPECTRUM-OV-003_S1_UNSORTED_INFRACOLIC_OMENTUM_CAAGGGAAGTATGAGT	Mut-16	NA	Omentum	Peritoneum	scRNA-seq-specific	0
SPECTRUM-OV-003_S1_UNSORTED_INFRACOLIC_OMENTUM_CAAGGGAAGTATGAGT	Mut-3	1	Omentum	Peritoneum	WGS-specific	0.90625
SPECTRUM-OV-003_S1_UNSORTED_INFRACOLIC_OMENTUM_CAAGGGAAGTATGAGT	Mut-18	0	Omentum	Peritoneum	scRNA-seq-specific	0
SPECTRUM-OV-003_S1_UNSORTED_INFRACOLIC_OMENTUM_CAAGGGAAGTATGAGT	Mut-21	0	Omentum	Peritoneum	scRNA-seq-specific	0
SPECTRUM-OV-003_S1_UNSORTED_INFRACOLIC_OMENTUM_CAAGGGAAGTATGAGT	Mut-7	NA	Omentum	Peritoneum	WGS-specific	1
SPECTRUM-OV-003_S1_UNSORTED_INFRACOLIC_OMENTUM_CAAGGGAAGTATGAGT	Mut-19	0	Omentum	Peritoneum	scRNA-seq-specific	0
SPECTRUM-OV-003_S1_UNSORTED_INFRACOLIC_OMENTUM_CAAGGGAAGTATGAGT	Mut-10	NA	Omentum	Peritoneum	WGS-specific	0.784125
SPECTRUM-OV-003_S1_UNSORTED_INFRACOLIC_OMENTUM_CAAGGGAAGTATGAGT	Mut-13	NA	Omentum	Peritoneum	scRNA-seq-specific	0
SPECTRUM-OV-003_S1_UNSORTED_INFRACOLIC_OMENTUM_CAAGGGAAGTATGAGT	Mut-17	0	Omentum	Peritoneum	WGS-specific	0.28875
SPECTRUM-OV-003_S1_UNSORTED_INFRACOLIC_OMENTUM_CAAGGGACATGGAACG	Mut-9	NA	Omentum	Peritoneum	WGS-specific	1
SPECTRUM-OV-003_S1_UNSORTED_INFRACOLIC_OMENTUM_CAAGGGACATGGAACG	Mut-6	NA	Omentum	Peritoneum	scRNA-seq-specific	0
SPECTRUM-OV-003_S1_UNSORTED_INFRACOLIC_OMENTUM_CAAGGGACATGGAACG	Mut-2	1	Omentum	Peritoneum	scRNA-seq-WGS	0.649606
SPECTRUM-OV-003_S1_UNSORTED_INFRACOLIC_OMENTUM_CAAGGGACATGGAACG	Mut-15	NA	Omentum	Peritoneum	scRNA-seq-specific	0
SPECTRUM-OV-003_S1_UNSORTED_INFRACOLIC_OMENTUM_CAAGGGACATGGAACG	Mut-14	NA	Omentum	Peritoneum	scRNA-seq-specific	0
SPECTRUM-OV-003_S1_UNSORTED_INFRACOLIC_OMENTUM_CAAGGGACATGGAACG	Mut-4	NA	Omentum	Peritoneum	scRNA-seq-WGS	1
SPECTRUM-OV-003_S1_UNSORTED_INFRACOLIC_OMENTUM_CAAGGGACATGGAACG	Mut-8	1	Omentum	Peritoneum	WGS-specific	0.68875
SPECTRUM-OV-003_S1_UNSORTED_INFRACOLIC_OMENTUM_CAAGGGACATGGAACG	Mut-1	NA	Omentum	Peritoneum	WGS-specific	0.928125
SPECTRUM-OV-003_S1_UNSORTED_INFRACOLIC_OMENTUM_CAAGGGACATGGAACG	Mut-11	NA	Omentum	Peritoneum	WGS-specific	1
SPECTRUM-OV-003_S1_UNSORTED_INFRACOLIC_OMENTUM_CAAGGGACATGGAACG	Mut-20	NA	Omentum	Peritoneum	scRNA-seq-specific	0
SPECTRUM-OV-003_S1_UNSORTED_INFRACOLIC_OMENTUM_CAAGGGACATGGAACG	Mut-12	0	Omentum	Peritoneum	scRNA-seq-specific	0
SPECTRUM-OV-003_S1_UNSORTED_INFRACOLIC_OMENTUM_CAAGGGACATGGAACG	Mut-5	NA	Omentum	Peritoneum	scRNA-seq-WGS	1
SPECTRUM-OV-003_S1_UNSORTED_INFRACOLIC_OMENTUM_CAAGGGACATGGAACG	Mut-16	0	Omentum	Peritoneum	scRNA-seq-specific	0
SPECTRUM-OV-003_S1_UNSORTED_INFRACOLIC_OMENTUM_CAAGGGACATGGAACG	Mut-3	0	Omentum	Peritoneum	WGS-specific	0.90625
SPECTRUM-OV-003_S1_UNSORTED_INFRACOLIC_OMENTUM_CAAGGGACATGGAACG	Mut-18	0	Omentum	Peritoneum	scRNA-seq-specific	0
SPECTRUM-OV-003_S1_UNSORTED_INFRACOLIC_OMENTUM_CAAGGGACATGGAACG	Mut-21	0	Omentum	Peritoneum	scRNA-seq-specific	0
SPECTRUM-OV-003_S1_UNSORTED_INFRACOLIC_OMENTUM_CAAGGGACATGGAACG	Mut-7	1	Omentum	Peritoneum	WGS-specific	1
SPECTRUM-OV-003_S1_UNSORTED_INFRACOLIC_OMENTUM_CAAGGGACATGGAACG	Mut-19	0	Omentum	Peritoneum	scRNA-seq-specific	0
SPECTRUM-OV-003_S1_UNSORTED_INFRACOLIC_OMENTUM_CAAGGGACATGGAACG	Mut-10	NA	Omentum	Peritoneum	WGS-specific	0.784125
SPECTRUM-OV-003_S1_UNSORTED_INFRACOLIC_OMENTUM_CAAGGGACATGGAACG	Mut-13	NA	Omentum	Peritoneum	scRNA-seq-specific	0
SPECTRUM-OV-003_S1_UNSORTED_INFRACOLIC_OMENTUM_CAAGGGACATGGAACG	Mut-17	0	Omentum	Peritoneum	WGS-specific	0.28875
SPECTRUM-OV-003_S1_UNSORTED_INFRACOLIC_OMENTUM_CAAGGGATCTGAGCAT	Mut-9	NA	Omentum	Peritoneum	WGS-specific	1
SPECTRUM-OV-003_S1_UNSORTED_INFRACOLIC_OMENTUM_CAAGGGATCTGAGCAT	Mut-6	0	Omentum	Peritoneum	scRNA-seq-specific	0
SPECTRUM-OV-003_S1_UNSORTED_INFRACOLIC_OMENTUM_CAAGGGATCTGAGCAT	Mut-2	1	Omentum	Peritoneum	scRNA-seq-WGS	0.649606
SPECTRUM-OV-003_S1_UNSORTED_INFRACOLIC_OMENTUM_CAAGGGATCTGAGCAT	Mut-15	NA	Omentum	Peritoneum	scRNA-seq-specific	0
SPECTRUM-OV-003_S1_UNSORTED_INFRACOLIC_OMENTUM_CAAGGGATCTGAGCAT	Mut-14	NA	Omentum	Peritoneum	scRNA-seq-specific	0
SPECTRUM-OV-003_S1_UNSORTED_INFRACOLIC_OMENTUM_CAAGGGATCTGAGCAT	Mut-4	1	Omentum	Peritoneum	scRNA-seq-WGS	1
SPECTRUM-OV-003_S1_UNSORTED_INFRACOLIC_OMENTUM_CAAGGGATCTGAGCAT	Mut-8	NA	Omentum	Peritoneum	WGS-specific	0.68875
SPECTRUM-OV-003_S1_UNSORTED_INFRACOLIC_OMENTUM_CAAGGGATCTGAGCAT	Mut-1	1	Omentum	Peritoneum	WGS-specific	0.928125
SPECTRUM-OV-003_S1_UNSORTED_INFRACOLIC_OMENTUM_CAAGGGATCTGAGCAT	Mut-11	NA	Omentum	Peritoneum	WGS-specific	1
SPECTRUM-OV-003_S1_UNSORTED_INFRACOLIC_OMENTUM_CAAGGGATCTGAGCAT	Mut-20	0	Omentum	Peritoneum	scRNA-seq-specific	0
SPECTRUM-OV-003_S1_UNSORTED_INFRACOLIC_OMENTUM_CAAGGGATCTGAGCAT	Mut-12	NA	Omentum	Peritoneum	scRNA-seq-specific	0
SPECTRUM-OV-003_S1_UNSORTED_INFRACOLIC_OMENTUM_CAAGGGATCTGAGCAT	Mut-5	NA	Omentum	Peritoneum	scRNA-seq-WGS	1
SPECTRUM-OV-003_S1_UNSORTED_INFRACOLIC_OMENTUM_CAAGGGATCTGAGCAT	Mut-16	NA	Omentum	Peritoneum	scRNA-seq-specific	0
SPECTRUM-OV-003_S1_UNSORTED_INFRACOLIC_OMENTUM_CAAGGGATCTGAGCAT	Mut-3	NA	Omentum	Peritoneum	WGS-specific	0.90625
SPECTRUM-OV-003_S1_UNSORTED_INFRACOLIC_OMENTUM_CAAGGGATCTGAGCAT	Mut-18	0	Omentum	Peritoneum	scRNA-seq-specific	0
SPECTRUM-OV-003_S1_UNSORTED_INFRACOLIC_OMENTUM_CAAGGGATCTGAGCAT	Mut-21	0	Omentum	Peritoneum	scRNA-seq-specific	0
SPECTRUM-OV-003_S1_UNSORTED_INFRACOLIC_OMENTUM_CAAGGGATCTGAGCAT	Mut-7	0	Omentum	Peritoneum	WGS-specific	1
SPECTRUM-OV-003_S1_UNSORTED_INFRACOLIC_OMENTUM_CAAGGGATCTGAGCAT	Mut-19	0	Omentum	Peritoneum	scRNA-seq-specific	0
SPECTRUM-OV-003_S1_UNSORTED_INFRACOLIC_OMENTUM_CAAGGGATCTGAGCAT	Mut-10	NA	Omentum	Peritoneum	WGS-specific	0.784125
SPECTRUM-OV-003_S1_UNSORTED_INFRACOLIC_OMENTUM_CAAGGGATCTGAGCAT	Mut-13	NA	Omentum	Peritoneum	scRNA-seq-specific	0
SPECTRUM-OV-003_S1_UNSORTED_INFRACOLIC_OMENTUM_CAAGGGATCTGAGCAT	Mut-17	0	Omentum	Peritoneum	WGS-specific	0.28875
SPECTRUM-OV-003_S1_UNSORTED_INFRACOLIC_OMENTUM_CAATACGAGCCTCTGG	Mut-9	NA	Omentum	Peritoneum	WGS-specific	1
SPECTRUM-OV-003_S1_UNSORTED_INFRACOLIC_OMENTUM_CAATACGAGCCTCTGG	Mut-6	NA	Omentum	Peritoneum	scRNA-seq-specific	0
SPECTRUM-OV-003_S1_UNSORTED_INFRACOLIC_OMENTUM_CAATACGAGCCTCTGG	Mut-2	1	Omentum	Peritoneum	scRNA-seq-WGS	0.649606
SPECTRUM-OV-003_S1_UNSORTED_INFRACOLIC_OMENTUM_CAATACGAGCCTCTGG	Mut-15	NA	Omentum	Peritoneum	scRNA-seq-specific	0
SPECTRUM-OV-003_S1_UNSORTED_INFRACOLIC_OMENTUM_CAATACGAGCCTCTGG	Mut-14	0	Omentum	Peritoneum	scRNA-seq-specific	0
SPECTRUM-OV-003_S1_UNSORTED_INFRACOLIC_OMENTUM_CAATACGAGCCTCTGG	Mut-4	NA	Omentum	Peritoneum	scRNA-seq-WGS	1
SPECTRUM-OV-003_S1_UNSORTED_INFRACOLIC_OMENTUM_CAATACGAGCCTCTGG	Mut-8	NA	Omentum	Peritoneum	WGS-specific	0.68875
SPECTRUM-OV-003_S1_UNSORTED_INFRACOLIC_OMENTUM_CAATACGAGCCTCTGG	Mut-1	NA	Omentum	Peritoneum	WGS-specific	0.928125
SPECTRUM-OV-003_S1_UNSORTED_INFRACOLIC_OMENTUM_CAATACGAGCCTCTGG	Mut-11	NA	Omentum	Peritoneum	WGS-specific	1
SPECTRUM-OV-003_S1_UNSORTED_INFRACOLIC_OMENTUM_CAATACGAGCCTCTGG	Mut-20	NA	Omentum	Peritoneum	scRNA-seq-specific	0
SPECTRUM-OV-003_S1_UNSORTED_INFRACOLIC_OMENTUM_CAATACGAGCCTCTGG	Mut-12	NA	Omentum	Peritoneum	scRNA-seq-specific	0
SPECTRUM-OV-003_S1_UNSORTED_INFRACOLIC_OMENTUM_CAATACGAGCCTCTGG	Mut-5	NA	Omentum	Peritoneum	scRNA-seq-WGS	1
SPECTRUM-OV-003_S1_UNSORTED_INFRACOLIC_OMENTUM_CAATACGAGCCTCTGG	Mut-16	NA	Omentum	Peritoneum	scRNA-seq-specific	0
SPECTRUM-OV-003_S1_UNSORTED_INFRACOLIC_OMENTUM_CAATACGAGCCTCTGG	Mut-3	1	Omentum	Peritoneum	WGS-specific	0.90625
SPECTRUM-OV-003_S1_UNSORTED_INFRACOLIC_OMENTUM_CAATACGAGCCTCTGG	Mut-18	0	Omentum	Peritoneum	scRNA-seq-specific	0
SPECTRUM-OV-003_S1_UNSORTED_INFRACOLIC_OMENTUM_CAATACGAGCCTCTGG	Mut-21	0	Omentum	Peritoneum	scRNA-seq-specific	0
SPECTRUM-OV-003_S1_UNSORTED_INFRACOLIC_OMENTUM_CAATACGAGCCTCTGG	Mut-7	NA	Omentum	Peritoneum	WGS-specific	1
SPECTRUM-OV-003_S1_UNSORTED_INFRACOLIC_OMENTUM_CAATACGAGCCTCTGG	Mut-19	0	Omentum	Peritoneum	scRNA-seq-specific	0
SPECTRUM-OV-003_S1_UNSORTED_INFRACOLIC_OMENTUM_CAATACGAGCCTCTGG	Mut-10	NA	Omentum	Peritoneum	WGS-specific	0.784125
SPECTRUM-OV-003_S1_UNSORTED_INFRACOLIC_OMENTUM_CAATACGAGCCTCTGG	Mut-13	NA	Omentum	Peritoneum	scRNA-seq-specific	0
SPECTRUM-OV-003_S1_UNSORTED_INFRACOLIC_OMENTUM_CAATACGAGCCTCTGG	Mut-17	0	Omentum	Peritoneum	WGS-specific	0.28875
SPECTRUM-OV-003_S1_UNSORTED_INFRACOLIC_OMENTUM_CAATGACTCGTTCTCG	Mut-9	NA	Omentum	Peritoneum	WGS-specific	1
SPECTRUM-OV-003_S1_UNSORTED_INFRACOLIC_OMENTUM_CAATGACTCGTTCTCG	Mut-6	0	Omentum	Peritoneum	scRNA-seq-specific	0
SPECTRUM-OV-003_S1_UNSORTED_INFRACOLIC_OMENTUM_CAATGACTCGTTCTCG	Mut-2	1	Omentum	Peritoneum	scRNA-seq-WGS	0.649606
SPECTRUM-OV-003_S1_UNSORTED_INFRACOLIC_OMENTUM_CAATGACTCGTTCTCG	Mut-15	0	Omentum	Peritoneum	scRNA-seq-specific	0
SPECTRUM-OV-003_S1_UNSORTED_INFRACOLIC_OMENTUM_CAATGACTCGTTCTCG	Mut-14	0	Omentum	Peritoneum	scRNA-seq-specific	0
SPECTRUM-OV-003_S1_UNSORTED_INFRACOLIC_OMENTUM_CAATGACTCGTTCTCG	Mut-4	0	Omentum	Peritoneum	scRNA-seq-WGS	1
SPECTRUM-OV-003_S1_UNSORTED_INFRACOLIC_OMENTUM_CAATGACTCGTTCTCG	Mut-8	NA	Omentum	Peritoneum	WGS-specific	0.68875
SPECTRUM-OV-003_S1_UNSORTED_INFRACOLIC_OMENTUM_CAATGACTCGTTCTCG	Mut-1	0	Omentum	Peritoneum	WGS-specific	0.928125
SPECTRUM-OV-003_S1_UNSORTED_INFRACOLIC_OMENTUM_CAATGACTCGTTCTCG	Mut-11	NA	Omentum	Peritoneum	WGS-specific	1
SPECTRUM-OV-003_S1_UNSORTED_INFRACOLIC_OMENTUM_CAATGACTCGTTCTCG	Mut-20	NA	Omentum	Peritoneum	scRNA-seq-specific	0
SPECTRUM-OV-003_S1_UNSORTED_INFRACOLIC_OMENTUM_CAATGACTCGTTCTCG	Mut-12	1	Omentum	Peritoneum	scRNA-seq-specific	0
SPECTRUM-OV-003_S1_UNSORTED_INFRACOLIC_OMENTUM_CAATGACTCGTTCTCG	Mut-5	NA	Omentum	Peritoneum	scRNA-seq-WGS	1
SPECTRUM-OV-003_S1_UNSORTED_INFRACOLIC_OMENTUM_CAATGACTCGTTCTCG	Mut-16	0	Omentum	Peritoneum	scRNA-seq-specific	0
SPECTRUM-OV-003_S1_UNSORTED_INFRACOLIC_OMENTUM_CAATGACTCGTTCTCG	Mut-3	0	Omentum	Peritoneum	WGS-specific	0.90625
SPECTRUM-OV-003_S1_UNSORTED_INFRACOLIC_OMENTUM_CAATGACTCGTTCTCG	Mut-18	0	Omentum	Peritoneum	scRNA-seq-specific	0
SPECTRUM-OV-003_S1_UNSORTED_INFRACOLIC_OMENTUM_CAATGACTCGTTCTCG	Mut-21	NA	Omentum	Peritoneum	scRNA-seq-specific	0
SPECTRUM-OV-003_S1_UNSORTED_INFRACOLIC_OMENTUM_CAATGACTCGTTCTCG	Mut-7	0	Omentum	Peritoneum	WGS-specific	1
SPECTRUM-OV-003_S1_UNSORTED_INFRACOLIC_OMENTUM_CAATGACTCGTTCTCG	Mut-19	0	Omentum	Peritoneum	scRNA-seq-specific	0
SPECTRUM-OV-003_S1_UNSORTED_INFRACOLIC_OMENTUM_CAATGACTCGTTCTCG	Mut-10	NA	Omentum	Peritoneum	WGS-specific	0.784125
SPECTRUM-OV-003_S1_UNSORTED_INFRACOLIC_OMENTUM_CAATGACTCGTTCTCG	Mut-13	0	Omentum	Peritoneum	scRNA-seq-specific	0
SPECTRUM-OV-003_S1_UNSORTED_INFRACOLIC_OMENTUM_CAATGACTCGTTCTCG	Mut-17	0	Omentum	Peritoneum	WGS-specific	0.28875
SPECTRUM-OV-003_S1_UNSORTED_INFRACOLIC_OMENTUM_CACAACACAGCACAAG	Mut-9	NA	Omentum	Peritoneum	WGS-specific	1
SPECTRUM-OV-003_S1_UNSORTED_INFRACOLIC_OMENTUM_CACAACACAGCACAAG	Mut-6	0	Omentum	Peritoneum	scRNA-seq-specific	0
SPECTRUM-OV-003_S1_UNSORTED_INFRACOLIC_OMENTUM_CACAACACAGCACAAG	Mut-2	0	Omentum	Peritoneum	scRNA-seq-WGS	0.649606
SPECTRUM-OV-003_S1_UNSORTED_INFRACOLIC_OMENTUM_CACAACACAGCACAAG	Mut-15	NA	Omentum	Peritoneum	scRNA-seq-specific	0
SPECTRUM-OV-003_S1_UNSORTED_INFRACOLIC_OMENTUM_CACAACACAGCACAAG	Mut-14	NA	Omentum	Peritoneum	scRNA-seq-specific	0
SPECTRUM-OV-003_S1_UNSORTED_INFRACOLIC_OMENTUM_CACAACACAGCACAAG	Mut-4	NA	Omentum	Peritoneum	scRNA-seq-WGS	1
SPECTRUM-OV-003_S1_UNSORTED_INFRACOLIC_OMENTUM_CACAACACAGCACAAG	Mut-8	NA	Omentum	Peritoneum	WGS-specific	0.68875
SPECTRUM-OV-003_S1_UNSORTED_INFRACOLIC_OMENTUM_CACAACACAGCACAAG	Mut-1	1	Omentum	Peritoneum	WGS-specific	0.928125
SPECTRUM-OV-003_S1_UNSORTED_INFRACOLIC_OMENTUM_CACAACACAGCACAAG	Mut-11	NA	Omentum	Peritoneum	WGS-specific	1
SPECTRUM-OV-003_S1_UNSORTED_INFRACOLIC_OMENTUM_CACAACACAGCACAAG	Mut-20	NA	Omentum	Peritoneum	scRNA-seq-specific	0
SPECTRUM-OV-003_S1_UNSORTED_INFRACOLIC_OMENTUM_CACAACACAGCACAAG	Mut-12	NA	Omentum	Peritoneum	scRNA-seq-specific	0
SPECTRUM-OV-003_S1_UNSORTED_INFRACOLIC_OMENTUM_CACAACACAGCACAAG	Mut-5	NA	Omentum	Peritoneum	scRNA-seq-WGS	1
SPECTRUM-OV-003_S1_UNSORTED_INFRACOLIC_OMENTUM_CACAACACAGCACAAG	Mut-16	NA	Omentum	Peritoneum	scRNA-seq-specific	0
SPECTRUM-OV-003_S1_UNSORTED_INFRACOLIC_OMENTUM_CACAACACAGCACAAG	Mut-3	1	Omentum	Peritoneum	WGS-specific	0.90625
SPECTRUM-OV-003_S1_UNSORTED_INFRACOLIC_OMENTUM_CACAACACAGCACAAG	Mut-18	NA	Omentum	Peritoneum	scRNA-seq-specific	0
SPECTRUM-OV-003_S1_UNSORTED_INFRACOLIC_OMENTUM_CACAACACAGCACAAG	Mut-21	NA	Omentum	Peritoneum	scRNA-seq-specific	0
SPECTRUM-OV-003_S1_UNSORTED_INFRACOLIC_OMENTUM_CACAACACAGCACAAG	Mut-7	0	Omentum	Peritoneum	WGS-specific	1
SPECTRUM-OV-003_S1_UNSORTED_INFRACOLIC_OMENTUM_CACAACACAGCACAAG	Mut-19	0	Omentum	Peritoneum	scRNA-seq-specific	0
SPECTRUM-OV-003_S1_UNSORTED_INFRACOLIC_OMENTUM_CACAACACAGCACAAG	Mut-10	NA	Omentum	Peritoneum	WGS-specific	0.784125
SPECTRUM-OV-003_S1_UNSORTED_INFRACOLIC_OMENTUM_CACAACACAGCACAAG	Mut-13	NA	Omentum	Peritoneum	scRNA-seq-specific	0
SPECTRUM-OV-003_S1_UNSORTED_INFRACOLIC_OMENTUM_CACAACACAGCACAAG	Mut-17	0	Omentum	Peritoneum	WGS-specific	0.28875
SPECTRUM-OV-003_S1_UNSORTED_INFRACOLIC_OMENTUM_CACAGATCACATTACG	Mut-9	NA	Omentum	Peritoneum	WGS-specific	1
SPECTRUM-OV-003_S1_UNSORTED_INFRACOLIC_OMENTUM_CACAGATCACATTACG	Mut-6	0	Omentum	Peritoneum	scRNA-seq-specific	0
SPECTRUM-OV-003_S1_UNSORTED_INFRACOLIC_OMENTUM_CACAGATCACATTACG	Mut-2	1	Omentum	Peritoneum	scRNA-seq-WGS	0.649606
SPECTRUM-OV-003_S1_UNSORTED_INFRACOLIC_OMENTUM_CACAGATCACATTACG	Mut-15	0	Omentum	Peritoneum	scRNA-seq-specific	0
SPECTRUM-OV-003_S1_UNSORTED_INFRACOLIC_OMENTUM_CACAGATCACATTACG	Mut-14	0	Omentum	Peritoneum	scRNA-seq-specific	0
SPECTRUM-OV-003_S1_UNSORTED_INFRACOLIC_OMENTUM_CACAGATCACATTACG	Mut-4	0	Omentum	Peritoneum	scRNA-seq-WGS	1
SPECTRUM-OV-003_S1_UNSORTED_INFRACOLIC_OMENTUM_CACAGATCACATTACG	Mut-8	NA	Omentum	Peritoneum	WGS-specific	0.68875
SPECTRUM-OV-003_S1_UNSORTED_INFRACOLIC_OMENTUM_CACAGATCACATTACG	Mut-1	0	Omentum	Peritoneum	WGS-specific	0.928125
SPECTRUM-OV-003_S1_UNSORTED_INFRACOLIC_OMENTUM_CACAGATCACATTACG	Mut-11	NA	Omentum	Peritoneum	WGS-specific	1
SPECTRUM-OV-003_S1_UNSORTED_INFRACOLIC_OMENTUM_CACAGATCACATTACG	Mut-20	NA	Omentum	Peritoneum	scRNA-seq-specific	0
SPECTRUM-OV-003_S1_UNSORTED_INFRACOLIC_OMENTUM_CACAGATCACATTACG	Mut-12	1	Omentum	Peritoneum	scRNA-seq-specific	0
SPECTRUM-OV-003_S1_UNSORTED_INFRACOLIC_OMENTUM_CACAGATCACATTACG	Mut-5	NA	Omentum	Peritoneum	scRNA-seq-WGS	1
SPECTRUM-OV-003_S1_UNSORTED_INFRACOLIC_OMENTUM_CACAGATCACATTACG	Mut-16	NA	Omentum	Peritoneum	scRNA-seq-specific	0
SPECTRUM-OV-003_S1_UNSORTED_INFRACOLIC_OMENTUM_CACAGATCACATTACG	Mut-3	1	Omentum	Peritoneum	WGS-specific	0.90625
SPECTRUM-OV-003_S1_UNSORTED_INFRACOLIC_OMENTUM_CACAGATCACATTACG	Mut-18	0	Omentum	Peritoneum	scRNA-seq-specific	0
SPECTRUM-OV-003_S1_UNSORTED_INFRACOLIC_OMENTUM_CACAGATCACATTACG	Mut-21	NA	Omentum	Peritoneum	scRNA-seq-specific	0
SPECTRUM-OV-003_S1_UNSORTED_INFRACOLIC_OMENTUM_CACAGATCACATTACG	Mut-7	0	Omentum	Peritoneum	WGS-specific	1
SPECTRUM-OV-003_S1_UNSORTED_INFRACOLIC_OMENTUM_CACAGATCACATTACG	Mut-19	0	Omentum	Peritoneum	scRNA-seq-specific	0
SPECTRUM-OV-003_S1_UNSORTED_INFRACOLIC_OMENTUM_CACAGATCACATTACG	Mut-10	NA	Omentum	Peritoneum	WGS-specific	0.784125
SPECTRUM-OV-003_S1_UNSORTED_INFRACOLIC_OMENTUM_CACAGATCACATTACG	Mut-13	0	Omentum	Peritoneum	scRNA-seq-specific	0
SPECTRUM-OV-003_S1_UNSORTED_INFRACOLIC_OMENTUM_CACAGATCACATTACG	Mut-17	0	Omentum	Peritoneum	WGS-specific	0.28875
SPECTRUM-OV-003_S1_UNSORTED_INFRACOLIC_OMENTUM_CACAGGCTCACGGAGA	Mut-9	NA	Omentum	Peritoneum	WGS-specific	1
SPECTRUM-OV-003_S1_UNSORTED_INFRACOLIC_OMENTUM_CACAGGCTCACGGAGA	Mut-6	0	Omentum	Peritoneum	scRNA-seq-specific	0
SPECTRUM-OV-003_S1_UNSORTED_INFRACOLIC_OMENTUM_CACAGGCTCACGGAGA	Mut-2	1	Omentum	Peritoneum	scRNA-seq-WGS	0.649606
SPECTRUM-OV-003_S1_UNSORTED_INFRACOLIC_OMENTUM_CACAGGCTCACGGAGA	Mut-15	NA	Omentum	Peritoneum	scRNA-seq-specific	0
SPECTRUM-OV-003_S1_UNSORTED_INFRACOLIC_OMENTUM_CACAGGCTCACGGAGA	Mut-14	NA	Omentum	Peritoneum	scRNA-seq-specific	0
SPECTRUM-OV-003_S1_UNSORTED_INFRACOLIC_OMENTUM_CACAGGCTCACGGAGA	Mut-4	NA	Omentum	Peritoneum	scRNA-seq-WGS	1
SPECTRUM-OV-003_S1_UNSORTED_INFRACOLIC_OMENTUM_CACAGGCTCACGGAGA	Mut-8	NA	Omentum	Peritoneum	WGS-specific	0.68875
SPECTRUM-OV-003_S1_UNSORTED_INFRACOLIC_OMENTUM_CACAGGCTCACGGAGA	Mut-1	NA	Omentum	Peritoneum	WGS-specific	0.928125
SPECTRUM-OV-003_S1_UNSORTED_INFRACOLIC_OMENTUM_CACAGGCTCACGGAGA	Mut-11	NA	Omentum	Peritoneum	WGS-specific	1
SPECTRUM-OV-003_S1_UNSORTED_INFRACOLIC_OMENTUM_CACAGGCTCACGGAGA	Mut-20	NA	Omentum	Peritoneum	scRNA-seq-specific	0
SPECTRUM-OV-003_S1_UNSORTED_INFRACOLIC_OMENTUM_CACAGGCTCACGGAGA	Mut-12	0	Omentum	Peritoneum	scRNA-seq-specific	0
SPECTRUM-OV-003_S1_UNSORTED_INFRACOLIC_OMENTUM_CACAGGCTCACGGAGA	Mut-5	NA	Omentum	Peritoneum	scRNA-seq-WGS	1
SPECTRUM-OV-003_S1_UNSORTED_INFRACOLIC_OMENTUM_CACAGGCTCACGGAGA	Mut-16	0	Omentum	Peritoneum	scRNA-seq-specific	0
SPECTRUM-OV-003_S1_UNSORTED_INFRACOLIC_OMENTUM_CACAGGCTCACGGAGA	Mut-3	NA	Omentum	Peritoneum	WGS-specific	0.90625
SPECTRUM-OV-003_S1_UNSORTED_INFRACOLIC_OMENTUM_CACAGGCTCACGGAGA	Mut-18	0	Omentum	Peritoneum	scRNA-seq-specific	0
SPECTRUM-OV-003_S1_UNSORTED_INFRACOLIC_OMENTUM_CACAGGCTCACGGAGA	Mut-21	0	Omentum	Peritoneum	scRNA-seq-specific	0
SPECTRUM-OV-003_S1_UNSORTED_INFRACOLIC_OMENTUM_CACAGGCTCACGGAGA	Mut-7	NA	Omentum	Peritoneum	WGS-specific	1
SPECTRUM-OV-003_S1_UNSORTED_INFRACOLIC_OMENTUM_CACAGGCTCACGGAGA	Mut-19	0	Omentum	Peritoneum	scRNA-seq-specific	0
SPECTRUM-OV-003_S1_UNSORTED_INFRACOLIC_OMENTUM_CACAGGCTCACGGAGA	Mut-10	1	Omentum	Peritoneum	WGS-specific	0.784125
SPECTRUM-OV-003_S1_UNSORTED_INFRACOLIC_OMENTUM_CACAGGCTCACGGAGA	Mut-13	NA	Omentum	Peritoneum	scRNA-seq-specific	0
SPECTRUM-OV-003_S1_UNSORTED_INFRACOLIC_OMENTUM_CACAGGCTCACGGAGA	Mut-17	0	Omentum	Peritoneum	WGS-specific	0.28875
SPECTRUM-OV-003_S1_UNSORTED_INFRACOLIC_OMENTUM_CACATGAAGCACACAG	Mut-9	NA	Omentum	Peritoneum	WGS-specific	1
SPECTRUM-OV-003_S1_UNSORTED_INFRACOLIC_OMENTUM_CACATGAAGCACACAG	Mut-6	0	Omentum	Peritoneum	scRNA-seq-specific	0
SPECTRUM-OV-003_S1_UNSORTED_INFRACOLIC_OMENTUM_CACATGAAGCACACAG	Mut-2	1	Omentum	Peritoneum	scRNA-seq-WGS	0.649606
SPECTRUM-OV-003_S1_UNSORTED_INFRACOLIC_OMENTUM_CACATGAAGCACACAG	Mut-15	0	Omentum	Peritoneum	scRNA-seq-specific	0
SPECTRUM-OV-003_S1_UNSORTED_INFRACOLIC_OMENTUM_CACATGAAGCACACAG	Mut-14	0	Omentum	Peritoneum	scRNA-seq-specific	0
SPECTRUM-OV-003_S1_UNSORTED_INFRACOLIC_OMENTUM_CACATGAAGCACACAG	Mut-4	0	Omentum	Peritoneum	scRNA-seq-WGS	1
SPECTRUM-OV-003_S1_UNSORTED_INFRACOLIC_OMENTUM_CACATGAAGCACACAG	Mut-8	0	Omentum	Peritoneum	WGS-specific	0.68875
SPECTRUM-OV-003_S1_UNSORTED_INFRACOLIC_OMENTUM_CACATGAAGCACACAG	Mut-1	1	Omentum	Peritoneum	WGS-specific	0.928125
SPECTRUM-OV-003_S1_UNSORTED_INFRACOLIC_OMENTUM_CACATGAAGCACACAG	Mut-11	NA	Omentum	Peritoneum	WGS-specific	1
SPECTRUM-OV-003_S1_UNSORTED_INFRACOLIC_OMENTUM_CACATGAAGCACACAG	Mut-20	NA	Omentum	Peritoneum	scRNA-seq-specific	0
SPECTRUM-OV-003_S1_UNSORTED_INFRACOLIC_OMENTUM_CACATGAAGCACACAG	Mut-12	0	Omentum	Peritoneum	scRNA-seq-specific	0
SPECTRUM-OV-003_S1_UNSORTED_INFRACOLIC_OMENTUM_CACATGAAGCACACAG	Mut-5	NA	Omentum	Peritoneum	scRNA-seq-WGS	1
SPECTRUM-OV-003_S1_UNSORTED_INFRACOLIC_OMENTUM_CACATGAAGCACACAG	Mut-16	0	Omentum	Peritoneum	scRNA-seq-specific	0
SPECTRUM-OV-003_S1_UNSORTED_INFRACOLIC_OMENTUM_CACATGAAGCACACAG	Mut-3	NA	Omentum	Peritoneum	WGS-specific	0.90625
SPECTRUM-OV-003_S1_UNSORTED_INFRACOLIC_OMENTUM_CACATGAAGCACACAG	Mut-18	0	Omentum	Peritoneum	scRNA-seq-specific	0
SPECTRUM-OV-003_S1_UNSORTED_INFRACOLIC_OMENTUM_CACATGAAGCACACAG	Mut-21	0	Omentum	Peritoneum	scRNA-seq-specific	0
SPECTRUM-OV-003_S1_UNSORTED_INFRACOLIC_OMENTUM_CACATGAAGCACACAG	Mut-7	0	Omentum	Peritoneum	WGS-specific	1
SPECTRUM-OV-003_S1_UNSORTED_INFRACOLIC_OMENTUM_CACATGAAGCACACAG	Mut-19	0	Omentum	Peritoneum	scRNA-seq-specific	0
SPECTRUM-OV-003_S1_UNSORTED_INFRACOLIC_OMENTUM_CACATGAAGCACACAG	Mut-10	NA	Omentum	Peritoneum	WGS-specific	0.784125
SPECTRUM-OV-003_S1_UNSORTED_INFRACOLIC_OMENTUM_CACATGAAGCACACAG	Mut-13	NA	Omentum	Peritoneum	scRNA-seq-specific	0
SPECTRUM-OV-003_S1_UNSORTED_INFRACOLIC_OMENTUM_CACATGAAGCACACAG	Mut-17	0	Omentum	Peritoneum	WGS-specific	0.28875
SPECTRUM-OV-003_S1_UNSORTED_INFRACOLIC_OMENTUM_CACTAAGCAAGGGTCA	Mut-9	NA	Omentum	Peritoneum	WGS-specific	1
SPECTRUM-OV-003_S1_UNSORTED_INFRACOLIC_OMENTUM_CACTAAGCAAGGGTCA	Mut-6	0	Omentum	Peritoneum	scRNA-seq-specific	0
SPECTRUM-OV-003_S1_UNSORTED_INFRACOLIC_OMENTUM_CACTAAGCAAGGGTCA	Mut-2	0	Omentum	Peritoneum	scRNA-seq-WGS	0.649606
SPECTRUM-OV-003_S1_UNSORTED_INFRACOLIC_OMENTUM_CACTAAGCAAGGGTCA	Mut-15	NA	Omentum	Peritoneum	scRNA-seq-specific	0
SPECTRUM-OV-003_S1_UNSORTED_INFRACOLIC_OMENTUM_CACTAAGCAAGGGTCA	Mut-14	NA	Omentum	Peritoneum	scRNA-seq-specific	0
SPECTRUM-OV-003_S1_UNSORTED_INFRACOLIC_OMENTUM_CACTAAGCAAGGGTCA	Mut-4	NA	Omentum	Peritoneum	scRNA-seq-WGS	1
SPECTRUM-OV-003_S1_UNSORTED_INFRACOLIC_OMENTUM_CACTAAGCAAGGGTCA	Mut-8	NA	Omentum	Peritoneum	WGS-specific	0.68875
SPECTRUM-OV-003_S1_UNSORTED_INFRACOLIC_OMENTUM_CACTAAGCAAGGGTCA	Mut-1	1	Omentum	Peritoneum	WGS-specific	0.928125
SPECTRUM-OV-003_S1_UNSORTED_INFRACOLIC_OMENTUM_CACTAAGCAAGGGTCA	Mut-11	NA	Omentum	Peritoneum	WGS-specific	1
SPECTRUM-OV-003_S1_UNSORTED_INFRACOLIC_OMENTUM_CACTAAGCAAGGGTCA	Mut-20	NA	Omentum	Peritoneum	scRNA-seq-specific	0
SPECTRUM-OV-003_S1_UNSORTED_INFRACOLIC_OMENTUM_CACTAAGCAAGGGTCA	Mut-12	NA	Omentum	Peritoneum	scRNA-seq-specific	0
SPECTRUM-OV-003_S1_UNSORTED_INFRACOLIC_OMENTUM_CACTAAGCAAGGGTCA	Mut-5	1	Omentum	Peritoneum	scRNA-seq-WGS	1
SPECTRUM-OV-003_S1_UNSORTED_INFRACOLIC_OMENTUM_CACTAAGCAAGGGTCA	Mut-16	NA	Omentum	Peritoneum	scRNA-seq-specific	0
SPECTRUM-OV-003_S1_UNSORTED_INFRACOLIC_OMENTUM_CACTAAGCAAGGGTCA	Mut-3	NA	Omentum	Peritoneum	WGS-specific	0.90625
SPECTRUM-OV-003_S1_UNSORTED_INFRACOLIC_OMENTUM_CACTAAGCAAGGGTCA	Mut-18	0	Omentum	Peritoneum	scRNA-seq-specific	0
SPECTRUM-OV-003_S1_UNSORTED_INFRACOLIC_OMENTUM_CACTAAGCAAGGGTCA	Mut-21	NA	Omentum	Peritoneum	scRNA-seq-specific	0
SPECTRUM-OV-003_S1_UNSORTED_INFRACOLIC_OMENTUM_CACTAAGCAAGGGTCA	Mut-7	NA	Omentum	Peritoneum	WGS-specific	1
SPECTRUM-OV-003_S1_UNSORTED_INFRACOLIC_OMENTUM_CACTAAGCAAGGGTCA	Mut-19	NA	Omentum	Peritoneum	scRNA-seq-specific	0
SPECTRUM-OV-003_S1_UNSORTED_INFRACOLIC_OMENTUM_CACTAAGCAAGGGTCA	Mut-10	0	Omentum	Peritoneum	WGS-specific	0.784125
SPECTRUM-OV-003_S1_UNSORTED_INFRACOLIC_OMENTUM_CACTAAGCAAGGGTCA	Mut-13	NA	Omentum	Peritoneum	scRNA-seq-specific	0
SPECTRUM-OV-003_S1_UNSORTED_INFRACOLIC_OMENTUM_CACTAAGCAAGGGTCA	Mut-17	0	Omentum	Peritoneum	WGS-specific	0.28875
SPECTRUM-OV-003_S1_UNSORTED_INFRACOLIC_OMENTUM_CAGAGCCTCGCTTGCT	Mut-9	NA	Omentum	Peritoneum	WGS-specific	1
SPECTRUM-OV-003_S1_UNSORTED_INFRACOLIC_OMENTUM_CAGAGCCTCGCTTGCT	Mut-6	NA	Omentum	Peritoneum	scRNA-seq-specific	0
SPECTRUM-OV-003_S1_UNSORTED_INFRACOLIC_OMENTUM_CAGAGCCTCGCTTGCT	Mut-2	1	Omentum	Peritoneum	scRNA-seq-WGS	0.649606
SPECTRUM-OV-003_S1_UNSORTED_INFRACOLIC_OMENTUM_CAGAGCCTCGCTTGCT	Mut-15	NA	Omentum	Peritoneum	scRNA-seq-specific	0
SPECTRUM-OV-003_S1_UNSORTED_INFRACOLIC_OMENTUM_CAGAGCCTCGCTTGCT	Mut-14	NA	Omentum	Peritoneum	scRNA-seq-specific	0
SPECTRUM-OV-003_S1_UNSORTED_INFRACOLIC_OMENTUM_CAGAGCCTCGCTTGCT	Mut-4	NA	Omentum	Peritoneum	scRNA-seq-WGS	1
SPECTRUM-OV-003_S1_UNSORTED_INFRACOLIC_OMENTUM_CAGAGCCTCGCTTGCT	Mut-8	NA	Omentum	Peritoneum	WGS-specific	0.68875
SPECTRUM-OV-003_S1_UNSORTED_INFRACOLIC_OMENTUM_CAGAGCCTCGCTTGCT	Mut-1	1	Omentum	Peritoneum	WGS-specific	0.928125
SPECTRUM-OV-003_S1_UNSORTED_INFRACOLIC_OMENTUM_CAGAGCCTCGCTTGCT	Mut-11	NA	Omentum	Peritoneum	WGS-specific	1
SPECTRUM-OV-003_S1_UNSORTED_INFRACOLIC_OMENTUM_CAGAGCCTCGCTTGCT	Mut-20	NA	Omentum	Peritoneum	scRNA-seq-specific	0
SPECTRUM-OV-003_S1_UNSORTED_INFRACOLIC_OMENTUM_CAGAGCCTCGCTTGCT	Mut-12	NA	Omentum	Peritoneum	scRNA-seq-specific	0
SPECTRUM-OV-003_S1_UNSORTED_INFRACOLIC_OMENTUM_CAGAGCCTCGCTTGCT	Mut-5	NA	Omentum	Peritoneum	scRNA-seq-WGS	1
SPECTRUM-OV-003_S1_UNSORTED_INFRACOLIC_OMENTUM_CAGAGCCTCGCTTGCT	Mut-16	NA	Omentum	Peritoneum	scRNA-seq-specific	0
SPECTRUM-OV-003_S1_UNSORTED_INFRACOLIC_OMENTUM_CAGAGCCTCGCTTGCT	Mut-3	NA	Omentum	Peritoneum	WGS-specific	0.90625
SPECTRUM-OV-003_S1_UNSORTED_INFRACOLIC_OMENTUM_CAGAGCCTCGCTTGCT	Mut-18	NA	Omentum	Peritoneum	scRNA-seq-specific	0
SPECTRUM-OV-003_S1_UNSORTED_INFRACOLIC_OMENTUM_CAGAGCCTCGCTTGCT	Mut-21	0	Omentum	Peritoneum	scRNA-seq-specific	0
SPECTRUM-OV-003_S1_UNSORTED_INFRACOLIC_OMENTUM_CAGAGCCTCGCTTGCT	Mut-7	NA	Omentum	Peritoneum	WGS-specific	1
SPECTRUM-OV-003_S1_UNSORTED_INFRACOLIC_OMENTUM_CAGAGCCTCGCTTGCT	Mut-19	NA	Omentum	Peritoneum	scRNA-seq-specific	0
SPECTRUM-OV-003_S1_UNSORTED_INFRACOLIC_OMENTUM_CAGAGCCTCGCTTGCT	Mut-10	NA	Omentum	Peritoneum	WGS-specific	0.784125
SPECTRUM-OV-003_S1_UNSORTED_INFRACOLIC_OMENTUM_CAGAGCCTCGCTTGCT	Mut-13	NA	Omentum	Peritoneum	scRNA-seq-specific	0
SPECTRUM-OV-003_S1_UNSORTED_INFRACOLIC_OMENTUM_CAGAGCCTCGCTTGCT	Mut-17	0	Omentum	Peritoneum	WGS-specific	0.28875
SPECTRUM-OV-003_S1_UNSORTED_INFRACOLIC_OMENTUM_CAGATACTCTTCGACC	Mut-9	0	Omentum	Peritoneum	WGS-specific	1
SPECTRUM-OV-003_S1_UNSORTED_INFRACOLIC_OMENTUM_CAGATACTCTTCGACC	Mut-6	0	Omentum	Peritoneum	scRNA-seq-specific	0
SPECTRUM-OV-003_S1_UNSORTED_INFRACOLIC_OMENTUM_CAGATACTCTTCGACC	Mut-2	1	Omentum	Peritoneum	scRNA-seq-WGS	0.649606
SPECTRUM-OV-003_S1_UNSORTED_INFRACOLIC_OMENTUM_CAGATACTCTTCGACC	Mut-15	NA	Omentum	Peritoneum	scRNA-seq-specific	0
SPECTRUM-OV-003_S1_UNSORTED_INFRACOLIC_OMENTUM_CAGATACTCTTCGACC	Mut-14	NA	Omentum	Peritoneum	scRNA-seq-specific	0
SPECTRUM-OV-003_S1_UNSORTED_INFRACOLIC_OMENTUM_CAGATACTCTTCGACC	Mut-4	NA	Omentum	Peritoneum	scRNA-seq-WGS	1
SPECTRUM-OV-003_S1_UNSORTED_INFRACOLIC_OMENTUM_CAGATACTCTTCGACC	Mut-8	NA	Omentum	Peritoneum	WGS-specific	0.68875
SPECTRUM-OV-003_S1_UNSORTED_INFRACOLIC_OMENTUM_CAGATACTCTTCGACC	Mut-1	NA	Omentum	Peritoneum	WGS-specific	0.928125
SPECTRUM-OV-003_S1_UNSORTED_INFRACOLIC_OMENTUM_CAGATACTCTTCGACC	Mut-11	NA	Omentum	Peritoneum	WGS-specific	1
SPECTRUM-OV-003_S1_UNSORTED_INFRACOLIC_OMENTUM_CAGATACTCTTCGACC	Mut-20	NA	Omentum	Peritoneum	scRNA-seq-specific	0
SPECTRUM-OV-003_S1_UNSORTED_INFRACOLIC_OMENTUM_CAGATACTCTTCGACC	Mut-12	NA	Omentum	Peritoneum	scRNA-seq-specific	0
SPECTRUM-OV-003_S1_UNSORTED_INFRACOLIC_OMENTUM_CAGATACTCTTCGACC	Mut-5	NA	Omentum	Peritoneum	scRNA-seq-WGS	1
SPECTRUM-OV-003_S1_UNSORTED_INFRACOLIC_OMENTUM_CAGATACTCTTCGACC	Mut-16	NA	Omentum	Peritoneum	scRNA-seq-specific	0
SPECTRUM-OV-003_S1_UNSORTED_INFRACOLIC_OMENTUM_CAGATACTCTTCGACC	Mut-3	NA	Omentum	Peritoneum	WGS-specific	0.90625
SPECTRUM-OV-003_S1_UNSORTED_INFRACOLIC_OMENTUM_CAGATACTCTTCGACC	Mut-18	0	Omentum	Peritoneum	scRNA-seq-specific	0
SPECTRUM-OV-003_S1_UNSORTED_INFRACOLIC_OMENTUM_CAGATACTCTTCGACC	Mut-21	NA	Omentum	Peritoneum	scRNA-seq-specific	0
SPECTRUM-OV-003_S1_UNSORTED_INFRACOLIC_OMENTUM_CAGATACTCTTCGACC	Mut-7	NA	Omentum	Peritoneum	WGS-specific	1
SPECTRUM-OV-003_S1_UNSORTED_INFRACOLIC_OMENTUM_CAGATACTCTTCGACC	Mut-19	0	Omentum	Peritoneum	scRNA-seq-specific	0
SPECTRUM-OV-003_S1_UNSORTED_INFRACOLIC_OMENTUM_CAGATACTCTTCGACC	Mut-10	1	Omentum	Peritoneum	WGS-specific	0.784125
SPECTRUM-OV-003_S1_UNSORTED_INFRACOLIC_OMENTUM_CAGATACTCTTCGACC	Mut-13	NA	Omentum	Peritoneum	scRNA-seq-specific	0
SPECTRUM-OV-003_S1_UNSORTED_INFRACOLIC_OMENTUM_CAGATACTCTTCGACC	Mut-17	0	Omentum	Peritoneum	WGS-specific	0.28875
SPECTRUM-OV-003_S1_UNSORTED_INFRACOLIC_OMENTUM_CAGCACGAGGATGAGA	Mut-9	NA	Omentum	Peritoneum	WGS-specific	1
SPECTRUM-OV-003_S1_UNSORTED_INFRACOLIC_OMENTUM_CAGCACGAGGATGAGA	Mut-6	NA	Omentum	Peritoneum	scRNA-seq-specific	0
SPECTRUM-OV-003_S1_UNSORTED_INFRACOLIC_OMENTUM_CAGCACGAGGATGAGA	Mut-2	1	Omentum	Peritoneum	scRNA-seq-WGS	0.649606
SPECTRUM-OV-003_S1_UNSORTED_INFRACOLIC_OMENTUM_CAGCACGAGGATGAGA	Mut-15	0	Omentum	Peritoneum	scRNA-seq-specific	0
SPECTRUM-OV-003_S1_UNSORTED_INFRACOLIC_OMENTUM_CAGCACGAGGATGAGA	Mut-14	0	Omentum	Peritoneum	scRNA-seq-specific	0
SPECTRUM-OV-003_S1_UNSORTED_INFRACOLIC_OMENTUM_CAGCACGAGGATGAGA	Mut-4	NA	Omentum	Peritoneum	scRNA-seq-WGS	1
SPECTRUM-OV-003_S1_UNSORTED_INFRACOLIC_OMENTUM_CAGCACGAGGATGAGA	Mut-8	NA	Omentum	Peritoneum	WGS-specific	0.68875
SPECTRUM-OV-003_S1_UNSORTED_INFRACOLIC_OMENTUM_CAGCACGAGGATGAGA	Mut-1	1	Omentum	Peritoneum	WGS-specific	0.928125
SPECTRUM-OV-003_S1_UNSORTED_INFRACOLIC_OMENTUM_CAGCACGAGGATGAGA	Mut-11	1	Omentum	Peritoneum	WGS-specific	1
SPECTRUM-OV-003_S1_UNSORTED_INFRACOLIC_OMENTUM_CAGCACGAGGATGAGA	Mut-20	NA	Omentum	Peritoneum	scRNA-seq-specific	0
SPECTRUM-OV-003_S1_UNSORTED_INFRACOLIC_OMENTUM_CAGCACGAGGATGAGA	Mut-12	NA	Omentum	Peritoneum	scRNA-seq-specific	0
SPECTRUM-OV-003_S1_UNSORTED_INFRACOLIC_OMENTUM_CAGCACGAGGATGAGA	Mut-5	NA	Omentum	Peritoneum	scRNA-seq-WGS	1
SPECTRUM-OV-003_S1_UNSORTED_INFRACOLIC_OMENTUM_CAGCACGAGGATGAGA	Mut-16	NA	Omentum	Peritoneum	scRNA-seq-specific	0
SPECTRUM-OV-003_S1_UNSORTED_INFRACOLIC_OMENTUM_CAGCACGAGGATGAGA	Mut-3	0	Omentum	Peritoneum	WGS-specific	0.90625
SPECTRUM-OV-003_S1_UNSORTED_INFRACOLIC_OMENTUM_CAGCACGAGGATGAGA	Mut-18	0	Omentum	Peritoneum	scRNA-seq-specific	0
SPECTRUM-OV-003_S1_UNSORTED_INFRACOLIC_OMENTUM_CAGCACGAGGATGAGA	Mut-21	0	Omentum	Peritoneum	scRNA-seq-specific	0
SPECTRUM-OV-003_S1_UNSORTED_INFRACOLIC_OMENTUM_CAGCACGAGGATGAGA	Mut-7	0	Omentum	Peritoneum	WGS-specific	1
SPECTRUM-OV-003_S1_UNSORTED_INFRACOLIC_OMENTUM_CAGCACGAGGATGAGA	Mut-19	NA	Omentum	Peritoneum	scRNA-seq-specific	0
SPECTRUM-OV-003_S1_UNSORTED_INFRACOLIC_OMENTUM_CAGCACGAGGATGAGA	Mut-10	NA	Omentum	Peritoneum	WGS-specific	0.784125
SPECTRUM-OV-003_S1_UNSORTED_INFRACOLIC_OMENTUM_CAGCACGAGGATGAGA	Mut-13	NA	Omentum	Peritoneum	scRNA-seq-specific	0
SPECTRUM-OV-003_S1_UNSORTED_INFRACOLIC_OMENTUM_CAGCACGAGGATGAGA	Mut-17	0	Omentum	Peritoneum	WGS-specific	0.28875
SPECTRUM-OV-003_S1_UNSORTED_INFRACOLIC_OMENTUM_CAGCCAGGTCGACTGC	Mut-9	NA	Omentum	Peritoneum	WGS-specific	1
SPECTRUM-OV-003_S1_UNSORTED_INFRACOLIC_OMENTUM_CAGCCAGGTCGACTGC	Mut-6	0	Omentum	Peritoneum	scRNA-seq-specific	0
SPECTRUM-OV-003_S1_UNSORTED_INFRACOLIC_OMENTUM_CAGCCAGGTCGACTGC	Mut-2	1	Omentum	Peritoneum	scRNA-seq-WGS	0.649606
SPECTRUM-OV-003_S1_UNSORTED_INFRACOLIC_OMENTUM_CAGCCAGGTCGACTGC	Mut-15	0	Omentum	Peritoneum	scRNA-seq-specific	0
SPECTRUM-OV-003_S1_UNSORTED_INFRACOLIC_OMENTUM_CAGCCAGGTCGACTGC	Mut-14	0	Omentum	Peritoneum	scRNA-seq-specific	0
SPECTRUM-OV-003_S1_UNSORTED_INFRACOLIC_OMENTUM_CAGCCAGGTCGACTGC	Mut-4	NA	Omentum	Peritoneum	scRNA-seq-WGS	1
SPECTRUM-OV-003_S1_UNSORTED_INFRACOLIC_OMENTUM_CAGCCAGGTCGACTGC	Mut-8	NA	Omentum	Peritoneum	WGS-specific	0.68875
SPECTRUM-OV-003_S1_UNSORTED_INFRACOLIC_OMENTUM_CAGCCAGGTCGACTGC	Mut-1	1	Omentum	Peritoneum	WGS-specific	0.928125
SPECTRUM-OV-003_S1_UNSORTED_INFRACOLIC_OMENTUM_CAGCCAGGTCGACTGC	Mut-11	NA	Omentum	Peritoneum	WGS-specific	1
SPECTRUM-OV-003_S1_UNSORTED_INFRACOLIC_OMENTUM_CAGCCAGGTCGACTGC	Mut-20	NA	Omentum	Peritoneum	scRNA-seq-specific	0
SPECTRUM-OV-003_S1_UNSORTED_INFRACOLIC_OMENTUM_CAGCCAGGTCGACTGC	Mut-12	0	Omentum	Peritoneum	scRNA-seq-specific	0
SPECTRUM-OV-003_S1_UNSORTED_INFRACOLIC_OMENTUM_CAGCCAGGTCGACTGC	Mut-5	NA	Omentum	Peritoneum	scRNA-seq-WGS	1
SPECTRUM-OV-003_S1_UNSORTED_INFRACOLIC_OMENTUM_CAGCCAGGTCGACTGC	Mut-16	NA	Omentum	Peritoneum	scRNA-seq-specific	0
SPECTRUM-OV-003_S1_UNSORTED_INFRACOLIC_OMENTUM_CAGCCAGGTCGACTGC	Mut-3	0	Omentum	Peritoneum	WGS-specific	0.90625
SPECTRUM-OV-003_S1_UNSORTED_INFRACOLIC_OMENTUM_CAGCCAGGTCGACTGC	Mut-18	0	Omentum	Peritoneum	scRNA-seq-specific	0
SPECTRUM-OV-003_S1_UNSORTED_INFRACOLIC_OMENTUM_CAGCCAGGTCGACTGC	Mut-21	0	Omentum	Peritoneum	scRNA-seq-specific	0
SPECTRUM-OV-003_S1_UNSORTED_INFRACOLIC_OMENTUM_CAGCCAGGTCGACTGC	Mut-7	0	Omentum	Peritoneum	WGS-specific	1
SPECTRUM-OV-003_S1_UNSORTED_INFRACOLIC_OMENTUM_CAGCCAGGTCGACTGC	Mut-19	0	Omentum	Peritoneum	scRNA-seq-specific	0
SPECTRUM-OV-003_S1_UNSORTED_INFRACOLIC_OMENTUM_CAGCCAGGTCGACTGC	Mut-10	NA	Omentum	Peritoneum	WGS-specific	0.784125
SPECTRUM-OV-003_S1_UNSORTED_INFRACOLIC_OMENTUM_CAGCCAGGTCGACTGC	Mut-13	NA	Omentum	Peritoneum	scRNA-seq-specific	0
SPECTRUM-OV-003_S1_UNSORTED_INFRACOLIC_OMENTUM_CAGCCAGGTCGACTGC	Mut-17	0	Omentum	Peritoneum	WGS-specific	0.28875
SPECTRUM-OV-003_S1_UNSORTED_INFRACOLIC_OMENTUM_CAGCGTGGTCGGCCTA	Mut-9	0	Omentum	Peritoneum	WGS-specific	1
SPECTRUM-OV-003_S1_UNSORTED_INFRACOLIC_OMENTUM_CAGCGTGGTCGGCCTA	Mut-6	NA	Omentum	Peritoneum	scRNA-seq-specific	0
SPECTRUM-OV-003_S1_UNSORTED_INFRACOLIC_OMENTUM_CAGCGTGGTCGGCCTA	Mut-2	1	Omentum	Peritoneum	scRNA-seq-WGS	0.649606
SPECTRUM-OV-003_S1_UNSORTED_INFRACOLIC_OMENTUM_CAGCGTGGTCGGCCTA	Mut-15	NA	Omentum	Peritoneum	scRNA-seq-specific	0
SPECTRUM-OV-003_S1_UNSORTED_INFRACOLIC_OMENTUM_CAGCGTGGTCGGCCTA	Mut-14	0	Omentum	Peritoneum	scRNA-seq-specific	0
SPECTRUM-OV-003_S1_UNSORTED_INFRACOLIC_OMENTUM_CAGCGTGGTCGGCCTA	Mut-4	1	Omentum	Peritoneum	scRNA-seq-WGS	1
SPECTRUM-OV-003_S1_UNSORTED_INFRACOLIC_OMENTUM_CAGCGTGGTCGGCCTA	Mut-8	NA	Omentum	Peritoneum	WGS-specific	0.68875
SPECTRUM-OV-003_S1_UNSORTED_INFRACOLIC_OMENTUM_CAGCGTGGTCGGCCTA	Mut-1	1	Omentum	Peritoneum	WGS-specific	0.928125
SPECTRUM-OV-003_S1_UNSORTED_INFRACOLIC_OMENTUM_CAGCGTGGTCGGCCTA	Mut-11	NA	Omentum	Peritoneum	WGS-specific	1
SPECTRUM-OV-003_S1_UNSORTED_INFRACOLIC_OMENTUM_CAGCGTGGTCGGCCTA	Mut-20	NA	Omentum	Peritoneum	scRNA-seq-specific	0
SPECTRUM-OV-003_S1_UNSORTED_INFRACOLIC_OMENTUM_CAGCGTGGTCGGCCTA	Mut-12	0	Omentum	Peritoneum	scRNA-seq-specific	0
SPECTRUM-OV-003_S1_UNSORTED_INFRACOLIC_OMENTUM_CAGCGTGGTCGGCCTA	Mut-5	NA	Omentum	Peritoneum	scRNA-seq-WGS	1
SPECTRUM-OV-003_S1_UNSORTED_INFRACOLIC_OMENTUM_CAGCGTGGTCGGCCTA	Mut-16	NA	Omentum	Peritoneum	scRNA-seq-specific	0
SPECTRUM-OV-003_S1_UNSORTED_INFRACOLIC_OMENTUM_CAGCGTGGTCGGCCTA	Mut-3	NA	Omentum	Peritoneum	WGS-specific	0.90625
SPECTRUM-OV-003_S1_UNSORTED_INFRACOLIC_OMENTUM_CAGCGTGGTCGGCCTA	Mut-18	0	Omentum	Peritoneum	scRNA-seq-specific	0
SPECTRUM-OV-003_S1_UNSORTED_INFRACOLIC_OMENTUM_CAGCGTGGTCGGCCTA	Mut-21	0	Omentum	Peritoneum	scRNA-seq-specific	0
SPECTRUM-OV-003_S1_UNSORTED_INFRACOLIC_OMENTUM_CAGCGTGGTCGGCCTA	Mut-7	NA	Omentum	Peritoneum	WGS-specific	1
SPECTRUM-OV-003_S1_UNSORTED_INFRACOLIC_OMENTUM_CAGCGTGGTCGGCCTA	Mut-19	0	Omentum	Peritoneum	scRNA-seq-specific	0
SPECTRUM-OV-003_S1_UNSORTED_INFRACOLIC_OMENTUM_CAGCGTGGTCGGCCTA	Mut-10	0	Omentum	Peritoneum	WGS-specific	0.784125
SPECTRUM-OV-003_S1_UNSORTED_INFRACOLIC_OMENTUM_CAGCGTGGTCGGCCTA	Mut-13	NA	Omentum	Peritoneum	scRNA-seq-specific	0
SPECTRUM-OV-003_S1_UNSORTED_INFRACOLIC_OMENTUM_CAGCGTGGTCGGCCTA	Mut-17	NA	Omentum	Peritoneum	WGS-specific	0.28875
SPECTRUM-OV-003_S1_UNSORTED_INFRACOLIC_OMENTUM_CATACAGAGAGATCGC	Mut-9	NA	Omentum	Peritoneum	WGS-specific	1
SPECTRUM-OV-003_S1_UNSORTED_INFRACOLIC_OMENTUM_CATACAGAGAGATCGC	Mut-6	NA	Omentum	Peritoneum	scRNA-seq-specific	0
SPECTRUM-OV-003_S1_UNSORTED_INFRACOLIC_OMENTUM_CATACAGAGAGATCGC	Mut-2	1	Omentum	Peritoneum	scRNA-seq-WGS	0.649606
SPECTRUM-OV-003_S1_UNSORTED_INFRACOLIC_OMENTUM_CATACAGAGAGATCGC	Mut-15	NA	Omentum	Peritoneum	scRNA-seq-specific	0
SPECTRUM-OV-003_S1_UNSORTED_INFRACOLIC_OMENTUM_CATACAGAGAGATCGC	Mut-14	NA	Omentum	Peritoneum	scRNA-seq-specific	0
SPECTRUM-OV-003_S1_UNSORTED_INFRACOLIC_OMENTUM_CATACAGAGAGATCGC	Mut-4	NA	Omentum	Peritoneum	scRNA-seq-WGS	1
SPECTRUM-OV-003_S1_UNSORTED_INFRACOLIC_OMENTUM_CATACAGAGAGATCGC	Mut-8	1	Omentum	Peritoneum	WGS-specific	0.68875
SPECTRUM-OV-003_S1_UNSORTED_INFRACOLIC_OMENTUM_CATACAGAGAGATCGC	Mut-1	1	Omentum	Peritoneum	WGS-specific	0.928125
SPECTRUM-OV-003_S1_UNSORTED_INFRACOLIC_OMENTUM_CATACAGAGAGATCGC	Mut-11	NA	Omentum	Peritoneum	WGS-specific	1
SPECTRUM-OV-003_S1_UNSORTED_INFRACOLIC_OMENTUM_CATACAGAGAGATCGC	Mut-20	NA	Omentum	Peritoneum	scRNA-seq-specific	0
SPECTRUM-OV-003_S1_UNSORTED_INFRACOLIC_OMENTUM_CATACAGAGAGATCGC	Mut-12	0	Omentum	Peritoneum	scRNA-seq-specific	0
SPECTRUM-OV-003_S1_UNSORTED_INFRACOLIC_OMENTUM_CATACAGAGAGATCGC	Mut-5	1	Omentum	Peritoneum	scRNA-seq-WGS	1
SPECTRUM-OV-003_S1_UNSORTED_INFRACOLIC_OMENTUM_CATACAGAGAGATCGC	Mut-16	0	Omentum	Peritoneum	scRNA-seq-specific	0
SPECTRUM-OV-003_S1_UNSORTED_INFRACOLIC_OMENTUM_CATACAGAGAGATCGC	Mut-3	NA	Omentum	Peritoneum	WGS-specific	0.90625
SPECTRUM-OV-003_S1_UNSORTED_INFRACOLIC_OMENTUM_CATACAGAGAGATCGC	Mut-18	0	Omentum	Peritoneum	scRNA-seq-specific	0
SPECTRUM-OV-003_S1_UNSORTED_INFRACOLIC_OMENTUM_CATACAGAGAGATCGC	Mut-21	0	Omentum	Peritoneum	scRNA-seq-specific	0
SPECTRUM-OV-003_S1_UNSORTED_INFRACOLIC_OMENTUM_CATACAGAGAGATCGC	Mut-7	0	Omentum	Peritoneum	WGS-specific	1
SPECTRUM-OV-003_S1_UNSORTED_INFRACOLIC_OMENTUM_CATACAGAGAGATCGC	Mut-19	0	Omentum	Peritoneum	scRNA-seq-specific	0
SPECTRUM-OV-003_S1_UNSORTED_INFRACOLIC_OMENTUM_CATACAGAGAGATCGC	Mut-10	NA	Omentum	Peritoneum	WGS-specific	0.784125
SPECTRUM-OV-003_S1_UNSORTED_INFRACOLIC_OMENTUM_CATACAGAGAGATCGC	Mut-13	NA	Omentum	Peritoneum	scRNA-seq-specific	0
SPECTRUM-OV-003_S1_UNSORTED_INFRACOLIC_OMENTUM_CATACAGAGAGATCGC	Mut-17	0	Omentum	Peritoneum	WGS-specific	0.28875
SPECTRUM-OV-003_S1_UNSORTED_INFRACOLIC_OMENTUM_CATAGACCAATGCAGG	Mut-9	0	Omentum	Peritoneum	WGS-specific	1
SPECTRUM-OV-003_S1_UNSORTED_INFRACOLIC_OMENTUM_CATAGACCAATGCAGG	Mut-6	NA	Omentum	Peritoneum	scRNA-seq-specific	0
SPECTRUM-OV-003_S1_UNSORTED_INFRACOLIC_OMENTUM_CATAGACCAATGCAGG	Mut-2	1	Omentum	Peritoneum	scRNA-seq-WGS	0.649606
SPECTRUM-OV-003_S1_UNSORTED_INFRACOLIC_OMENTUM_CATAGACCAATGCAGG	Mut-15	0	Omentum	Peritoneum	scRNA-seq-specific	0
SPECTRUM-OV-003_S1_UNSORTED_INFRACOLIC_OMENTUM_CATAGACCAATGCAGG	Mut-14	0	Omentum	Peritoneum	scRNA-seq-specific	0
SPECTRUM-OV-003_S1_UNSORTED_INFRACOLIC_OMENTUM_CATAGACCAATGCAGG	Mut-4	0	Omentum	Peritoneum	scRNA-seq-WGS	1
SPECTRUM-OV-003_S1_UNSORTED_INFRACOLIC_OMENTUM_CATAGACCAATGCAGG	Mut-8	NA	Omentum	Peritoneum	WGS-specific	0.68875
SPECTRUM-OV-003_S1_UNSORTED_INFRACOLIC_OMENTUM_CATAGACCAATGCAGG	Mut-1	1	Omentum	Peritoneum	WGS-specific	0.928125
SPECTRUM-OV-003_S1_UNSORTED_INFRACOLIC_OMENTUM_CATAGACCAATGCAGG	Mut-11	0	Omentum	Peritoneum	WGS-specific	1
SPECTRUM-OV-003_S1_UNSORTED_INFRACOLIC_OMENTUM_CATAGACCAATGCAGG	Mut-20	NA	Omentum	Peritoneum	scRNA-seq-specific	0
SPECTRUM-OV-003_S1_UNSORTED_INFRACOLIC_OMENTUM_CATAGACCAATGCAGG	Mut-12	1	Omentum	Peritoneum	scRNA-seq-specific	0
SPECTRUM-OV-003_S1_UNSORTED_INFRACOLIC_OMENTUM_CATAGACCAATGCAGG	Mut-5	NA	Omentum	Peritoneum	scRNA-seq-WGS	1
SPECTRUM-OV-003_S1_UNSORTED_INFRACOLIC_OMENTUM_CATAGACCAATGCAGG	Mut-16	NA	Omentum	Peritoneum	scRNA-seq-specific	0
SPECTRUM-OV-003_S1_UNSORTED_INFRACOLIC_OMENTUM_CATAGACCAATGCAGG	Mut-3	NA	Omentum	Peritoneum	WGS-specific	0.90625
SPECTRUM-OV-003_S1_UNSORTED_INFRACOLIC_OMENTUM_CATAGACCAATGCAGG	Mut-18	0	Omentum	Peritoneum	scRNA-seq-specific	0
SPECTRUM-OV-003_S1_UNSORTED_INFRACOLIC_OMENTUM_CATAGACCAATGCAGG	Mut-21	NA	Omentum	Peritoneum	scRNA-seq-specific	0
SPECTRUM-OV-003_S1_UNSORTED_INFRACOLIC_OMENTUM_CATAGACCAATGCAGG	Mut-7	1	Omentum	Peritoneum	WGS-specific	1
SPECTRUM-OV-003_S1_UNSORTED_INFRACOLIC_OMENTUM_CATAGACCAATGCAGG	Mut-19	0	Omentum	Peritoneum	scRNA-seq-specific	0
SPECTRUM-OV-003_S1_UNSORTED_INFRACOLIC_OMENTUM_CATAGACCAATGCAGG	Mut-10	NA	Omentum	Peritoneum	WGS-specific	0.784125
SPECTRUM-OV-003_S1_UNSORTED_INFRACOLIC_OMENTUM_CATAGACCAATGCAGG	Mut-13	NA	Omentum	Peritoneum	scRNA-seq-specific	0
SPECTRUM-OV-003_S1_UNSORTED_INFRACOLIC_OMENTUM_CATAGACCAATGCAGG	Mut-17	0	Omentum	Peritoneum	WGS-specific	0.28875
SPECTRUM-OV-003_S1_UNSORTED_INFRACOLIC_OMENTUM_CATCCACAGTGCCCGT	Mut-9	NA	Omentum	Peritoneum	WGS-specific	1
SPECTRUM-OV-003_S1_UNSORTED_INFRACOLIC_OMENTUM_CATCCACAGTGCCCGT	Mut-6	NA	Omentum	Peritoneum	scRNA-seq-specific	0
SPECTRUM-OV-003_S1_UNSORTED_INFRACOLIC_OMENTUM_CATCCACAGTGCCCGT	Mut-2	1	Omentum	Peritoneum	scRNA-seq-WGS	0.649606
SPECTRUM-OV-003_S1_UNSORTED_INFRACOLIC_OMENTUM_CATCCACAGTGCCCGT	Mut-15	NA	Omentum	Peritoneum	scRNA-seq-specific	0
SPECTRUM-OV-003_S1_UNSORTED_INFRACOLIC_OMENTUM_CATCCACAGTGCCCGT	Mut-14	NA	Omentum	Peritoneum	scRNA-seq-specific	0
SPECTRUM-OV-003_S1_UNSORTED_INFRACOLIC_OMENTUM_CATCCACAGTGCCCGT	Mut-4	NA	Omentum	Peritoneum	scRNA-seq-WGS	1
SPECTRUM-OV-003_S1_UNSORTED_INFRACOLIC_OMENTUM_CATCCACAGTGCCCGT	Mut-8	NA	Omentum	Peritoneum	WGS-specific	0.68875
SPECTRUM-OV-003_S1_UNSORTED_INFRACOLIC_OMENTUM_CATCCACAGTGCCCGT	Mut-1	1	Omentum	Peritoneum	WGS-specific	0.928125
SPECTRUM-OV-003_S1_UNSORTED_INFRACOLIC_OMENTUM_CATCCACAGTGCCCGT	Mut-11	1	Omentum	Peritoneum	WGS-specific	1
SPECTRUM-OV-003_S1_UNSORTED_INFRACOLIC_OMENTUM_CATCCACAGTGCCCGT	Mut-20	NA	Omentum	Peritoneum	scRNA-seq-specific	0
SPECTRUM-OV-003_S1_UNSORTED_INFRACOLIC_OMENTUM_CATCCACAGTGCCCGT	Mut-12	NA	Omentum	Peritoneum	scRNA-seq-specific	0
SPECTRUM-OV-003_S1_UNSORTED_INFRACOLIC_OMENTUM_CATCCACAGTGCCCGT	Mut-5	1	Omentum	Peritoneum	scRNA-seq-WGS	1
SPECTRUM-OV-003_S1_UNSORTED_INFRACOLIC_OMENTUM_CATCCACAGTGCCCGT	Mut-16	NA	Omentum	Peritoneum	scRNA-seq-specific	0
SPECTRUM-OV-003_S1_UNSORTED_INFRACOLIC_OMENTUM_CATCCACAGTGCCCGT	Mut-3	NA	Omentum	Peritoneum	WGS-specific	0.90625
SPECTRUM-OV-003_S1_UNSORTED_INFRACOLIC_OMENTUM_CATCCACAGTGCCCGT	Mut-18	0	Omentum	Peritoneum	scRNA-seq-specific	0
SPECTRUM-OV-003_S1_UNSORTED_INFRACOLIC_OMENTUM_CATCCACAGTGCCCGT	Mut-21	0	Omentum	Peritoneum	scRNA-seq-specific	0
SPECTRUM-OV-003_S1_UNSORTED_INFRACOLIC_OMENTUM_CATCCACAGTGCCCGT	Mut-7	1	Omentum	Peritoneum	WGS-specific	1
SPECTRUM-OV-003_S1_UNSORTED_INFRACOLIC_OMENTUM_CATCCACAGTGCCCGT	Mut-19	0	Omentum	Peritoneum	scRNA-seq-specific	0
SPECTRUM-OV-003_S1_UNSORTED_INFRACOLIC_OMENTUM_CATCCACAGTGCCCGT	Mut-10	NA	Omentum	Peritoneum	WGS-specific	0.784125
SPECTRUM-OV-003_S1_UNSORTED_INFRACOLIC_OMENTUM_CATCCACAGTGCCCGT	Mut-13	NA	Omentum	Peritoneum	scRNA-seq-specific	0
SPECTRUM-OV-003_S1_UNSORTED_INFRACOLIC_OMENTUM_CATCCACAGTGCCCGT	Mut-17	0	Omentum	Peritoneum	WGS-specific	0.28875
SPECTRUM-OV-003_S1_UNSORTED_INFRACOLIC_OMENTUM_CATCGTCTCCACTAGA	Mut-9	NA	Omentum	Peritoneum	WGS-specific	1
SPECTRUM-OV-003_S1_UNSORTED_INFRACOLIC_OMENTUM_CATCGTCTCCACTAGA	Mut-6	NA	Omentum	Peritoneum	scRNA-seq-specific	0
SPECTRUM-OV-003_S1_UNSORTED_INFRACOLIC_OMENTUM_CATCGTCTCCACTAGA	Mut-2	1	Omentum	Peritoneum	scRNA-seq-WGS	0.649606
SPECTRUM-OV-003_S1_UNSORTED_INFRACOLIC_OMENTUM_CATCGTCTCCACTAGA	Mut-15	0	Omentum	Peritoneum	scRNA-seq-specific	0
SPECTRUM-OV-003_S1_UNSORTED_INFRACOLIC_OMENTUM_CATCGTCTCCACTAGA	Mut-14	0	Omentum	Peritoneum	scRNA-seq-specific	0
SPECTRUM-OV-003_S1_UNSORTED_INFRACOLIC_OMENTUM_CATCGTCTCCACTAGA	Mut-4	1	Omentum	Peritoneum	scRNA-seq-WGS	1
SPECTRUM-OV-003_S1_UNSORTED_INFRACOLIC_OMENTUM_CATCGTCTCCACTAGA	Mut-8	0	Omentum	Peritoneum	WGS-specific	0.68875
SPECTRUM-OV-003_S1_UNSORTED_INFRACOLIC_OMENTUM_CATCGTCTCCACTAGA	Mut-1	NA	Omentum	Peritoneum	WGS-specific	0.928125
SPECTRUM-OV-003_S1_UNSORTED_INFRACOLIC_OMENTUM_CATCGTCTCCACTAGA	Mut-11	NA	Omentum	Peritoneum	WGS-specific	1
SPECTRUM-OV-003_S1_UNSORTED_INFRACOLIC_OMENTUM_CATCGTCTCCACTAGA	Mut-20	NA	Omentum	Peritoneum	scRNA-seq-specific	0
SPECTRUM-OV-003_S1_UNSORTED_INFRACOLIC_OMENTUM_CATCGTCTCCACTAGA	Mut-12	NA	Omentum	Peritoneum	scRNA-seq-specific	0
SPECTRUM-OV-003_S1_UNSORTED_INFRACOLIC_OMENTUM_CATCGTCTCCACTAGA	Mut-5	NA	Omentum	Peritoneum	scRNA-seq-WGS	1
SPECTRUM-OV-003_S1_UNSORTED_INFRACOLIC_OMENTUM_CATCGTCTCCACTAGA	Mut-16	NA	Omentum	Peritoneum	scRNA-seq-specific	0
SPECTRUM-OV-003_S1_UNSORTED_INFRACOLIC_OMENTUM_CATCGTCTCCACTAGA	Mut-3	NA	Omentum	Peritoneum	WGS-specific	0.90625
SPECTRUM-OV-003_S1_UNSORTED_INFRACOLIC_OMENTUM_CATCGTCTCCACTAGA	Mut-18	0	Omentum	Peritoneum	scRNA-seq-specific	0
SPECTRUM-OV-003_S1_UNSORTED_INFRACOLIC_OMENTUM_CATCGTCTCCACTAGA	Mut-21	0	Omentum	Peritoneum	scRNA-seq-specific	0
SPECTRUM-OV-003_S1_UNSORTED_INFRACOLIC_OMENTUM_CATCGTCTCCACTAGA	Mut-7	NA	Omentum	Peritoneum	WGS-specific	1
SPECTRUM-OV-003_S1_UNSORTED_INFRACOLIC_OMENTUM_CATCGTCTCCACTAGA	Mut-19	0	Omentum	Peritoneum	scRNA-seq-specific	0
SPECTRUM-OV-003_S1_UNSORTED_INFRACOLIC_OMENTUM_CATCGTCTCCACTAGA	Mut-10	NA	Omentum	Peritoneum	WGS-specific	0.784125
SPECTRUM-OV-003_S1_UNSORTED_INFRACOLIC_OMENTUM_CATCGTCTCCACTAGA	Mut-13	NA	Omentum	Peritoneum	scRNA-seq-specific	0
SPECTRUM-OV-003_S1_UNSORTED_INFRACOLIC_OMENTUM_CATCGTCTCCACTAGA	Mut-17	0	Omentum	Peritoneum	WGS-specific	0.28875
SPECTRUM-OV-003_S1_UNSORTED_INFRACOLIC_OMENTUM_CATGAGTCAGGACGAT	Mut-9	NA	Omentum	Peritoneum	WGS-specific	1
SPECTRUM-OV-003_S1_UNSORTED_INFRACOLIC_OMENTUM_CATGAGTCAGGACGAT	Mut-6	NA	Omentum	Peritoneum	scRNA-seq-specific	0
SPECTRUM-OV-003_S1_UNSORTED_INFRACOLIC_OMENTUM_CATGAGTCAGGACGAT	Mut-2	1	Omentum	Peritoneum	scRNA-seq-WGS	0.649606
SPECTRUM-OV-003_S1_UNSORTED_INFRACOLIC_OMENTUM_CATGAGTCAGGACGAT	Mut-15	0	Omentum	Peritoneum	scRNA-seq-specific	0
SPECTRUM-OV-003_S1_UNSORTED_INFRACOLIC_OMENTUM_CATGAGTCAGGACGAT	Mut-14	0	Omentum	Peritoneum	scRNA-seq-specific	0
SPECTRUM-OV-003_S1_UNSORTED_INFRACOLIC_OMENTUM_CATGAGTCAGGACGAT	Mut-4	1	Omentum	Peritoneum	scRNA-seq-WGS	1
SPECTRUM-OV-003_S1_UNSORTED_INFRACOLIC_OMENTUM_CATGAGTCAGGACGAT	Mut-8	NA	Omentum	Peritoneum	WGS-specific	0.68875
SPECTRUM-OV-003_S1_UNSORTED_INFRACOLIC_OMENTUM_CATGAGTCAGGACGAT	Mut-1	1	Omentum	Peritoneum	WGS-specific	0.928125
SPECTRUM-OV-003_S1_UNSORTED_INFRACOLIC_OMENTUM_CATGAGTCAGGACGAT	Mut-11	NA	Omentum	Peritoneum	WGS-specific	1
SPECTRUM-OV-003_S1_UNSORTED_INFRACOLIC_OMENTUM_CATGAGTCAGGACGAT	Mut-20	NA	Omentum	Peritoneum	scRNA-seq-specific	0
SPECTRUM-OV-003_S1_UNSORTED_INFRACOLIC_OMENTUM_CATGAGTCAGGACGAT	Mut-12	NA	Omentum	Peritoneum	scRNA-seq-specific	0
SPECTRUM-OV-003_S1_UNSORTED_INFRACOLIC_OMENTUM_CATGAGTCAGGACGAT	Mut-5	NA	Omentum	Peritoneum	scRNA-seq-WGS	1
SPECTRUM-OV-003_S1_UNSORTED_INFRACOLIC_OMENTUM_CATGAGTCAGGACGAT	Mut-16	NA	Omentum	Peritoneum	scRNA-seq-specific	0
SPECTRUM-OV-003_S1_UNSORTED_INFRACOLIC_OMENTUM_CATGAGTCAGGACGAT	Mut-3	NA	Omentum	Peritoneum	WGS-specific	0.90625
SPECTRUM-OV-003_S1_UNSORTED_INFRACOLIC_OMENTUM_CATGAGTCAGGACGAT	Mut-18	0	Omentum	Peritoneum	scRNA-seq-specific	0
SPECTRUM-OV-003_S1_UNSORTED_INFRACOLIC_OMENTUM_CATGAGTCAGGACGAT	Mut-21	0	Omentum	Peritoneum	scRNA-seq-specific	0
SPECTRUM-OV-003_S1_UNSORTED_INFRACOLIC_OMENTUM_CATGAGTCAGGACGAT	Mut-7	0	Omentum	Peritoneum	WGS-specific	1
SPECTRUM-OV-003_S1_UNSORTED_INFRACOLIC_OMENTUM_CATGAGTCAGGACGAT	Mut-19	0	Omentum	Peritoneum	scRNA-seq-specific	0
SPECTRUM-OV-003_S1_UNSORTED_INFRACOLIC_OMENTUM_CATGAGTCAGGACGAT	Mut-10	NA	Omentum	Peritoneum	WGS-specific	0.784125
SPECTRUM-OV-003_S1_UNSORTED_INFRACOLIC_OMENTUM_CATGAGTCAGGACGAT	Mut-13	0	Omentum	Peritoneum	scRNA-seq-specific	0
SPECTRUM-OV-003_S1_UNSORTED_INFRACOLIC_OMENTUM_CATGAGTCAGGACGAT	Mut-17	0	Omentum	Peritoneum	WGS-specific	0.28875
SPECTRUM-OV-003_S1_UNSORTED_INFRACOLIC_OMENTUM_CATGCAAAGGGAGGGT	Mut-9	NA	Omentum	Peritoneum	WGS-specific	1
SPECTRUM-OV-003_S1_UNSORTED_INFRACOLIC_OMENTUM_CATGCAAAGGGAGGGT	Mut-6	0	Omentum	Peritoneum	scRNA-seq-specific	0
SPECTRUM-OV-003_S1_UNSORTED_INFRACOLIC_OMENTUM_CATGCAAAGGGAGGGT	Mut-2	0	Omentum	Peritoneum	scRNA-seq-WGS	0.649606
SPECTRUM-OV-003_S1_UNSORTED_INFRACOLIC_OMENTUM_CATGCAAAGGGAGGGT	Mut-15	0	Omentum	Peritoneum	scRNA-seq-specific	0
SPECTRUM-OV-003_S1_UNSORTED_INFRACOLIC_OMENTUM_CATGCAAAGGGAGGGT	Mut-14	NA	Omentum	Peritoneum	scRNA-seq-specific	0
SPECTRUM-OV-003_S1_UNSORTED_INFRACOLIC_OMENTUM_CATGCAAAGGGAGGGT	Mut-4	1	Omentum	Peritoneum	scRNA-seq-WGS	1
SPECTRUM-OV-003_S1_UNSORTED_INFRACOLIC_OMENTUM_CATGCAAAGGGAGGGT	Mut-8	0	Omentum	Peritoneum	WGS-specific	0.68875
SPECTRUM-OV-003_S1_UNSORTED_INFRACOLIC_OMENTUM_CATGCAAAGGGAGGGT	Mut-1	1	Omentum	Peritoneum	WGS-specific	0.928125
SPECTRUM-OV-003_S1_UNSORTED_INFRACOLIC_OMENTUM_CATGCAAAGGGAGGGT	Mut-11	0	Omentum	Peritoneum	WGS-specific	1
SPECTRUM-OV-003_S1_UNSORTED_INFRACOLIC_OMENTUM_CATGCAAAGGGAGGGT	Mut-20	NA	Omentum	Peritoneum	scRNA-seq-specific	0
SPECTRUM-OV-003_S1_UNSORTED_INFRACOLIC_OMENTUM_CATGCAAAGGGAGGGT	Mut-12	0	Omentum	Peritoneum	scRNA-seq-specific	0
SPECTRUM-OV-003_S1_UNSORTED_INFRACOLIC_OMENTUM_CATGCAAAGGGAGGGT	Mut-5	NA	Omentum	Peritoneum	scRNA-seq-WGS	1
SPECTRUM-OV-003_S1_UNSORTED_INFRACOLIC_OMENTUM_CATGCAAAGGGAGGGT	Mut-16	NA	Omentum	Peritoneum	scRNA-seq-specific	0
SPECTRUM-OV-003_S1_UNSORTED_INFRACOLIC_OMENTUM_CATGCAAAGGGAGGGT	Mut-3	NA	Omentum	Peritoneum	WGS-specific	0.90625
SPECTRUM-OV-003_S1_UNSORTED_INFRACOLIC_OMENTUM_CATGCAAAGGGAGGGT	Mut-18	0	Omentum	Peritoneum	scRNA-seq-specific	0
SPECTRUM-OV-003_S1_UNSORTED_INFRACOLIC_OMENTUM_CATGCAAAGGGAGGGT	Mut-21	0	Omentum	Peritoneum	scRNA-seq-specific	0
SPECTRUM-OV-003_S1_UNSORTED_INFRACOLIC_OMENTUM_CATGCAAAGGGAGGGT	Mut-7	NA	Omentum	Peritoneum	WGS-specific	1
SPECTRUM-OV-003_S1_UNSORTED_INFRACOLIC_OMENTUM_CATGCAAAGGGAGGGT	Mut-19	0	Omentum	Peritoneum	scRNA-seq-specific	0
SPECTRUM-OV-003_S1_UNSORTED_INFRACOLIC_OMENTUM_CATGCAAAGGGAGGGT	Mut-10	NA	Omentum	Peritoneum	WGS-specific	0.784125
SPECTRUM-OV-003_S1_UNSORTED_INFRACOLIC_OMENTUM_CATGCAAAGGGAGGGT	Mut-13	NA	Omentum	Peritoneum	scRNA-seq-specific	0
SPECTRUM-OV-003_S1_UNSORTED_INFRACOLIC_OMENTUM_CATGCAAAGGGAGGGT	Mut-17	0	Omentum	Peritoneum	WGS-specific	0.28875
SPECTRUM-OV-003_S1_UNSORTED_INFRACOLIC_OMENTUM_CATGCAATCGCCATAA	Mut-9	NA	Omentum	Peritoneum	WGS-specific	1
SPECTRUM-OV-003_S1_UNSORTED_INFRACOLIC_OMENTUM_CATGCAATCGCCATAA	Mut-6	0	Omentum	Peritoneum	scRNA-seq-specific	0
SPECTRUM-OV-003_S1_UNSORTED_INFRACOLIC_OMENTUM_CATGCAATCGCCATAA	Mut-2	1	Omentum	Peritoneum	scRNA-seq-WGS	0.649606
SPECTRUM-OV-003_S1_UNSORTED_INFRACOLIC_OMENTUM_CATGCAATCGCCATAA	Mut-15	0	Omentum	Peritoneum	scRNA-seq-specific	0
SPECTRUM-OV-003_S1_UNSORTED_INFRACOLIC_OMENTUM_CATGCAATCGCCATAA	Mut-14	0	Omentum	Peritoneum	scRNA-seq-specific	0
SPECTRUM-OV-003_S1_UNSORTED_INFRACOLIC_OMENTUM_CATGCAATCGCCATAA	Mut-4	0	Omentum	Peritoneum	scRNA-seq-WGS	1
SPECTRUM-OV-003_S1_UNSORTED_INFRACOLIC_OMENTUM_CATGCAATCGCCATAA	Mut-8	1	Omentum	Peritoneum	WGS-specific	0.68875
SPECTRUM-OV-003_S1_UNSORTED_INFRACOLIC_OMENTUM_CATGCAATCGCCATAA	Mut-1	0	Omentum	Peritoneum	WGS-specific	0.928125
SPECTRUM-OV-003_S1_UNSORTED_INFRACOLIC_OMENTUM_CATGCAATCGCCATAA	Mut-11	NA	Omentum	Peritoneum	WGS-specific	1
SPECTRUM-OV-003_S1_UNSORTED_INFRACOLIC_OMENTUM_CATGCAATCGCCATAA	Mut-20	0	Omentum	Peritoneum	scRNA-seq-specific	0
SPECTRUM-OV-003_S1_UNSORTED_INFRACOLIC_OMENTUM_CATGCAATCGCCATAA	Mut-12	0	Omentum	Peritoneum	scRNA-seq-specific	0
SPECTRUM-OV-003_S1_UNSORTED_INFRACOLIC_OMENTUM_CATGCAATCGCCATAA	Mut-5	NA	Omentum	Peritoneum	scRNA-seq-WGS	1
SPECTRUM-OV-003_S1_UNSORTED_INFRACOLIC_OMENTUM_CATGCAATCGCCATAA	Mut-16	0	Omentum	Peritoneum	scRNA-seq-specific	0
SPECTRUM-OV-003_S1_UNSORTED_INFRACOLIC_OMENTUM_CATGCAATCGCCATAA	Mut-3	1	Omentum	Peritoneum	WGS-specific	0.90625
SPECTRUM-OV-003_S1_UNSORTED_INFRACOLIC_OMENTUM_CATGCAATCGCCATAA	Mut-18	0	Omentum	Peritoneum	scRNA-seq-specific	0
SPECTRUM-OV-003_S1_UNSORTED_INFRACOLIC_OMENTUM_CATGCAATCGCCATAA	Mut-21	NA	Omentum	Peritoneum	scRNA-seq-specific	0
SPECTRUM-OV-003_S1_UNSORTED_INFRACOLIC_OMENTUM_CATGCAATCGCCATAA	Mut-7	0	Omentum	Peritoneum	WGS-specific	1
SPECTRUM-OV-003_S1_UNSORTED_INFRACOLIC_OMENTUM_CATGCAATCGCCATAA	Mut-19	0	Omentum	Peritoneum	scRNA-seq-specific	0
SPECTRUM-OV-003_S1_UNSORTED_INFRACOLIC_OMENTUM_CATGCAATCGCCATAA	Mut-10	NA	Omentum	Peritoneum	WGS-specific	0.784125
SPECTRUM-OV-003_S1_UNSORTED_INFRACOLIC_OMENTUM_CATGCAATCGCCATAA	Mut-13	NA	Omentum	Peritoneum	scRNA-seq-specific	0
SPECTRUM-OV-003_S1_UNSORTED_INFRACOLIC_OMENTUM_CATGCAATCGCCATAA	Mut-17	0	Omentum	Peritoneum	WGS-specific	0.28875
SPECTRUM-OV-003_S1_UNSORTED_INFRACOLIC_OMENTUM_CATGCGGCACGCTATA	Mut-9	NA	Omentum	Peritoneum	WGS-specific	1
SPECTRUM-OV-003_S1_UNSORTED_INFRACOLIC_OMENTUM_CATGCGGCACGCTATA	Mut-6	NA	Omentum	Peritoneum	scRNA-seq-specific	0
SPECTRUM-OV-003_S1_UNSORTED_INFRACOLIC_OMENTUM_CATGCGGCACGCTATA	Mut-2	1	Omentum	Peritoneum	scRNA-seq-WGS	0.649606
SPECTRUM-OV-003_S1_UNSORTED_INFRACOLIC_OMENTUM_CATGCGGCACGCTATA	Mut-15	0	Omentum	Peritoneum	scRNA-seq-specific	0
SPECTRUM-OV-003_S1_UNSORTED_INFRACOLIC_OMENTUM_CATGCGGCACGCTATA	Mut-14	0	Omentum	Peritoneum	scRNA-seq-specific	0
SPECTRUM-OV-003_S1_UNSORTED_INFRACOLIC_OMENTUM_CATGCGGCACGCTATA	Mut-4	0	Omentum	Peritoneum	scRNA-seq-WGS	1
SPECTRUM-OV-003_S1_UNSORTED_INFRACOLIC_OMENTUM_CATGCGGCACGCTATA	Mut-8	NA	Omentum	Peritoneum	WGS-specific	0.68875
SPECTRUM-OV-003_S1_UNSORTED_INFRACOLIC_OMENTUM_CATGCGGCACGCTATA	Mut-1	1	Omentum	Peritoneum	WGS-specific	0.928125
SPECTRUM-OV-003_S1_UNSORTED_INFRACOLIC_OMENTUM_CATGCGGCACGCTATA	Mut-11	NA	Omentum	Peritoneum	WGS-specific	1
SPECTRUM-OV-003_S1_UNSORTED_INFRACOLIC_OMENTUM_CATGCGGCACGCTATA	Mut-20	0	Omentum	Peritoneum	scRNA-seq-specific	0
SPECTRUM-OV-003_S1_UNSORTED_INFRACOLIC_OMENTUM_CATGCGGCACGCTATA	Mut-12	NA	Omentum	Peritoneum	scRNA-seq-specific	0
SPECTRUM-OV-003_S1_UNSORTED_INFRACOLIC_OMENTUM_CATGCGGCACGCTATA	Mut-5	NA	Omentum	Peritoneum	scRNA-seq-WGS	1
SPECTRUM-OV-003_S1_UNSORTED_INFRACOLIC_OMENTUM_CATGCGGCACGCTATA	Mut-16	0	Omentum	Peritoneum	scRNA-seq-specific	0
SPECTRUM-OV-003_S1_UNSORTED_INFRACOLIC_OMENTUM_CATGCGGCACGCTATA	Mut-3	NA	Omentum	Peritoneum	WGS-specific	0.90625
SPECTRUM-OV-003_S1_UNSORTED_INFRACOLIC_OMENTUM_CATGCGGCACGCTATA	Mut-18	0	Omentum	Peritoneum	scRNA-seq-specific	0
SPECTRUM-OV-003_S1_UNSORTED_INFRACOLIC_OMENTUM_CATGCGGCACGCTATA	Mut-21	0	Omentum	Peritoneum	scRNA-seq-specific	0
SPECTRUM-OV-003_S1_UNSORTED_INFRACOLIC_OMENTUM_CATGCGGCACGCTATA	Mut-7	NA	Omentum	Peritoneum	WGS-specific	1
SPECTRUM-OV-003_S1_UNSORTED_INFRACOLIC_OMENTUM_CATGCGGCACGCTATA	Mut-19	0	Omentum	Peritoneum	scRNA-seq-specific	0
SPECTRUM-OV-003_S1_UNSORTED_INFRACOLIC_OMENTUM_CATGCGGCACGCTATA	Mut-10	NA	Omentum	Peritoneum	WGS-specific	0.784125
SPECTRUM-OV-003_S1_UNSORTED_INFRACOLIC_OMENTUM_CATGCGGCACGCTATA	Mut-13	NA	Omentum	Peritoneum	scRNA-seq-specific	0
SPECTRUM-OV-003_S1_UNSORTED_INFRACOLIC_OMENTUM_CATGCGGCACGCTATA	Mut-17	0	Omentum	Peritoneum	WGS-specific	0.28875
SPECTRUM-OV-003_S1_UNSORTED_INFRACOLIC_OMENTUM_CATGCGGCAGGTGGAT	Mut-9	NA	Omentum	Peritoneum	WGS-specific	1
SPECTRUM-OV-003_S1_UNSORTED_INFRACOLIC_OMENTUM_CATGCGGCAGGTGGAT	Mut-6	0	Omentum	Peritoneum	scRNA-seq-specific	0
SPECTRUM-OV-003_S1_UNSORTED_INFRACOLIC_OMENTUM_CATGCGGCAGGTGGAT	Mut-2	1	Omentum	Peritoneum	scRNA-seq-WGS	0.649606
SPECTRUM-OV-003_S1_UNSORTED_INFRACOLIC_OMENTUM_CATGCGGCAGGTGGAT	Mut-15	NA	Omentum	Peritoneum	scRNA-seq-specific	0
SPECTRUM-OV-003_S1_UNSORTED_INFRACOLIC_OMENTUM_CATGCGGCAGGTGGAT	Mut-14	NA	Omentum	Peritoneum	scRNA-seq-specific	0
SPECTRUM-OV-003_S1_UNSORTED_INFRACOLIC_OMENTUM_CATGCGGCAGGTGGAT	Mut-4	0	Omentum	Peritoneum	scRNA-seq-WGS	1
SPECTRUM-OV-003_S1_UNSORTED_INFRACOLIC_OMENTUM_CATGCGGCAGGTGGAT	Mut-8	NA	Omentum	Peritoneum	WGS-specific	0.68875
SPECTRUM-OV-003_S1_UNSORTED_INFRACOLIC_OMENTUM_CATGCGGCAGGTGGAT	Mut-1	NA	Omentum	Peritoneum	WGS-specific	0.928125
SPECTRUM-OV-003_S1_UNSORTED_INFRACOLIC_OMENTUM_CATGCGGCAGGTGGAT	Mut-11	NA	Omentum	Peritoneum	WGS-specific	1
SPECTRUM-OV-003_S1_UNSORTED_INFRACOLIC_OMENTUM_CATGCGGCAGGTGGAT	Mut-20	NA	Omentum	Peritoneum	scRNA-seq-specific	0
SPECTRUM-OV-003_S1_UNSORTED_INFRACOLIC_OMENTUM_CATGCGGCAGGTGGAT	Mut-12	NA	Omentum	Peritoneum	scRNA-seq-specific	0
SPECTRUM-OV-003_S1_UNSORTED_INFRACOLIC_OMENTUM_CATGCGGCAGGTGGAT	Mut-5	NA	Omentum	Peritoneum	scRNA-seq-WGS	1
SPECTRUM-OV-003_S1_UNSORTED_INFRACOLIC_OMENTUM_CATGCGGCAGGTGGAT	Mut-16	0	Omentum	Peritoneum	scRNA-seq-specific	0
SPECTRUM-OV-003_S1_UNSORTED_INFRACOLIC_OMENTUM_CATGCGGCAGGTGGAT	Mut-3	NA	Omentum	Peritoneum	WGS-specific	0.90625
SPECTRUM-OV-003_S1_UNSORTED_INFRACOLIC_OMENTUM_CATGCGGCAGGTGGAT	Mut-18	0	Omentum	Peritoneum	scRNA-seq-specific	0
SPECTRUM-OV-003_S1_UNSORTED_INFRACOLIC_OMENTUM_CATGCGGCAGGTGGAT	Mut-21	0	Omentum	Peritoneum	scRNA-seq-specific	0
SPECTRUM-OV-003_S1_UNSORTED_INFRACOLIC_OMENTUM_CATGCGGCAGGTGGAT	Mut-7	NA	Omentum	Peritoneum	WGS-specific	1
SPECTRUM-OV-003_S1_UNSORTED_INFRACOLIC_OMENTUM_CATGCGGCAGGTGGAT	Mut-19	0	Omentum	Peritoneum	scRNA-seq-specific	0
SPECTRUM-OV-003_S1_UNSORTED_INFRACOLIC_OMENTUM_CATGCGGCAGGTGGAT	Mut-10	1	Omentum	Peritoneum	WGS-specific	0.784125
SPECTRUM-OV-003_S1_UNSORTED_INFRACOLIC_OMENTUM_CATGCGGCAGGTGGAT	Mut-13	NA	Omentum	Peritoneum	scRNA-seq-specific	0
SPECTRUM-OV-003_S1_UNSORTED_INFRACOLIC_OMENTUM_CATGCGGCAGGTGGAT	Mut-17	0	Omentum	Peritoneum	WGS-specific	0.28875
SPECTRUM-OV-003_S1_UNSORTED_INFRACOLIC_OMENTUM_CATGCTCAGTCACTAC	Mut-9	NA	Omentum	Peritoneum	WGS-specific	1
SPECTRUM-OV-003_S1_UNSORTED_INFRACOLIC_OMENTUM_CATGCTCAGTCACTAC	Mut-6	0	Omentum	Peritoneum	scRNA-seq-specific	0
SPECTRUM-OV-003_S1_UNSORTED_INFRACOLIC_OMENTUM_CATGCTCAGTCACTAC	Mut-2	1	Omentum	Peritoneum	scRNA-seq-WGS	0.649606
SPECTRUM-OV-003_S1_UNSORTED_INFRACOLIC_OMENTUM_CATGCTCAGTCACTAC	Mut-15	0	Omentum	Peritoneum	scRNA-seq-specific	0
SPECTRUM-OV-003_S1_UNSORTED_INFRACOLIC_OMENTUM_CATGCTCAGTCACTAC	Mut-14	NA	Omentum	Peritoneum	scRNA-seq-specific	0
SPECTRUM-OV-003_S1_UNSORTED_INFRACOLIC_OMENTUM_CATGCTCAGTCACTAC	Mut-4	NA	Omentum	Peritoneum	scRNA-seq-WGS	1
SPECTRUM-OV-003_S1_UNSORTED_INFRACOLIC_OMENTUM_CATGCTCAGTCACTAC	Mut-8	NA	Omentum	Peritoneum	WGS-specific	0.68875
SPECTRUM-OV-003_S1_UNSORTED_INFRACOLIC_OMENTUM_CATGCTCAGTCACTAC	Mut-1	1	Omentum	Peritoneum	WGS-specific	0.928125
SPECTRUM-OV-003_S1_UNSORTED_INFRACOLIC_OMENTUM_CATGCTCAGTCACTAC	Mut-11	NA	Omentum	Peritoneum	WGS-specific	1
SPECTRUM-OV-003_S1_UNSORTED_INFRACOLIC_OMENTUM_CATGCTCAGTCACTAC	Mut-20	NA	Omentum	Peritoneum	scRNA-seq-specific	0
SPECTRUM-OV-003_S1_UNSORTED_INFRACOLIC_OMENTUM_CATGCTCAGTCACTAC	Mut-12	NA	Omentum	Peritoneum	scRNA-seq-specific	0
SPECTRUM-OV-003_S1_UNSORTED_INFRACOLIC_OMENTUM_CATGCTCAGTCACTAC	Mut-5	NA	Omentum	Peritoneum	scRNA-seq-WGS	1
SPECTRUM-OV-003_S1_UNSORTED_INFRACOLIC_OMENTUM_CATGCTCAGTCACTAC	Mut-16	0	Omentum	Peritoneum	scRNA-seq-specific	0
SPECTRUM-OV-003_S1_UNSORTED_INFRACOLIC_OMENTUM_CATGCTCAGTCACTAC	Mut-3	0	Omentum	Peritoneum	WGS-specific	0.90625
SPECTRUM-OV-003_S1_UNSORTED_INFRACOLIC_OMENTUM_CATGCTCAGTCACTAC	Mut-18	0	Omentum	Peritoneum	scRNA-seq-specific	0
SPECTRUM-OV-003_S1_UNSORTED_INFRACOLIC_OMENTUM_CATGCTCAGTCACTAC	Mut-21	0	Omentum	Peritoneum	scRNA-seq-specific	0
SPECTRUM-OV-003_S1_UNSORTED_INFRACOLIC_OMENTUM_CATGCTCAGTCACTAC	Mut-7	NA	Omentum	Peritoneum	WGS-specific	1
SPECTRUM-OV-003_S1_UNSORTED_INFRACOLIC_OMENTUM_CATGCTCAGTCACTAC	Mut-19	0	Omentum	Peritoneum	scRNA-seq-specific	0
SPECTRUM-OV-003_S1_UNSORTED_INFRACOLIC_OMENTUM_CATGCTCAGTCACTAC	Mut-10	NA	Omentum	Peritoneum	WGS-specific	0.784125
SPECTRUM-OV-003_S1_UNSORTED_INFRACOLIC_OMENTUM_CATGCTCAGTCACTAC	Mut-13	NA	Omentum	Peritoneum	scRNA-seq-specific	0
SPECTRUM-OV-003_S1_UNSORTED_INFRACOLIC_OMENTUM_CATGCTCAGTCACTAC	Mut-17	0	Omentum	Peritoneum	WGS-specific	0.28875
SPECTRUM-OV-003_S1_UNSORTED_INFRACOLIC_OMENTUM_CATTCCGCATTCTCTA	Mut-9	NA	Omentum	Peritoneum	WGS-specific	1
SPECTRUM-OV-003_S1_UNSORTED_INFRACOLIC_OMENTUM_CATTCCGCATTCTCTA	Mut-6	0	Omentum	Peritoneum	scRNA-seq-specific	0
SPECTRUM-OV-003_S1_UNSORTED_INFRACOLIC_OMENTUM_CATTCCGCATTCTCTA	Mut-2	1	Omentum	Peritoneum	scRNA-seq-WGS	0.649606
SPECTRUM-OV-003_S1_UNSORTED_INFRACOLIC_OMENTUM_CATTCCGCATTCTCTA	Mut-15	NA	Omentum	Peritoneum	scRNA-seq-specific	0
SPECTRUM-OV-003_S1_UNSORTED_INFRACOLIC_OMENTUM_CATTCCGCATTCTCTA	Mut-14	NA	Omentum	Peritoneum	scRNA-seq-specific	0
SPECTRUM-OV-003_S1_UNSORTED_INFRACOLIC_OMENTUM_CATTCCGCATTCTCTA	Mut-4	NA	Omentum	Peritoneum	scRNA-seq-WGS	1
SPECTRUM-OV-003_S1_UNSORTED_INFRACOLIC_OMENTUM_CATTCCGCATTCTCTA	Mut-8	NA	Omentum	Peritoneum	WGS-specific	0.68875
SPECTRUM-OV-003_S1_UNSORTED_INFRACOLIC_OMENTUM_CATTCCGCATTCTCTA	Mut-1	1	Omentum	Peritoneum	WGS-specific	0.928125
SPECTRUM-OV-003_S1_UNSORTED_INFRACOLIC_OMENTUM_CATTCCGCATTCTCTA	Mut-11	NA	Omentum	Peritoneum	WGS-specific	1
SPECTRUM-OV-003_S1_UNSORTED_INFRACOLIC_OMENTUM_CATTCCGCATTCTCTA	Mut-20	NA	Omentum	Peritoneum	scRNA-seq-specific	0
SPECTRUM-OV-003_S1_UNSORTED_INFRACOLIC_OMENTUM_CATTCCGCATTCTCTA	Mut-12	0	Omentum	Peritoneum	scRNA-seq-specific	0
SPECTRUM-OV-003_S1_UNSORTED_INFRACOLIC_OMENTUM_CATTCCGCATTCTCTA	Mut-5	NA	Omentum	Peritoneum	scRNA-seq-WGS	1
SPECTRUM-OV-003_S1_UNSORTED_INFRACOLIC_OMENTUM_CATTCCGCATTCTCTA	Mut-16	NA	Omentum	Peritoneum	scRNA-seq-specific	0
SPECTRUM-OV-003_S1_UNSORTED_INFRACOLIC_OMENTUM_CATTCCGCATTCTCTA	Mut-3	1	Omentum	Peritoneum	WGS-specific	0.90625
SPECTRUM-OV-003_S1_UNSORTED_INFRACOLIC_OMENTUM_CATTCCGCATTCTCTA	Mut-18	0	Omentum	Peritoneum	scRNA-seq-specific	0
SPECTRUM-OV-003_S1_UNSORTED_INFRACOLIC_OMENTUM_CATTCCGCATTCTCTA	Mut-21	0	Omentum	Peritoneum	scRNA-seq-specific	0
SPECTRUM-OV-003_S1_UNSORTED_INFRACOLIC_OMENTUM_CATTCCGCATTCTCTA	Mut-7	0	Omentum	Peritoneum	WGS-specific	1
SPECTRUM-OV-003_S1_UNSORTED_INFRACOLIC_OMENTUM_CATTCCGCATTCTCTA	Mut-19	0	Omentum	Peritoneum	scRNA-seq-specific	0
SPECTRUM-OV-003_S1_UNSORTED_INFRACOLIC_OMENTUM_CATTCCGCATTCTCTA	Mut-10	NA	Omentum	Peritoneum	WGS-specific	0.784125
SPECTRUM-OV-003_S1_UNSORTED_INFRACOLIC_OMENTUM_CATTCCGCATTCTCTA	Mut-13	NA	Omentum	Peritoneum	scRNA-seq-specific	0
SPECTRUM-OV-003_S1_UNSORTED_INFRACOLIC_OMENTUM_CATTCCGCATTCTCTA	Mut-17	0	Omentum	Peritoneum	WGS-specific	0.28875
SPECTRUM-OV-003_S1_UNSORTED_INFRACOLIC_OMENTUM_CATTCCGGTCAGTTTG	Mut-9	NA	Omentum	Peritoneum	WGS-specific	1
SPECTRUM-OV-003_S1_UNSORTED_INFRACOLIC_OMENTUM_CATTCCGGTCAGTTTG	Mut-6	NA	Omentum	Peritoneum	scRNA-seq-specific	0
SPECTRUM-OV-003_S1_UNSORTED_INFRACOLIC_OMENTUM_CATTCCGGTCAGTTTG	Mut-2	1	Omentum	Peritoneum	scRNA-seq-WGS	0.649606
SPECTRUM-OV-003_S1_UNSORTED_INFRACOLIC_OMENTUM_CATTCCGGTCAGTTTG	Mut-15	0	Omentum	Peritoneum	scRNA-seq-specific	0
SPECTRUM-OV-003_S1_UNSORTED_INFRACOLIC_OMENTUM_CATTCCGGTCAGTTTG	Mut-14	0	Omentum	Peritoneum	scRNA-seq-specific	0
SPECTRUM-OV-003_S1_UNSORTED_INFRACOLIC_OMENTUM_CATTCCGGTCAGTTTG	Mut-4	NA	Omentum	Peritoneum	scRNA-seq-WGS	1
SPECTRUM-OV-003_S1_UNSORTED_INFRACOLIC_OMENTUM_CATTCCGGTCAGTTTG	Mut-8	NA	Omentum	Peritoneum	WGS-specific	0.68875
SPECTRUM-OV-003_S1_UNSORTED_INFRACOLIC_OMENTUM_CATTCCGGTCAGTTTG	Mut-1	1	Omentum	Peritoneum	WGS-specific	0.928125
SPECTRUM-OV-003_S1_UNSORTED_INFRACOLIC_OMENTUM_CATTCCGGTCAGTTTG	Mut-11	0	Omentum	Peritoneum	WGS-specific	1
SPECTRUM-OV-003_S1_UNSORTED_INFRACOLIC_OMENTUM_CATTCCGGTCAGTTTG	Mut-20	NA	Omentum	Peritoneum	scRNA-seq-specific	0
SPECTRUM-OV-003_S1_UNSORTED_INFRACOLIC_OMENTUM_CATTCCGGTCAGTTTG	Mut-12	0	Omentum	Peritoneum	scRNA-seq-specific	0
SPECTRUM-OV-003_S1_UNSORTED_INFRACOLIC_OMENTUM_CATTCCGGTCAGTTTG	Mut-5	NA	Omentum	Peritoneum	scRNA-seq-WGS	1
SPECTRUM-OV-003_S1_UNSORTED_INFRACOLIC_OMENTUM_CATTCCGGTCAGTTTG	Mut-16	NA	Omentum	Peritoneum	scRNA-seq-specific	0
SPECTRUM-OV-003_S1_UNSORTED_INFRACOLIC_OMENTUM_CATTCCGGTCAGTTTG	Mut-3	NA	Omentum	Peritoneum	WGS-specific	0.90625
SPECTRUM-OV-003_S1_UNSORTED_INFRACOLIC_OMENTUM_CATTCCGGTCAGTTTG	Mut-18	0	Omentum	Peritoneum	scRNA-seq-specific	0
SPECTRUM-OV-003_S1_UNSORTED_INFRACOLIC_OMENTUM_CATTCCGGTCAGTTTG	Mut-21	NA	Omentum	Peritoneum	scRNA-seq-specific	0
SPECTRUM-OV-003_S1_UNSORTED_INFRACOLIC_OMENTUM_CATTCCGGTCAGTTTG	Mut-7	0	Omentum	Peritoneum	WGS-specific	1
SPECTRUM-OV-003_S1_UNSORTED_INFRACOLIC_OMENTUM_CATTCCGGTCAGTTTG	Mut-19	0	Omentum	Peritoneum	scRNA-seq-specific	0
SPECTRUM-OV-003_S1_UNSORTED_INFRACOLIC_OMENTUM_CATTCCGGTCAGTTTG	Mut-10	NA	Omentum	Peritoneum	WGS-specific	0.784125
SPECTRUM-OV-003_S1_UNSORTED_INFRACOLIC_OMENTUM_CATTCCGGTCAGTTTG	Mut-13	0	Omentum	Peritoneum	scRNA-seq-specific	0
SPECTRUM-OV-003_S1_UNSORTED_INFRACOLIC_OMENTUM_CATTCCGGTCAGTTTG	Mut-17	0	Omentum	Peritoneum	WGS-specific	0.28875
SPECTRUM-OV-003_S1_UNSORTED_INFRACOLIC_OMENTUM_CATTGAGTCCTTACCG	Mut-9	1	Omentum	Peritoneum	WGS-specific	1
SPECTRUM-OV-003_S1_UNSORTED_INFRACOLIC_OMENTUM_CATTGAGTCCTTACCG	Mut-6	0	Omentum	Peritoneum	scRNA-seq-specific	0
SPECTRUM-OV-003_S1_UNSORTED_INFRACOLIC_OMENTUM_CATTGAGTCCTTACCG	Mut-2	1	Omentum	Peritoneum	scRNA-seq-WGS	0.649606
SPECTRUM-OV-003_S1_UNSORTED_INFRACOLIC_OMENTUM_CATTGAGTCCTTACCG	Mut-15	NA	Omentum	Peritoneum	scRNA-seq-specific	0
SPECTRUM-OV-003_S1_UNSORTED_INFRACOLIC_OMENTUM_CATTGAGTCCTTACCG	Mut-14	NA	Omentum	Peritoneum	scRNA-seq-specific	0
SPECTRUM-OV-003_S1_UNSORTED_INFRACOLIC_OMENTUM_CATTGAGTCCTTACCG	Mut-4	1	Omentum	Peritoneum	scRNA-seq-WGS	1
SPECTRUM-OV-003_S1_UNSORTED_INFRACOLIC_OMENTUM_CATTGAGTCCTTACCG	Mut-8	NA	Omentum	Peritoneum	WGS-specific	0.68875
SPECTRUM-OV-003_S1_UNSORTED_INFRACOLIC_OMENTUM_CATTGAGTCCTTACCG	Mut-1	0	Omentum	Peritoneum	WGS-specific	0.928125
SPECTRUM-OV-003_S1_UNSORTED_INFRACOLIC_OMENTUM_CATTGAGTCCTTACCG	Mut-11	NA	Omentum	Peritoneum	WGS-specific	1
SPECTRUM-OV-003_S1_UNSORTED_INFRACOLIC_OMENTUM_CATTGAGTCCTTACCG	Mut-20	NA	Omentum	Peritoneum	scRNA-seq-specific	0
SPECTRUM-OV-003_S1_UNSORTED_INFRACOLIC_OMENTUM_CATTGAGTCCTTACCG	Mut-12	0	Omentum	Peritoneum	scRNA-seq-specific	0
SPECTRUM-OV-003_S1_UNSORTED_INFRACOLIC_OMENTUM_CATTGAGTCCTTACCG	Mut-5	NA	Omentum	Peritoneum	scRNA-seq-WGS	1
SPECTRUM-OV-003_S1_UNSORTED_INFRACOLIC_OMENTUM_CATTGAGTCCTTACCG	Mut-16	NA	Omentum	Peritoneum	scRNA-seq-specific	0
SPECTRUM-OV-003_S1_UNSORTED_INFRACOLIC_OMENTUM_CATTGAGTCCTTACCG	Mut-3	NA	Omentum	Peritoneum	WGS-specific	0.90625
SPECTRUM-OV-003_S1_UNSORTED_INFRACOLIC_OMENTUM_CATTGAGTCCTTACCG	Mut-18	0	Omentum	Peritoneum	scRNA-seq-specific	0
SPECTRUM-OV-003_S1_UNSORTED_INFRACOLIC_OMENTUM_CATTGAGTCCTTACCG	Mut-21	0	Omentum	Peritoneum	scRNA-seq-specific	0
SPECTRUM-OV-003_S1_UNSORTED_INFRACOLIC_OMENTUM_CATTGAGTCCTTACCG	Mut-7	0	Omentum	Peritoneum	WGS-specific	1
SPECTRUM-OV-003_S1_UNSORTED_INFRACOLIC_OMENTUM_CATTGAGTCCTTACCG	Mut-19	0	Omentum	Peritoneum	scRNA-seq-specific	0
SPECTRUM-OV-003_S1_UNSORTED_INFRACOLIC_OMENTUM_CATTGAGTCCTTACCG	Mut-10	1	Omentum	Peritoneum	WGS-specific	0.784125
SPECTRUM-OV-003_S1_UNSORTED_INFRACOLIC_OMENTUM_CATTGAGTCCTTACCG	Mut-13	NA	Omentum	Peritoneum	scRNA-seq-specific	0
SPECTRUM-OV-003_S1_UNSORTED_INFRACOLIC_OMENTUM_CATTGAGTCCTTACCG	Mut-17	0	Omentum	Peritoneum	WGS-specific	0.28875
SPECTRUM-OV-003_S1_UNSORTED_INFRACOLIC_OMENTUM_CCAATGATCACGGGAA	Mut-9	NA	Omentum	Peritoneum	WGS-specific	1
SPECTRUM-OV-003_S1_UNSORTED_INFRACOLIC_OMENTUM_CCAATGATCACGGGAA	Mut-6	1	Omentum	Peritoneum	scRNA-seq-specific	0
SPECTRUM-OV-003_S1_UNSORTED_INFRACOLIC_OMENTUM_CCAATGATCACGGGAA	Mut-2	0	Omentum	Peritoneum	scRNA-seq-WGS	0.649606
SPECTRUM-OV-003_S1_UNSORTED_INFRACOLIC_OMENTUM_CCAATGATCACGGGAA	Mut-15	0	Omentum	Peritoneum	scRNA-seq-specific	0
SPECTRUM-OV-003_S1_UNSORTED_INFRACOLIC_OMENTUM_CCAATGATCACGGGAA	Mut-14	NA	Omentum	Peritoneum	scRNA-seq-specific	0
SPECTRUM-OV-003_S1_UNSORTED_INFRACOLIC_OMENTUM_CCAATGATCACGGGAA	Mut-4	0	Omentum	Peritoneum	scRNA-seq-WGS	1
SPECTRUM-OV-003_S1_UNSORTED_INFRACOLIC_OMENTUM_CCAATGATCACGGGAA	Mut-8	NA	Omentum	Peritoneum	WGS-specific	0.68875
SPECTRUM-OV-003_S1_UNSORTED_INFRACOLIC_OMENTUM_CCAATGATCACGGGAA	Mut-1	NA	Omentum	Peritoneum	WGS-specific	0.928125
SPECTRUM-OV-003_S1_UNSORTED_INFRACOLIC_OMENTUM_CCAATGATCACGGGAA	Mut-11	NA	Omentum	Peritoneum	WGS-specific	1
SPECTRUM-OV-003_S1_UNSORTED_INFRACOLIC_OMENTUM_CCAATGATCACGGGAA	Mut-20	NA	Omentum	Peritoneum	scRNA-seq-specific	0
SPECTRUM-OV-003_S1_UNSORTED_INFRACOLIC_OMENTUM_CCAATGATCACGGGAA	Mut-12	0	Omentum	Peritoneum	scRNA-seq-specific	0
SPECTRUM-OV-003_S1_UNSORTED_INFRACOLIC_OMENTUM_CCAATGATCACGGGAA	Mut-5	1	Omentum	Peritoneum	scRNA-seq-WGS	1
SPECTRUM-OV-003_S1_UNSORTED_INFRACOLIC_OMENTUM_CCAATGATCACGGGAA	Mut-16	0	Omentum	Peritoneum	scRNA-seq-specific	0
SPECTRUM-OV-003_S1_UNSORTED_INFRACOLIC_OMENTUM_CCAATGATCACGGGAA	Mut-3	NA	Omentum	Peritoneum	WGS-specific	0.90625
SPECTRUM-OV-003_S1_UNSORTED_INFRACOLIC_OMENTUM_CCAATGATCACGGGAA	Mut-18	0	Omentum	Peritoneum	scRNA-seq-specific	0
SPECTRUM-OV-003_S1_UNSORTED_INFRACOLIC_OMENTUM_CCAATGATCACGGGAA	Mut-21	0	Omentum	Peritoneum	scRNA-seq-specific	0
SPECTRUM-OV-003_S1_UNSORTED_INFRACOLIC_OMENTUM_CCAATGATCACGGGAA	Mut-7	0	Omentum	Peritoneum	WGS-specific	1
SPECTRUM-OV-003_S1_UNSORTED_INFRACOLIC_OMENTUM_CCAATGATCACGGGAA	Mut-19	0	Omentum	Peritoneum	scRNA-seq-specific	0
SPECTRUM-OV-003_S1_UNSORTED_INFRACOLIC_OMENTUM_CCAATGATCACGGGAA	Mut-10	NA	Omentum	Peritoneum	WGS-specific	0.784125
SPECTRUM-OV-003_S1_UNSORTED_INFRACOLIC_OMENTUM_CCAATGATCACGGGAA	Mut-13	NA	Omentum	Peritoneum	scRNA-seq-specific	0
SPECTRUM-OV-003_S1_UNSORTED_INFRACOLIC_OMENTUM_CCAATGATCACGGGAA	Mut-17	0	Omentum	Peritoneum	WGS-specific	0.28875
SPECTRUM-OV-003_S1_UNSORTED_INFRACOLIC_OMENTUM_CCACAAAAGGTCTTTG	Mut-9	NA	Omentum	Peritoneum	WGS-specific	1
SPECTRUM-OV-003_S1_UNSORTED_INFRACOLIC_OMENTUM_CCACAAAAGGTCTTTG	Mut-6	0	Omentum	Peritoneum	scRNA-seq-specific	0
SPECTRUM-OV-003_S1_UNSORTED_INFRACOLIC_OMENTUM_CCACAAAAGGTCTTTG	Mut-2	1	Omentum	Peritoneum	scRNA-seq-WGS	0.649606
SPECTRUM-OV-003_S1_UNSORTED_INFRACOLIC_OMENTUM_CCACAAAAGGTCTTTG	Mut-15	0	Omentum	Peritoneum	scRNA-seq-specific	0
SPECTRUM-OV-003_S1_UNSORTED_INFRACOLIC_OMENTUM_CCACAAAAGGTCTTTG	Mut-14	0	Omentum	Peritoneum	scRNA-seq-specific	0
SPECTRUM-OV-003_S1_UNSORTED_INFRACOLIC_OMENTUM_CCACAAAAGGTCTTTG	Mut-4	NA	Omentum	Peritoneum	scRNA-seq-WGS	1
SPECTRUM-OV-003_S1_UNSORTED_INFRACOLIC_OMENTUM_CCACAAAAGGTCTTTG	Mut-8	NA	Omentum	Peritoneum	WGS-specific	0.68875
SPECTRUM-OV-003_S1_UNSORTED_INFRACOLIC_OMENTUM_CCACAAAAGGTCTTTG	Mut-1	1	Omentum	Peritoneum	WGS-specific	0.928125
SPECTRUM-OV-003_S1_UNSORTED_INFRACOLIC_OMENTUM_CCACAAAAGGTCTTTG	Mut-11	NA	Omentum	Peritoneum	WGS-specific	1
SPECTRUM-OV-003_S1_UNSORTED_INFRACOLIC_OMENTUM_CCACAAAAGGTCTTTG	Mut-20	NA	Omentum	Peritoneum	scRNA-seq-specific	0
SPECTRUM-OV-003_S1_UNSORTED_INFRACOLIC_OMENTUM_CCACAAAAGGTCTTTG	Mut-12	0	Omentum	Peritoneum	scRNA-seq-specific	0
SPECTRUM-OV-003_S1_UNSORTED_INFRACOLIC_OMENTUM_CCACAAAAGGTCTTTG	Mut-5	NA	Omentum	Peritoneum	scRNA-seq-WGS	1
SPECTRUM-OV-003_S1_UNSORTED_INFRACOLIC_OMENTUM_CCACAAAAGGTCTTTG	Mut-16	NA	Omentum	Peritoneum	scRNA-seq-specific	0
SPECTRUM-OV-003_S1_UNSORTED_INFRACOLIC_OMENTUM_CCACAAAAGGTCTTTG	Mut-3	0	Omentum	Peritoneum	WGS-specific	0.90625
SPECTRUM-OV-003_S1_UNSORTED_INFRACOLIC_OMENTUM_CCACAAAAGGTCTTTG	Mut-18	0	Omentum	Peritoneum	scRNA-seq-specific	0
SPECTRUM-OV-003_S1_UNSORTED_INFRACOLIC_OMENTUM_CCACAAAAGGTCTTTG	Mut-21	0	Omentum	Peritoneum	scRNA-seq-specific	0
SPECTRUM-OV-003_S1_UNSORTED_INFRACOLIC_OMENTUM_CCACAAAAGGTCTTTG	Mut-7	NA	Omentum	Peritoneum	WGS-specific	1
SPECTRUM-OV-003_S1_UNSORTED_INFRACOLIC_OMENTUM_CCACAAAAGGTCTTTG	Mut-19	0	Omentum	Peritoneum	scRNA-seq-specific	0
SPECTRUM-OV-003_S1_UNSORTED_INFRACOLIC_OMENTUM_CCACAAAAGGTCTTTG	Mut-10	NA	Omentum	Peritoneum	WGS-specific	0.784125
SPECTRUM-OV-003_S1_UNSORTED_INFRACOLIC_OMENTUM_CCACAAAAGGTCTTTG	Mut-13	0	Omentum	Peritoneum	scRNA-seq-specific	0
SPECTRUM-OV-003_S1_UNSORTED_INFRACOLIC_OMENTUM_CCACAAAAGGTCTTTG	Mut-17	0	Omentum	Peritoneum	WGS-specific	0.28875
SPECTRUM-OV-003_S1_UNSORTED_INFRACOLIC_OMENTUM_CCCAACTCACTACTTT	Mut-9	NA	Omentum	Peritoneum	WGS-specific	1
SPECTRUM-OV-003_S1_UNSORTED_INFRACOLIC_OMENTUM_CCCAACTCACTACTTT	Mut-6	0	Omentum	Peritoneum	scRNA-seq-specific	0
SPECTRUM-OV-003_S1_UNSORTED_INFRACOLIC_OMENTUM_CCCAACTCACTACTTT	Mut-2	1	Omentum	Peritoneum	scRNA-seq-WGS	0.649606
SPECTRUM-OV-003_S1_UNSORTED_INFRACOLIC_OMENTUM_CCCAACTCACTACTTT	Mut-15	1	Omentum	Peritoneum	scRNA-seq-specific	0
SPECTRUM-OV-003_S1_UNSORTED_INFRACOLIC_OMENTUM_CCCAACTCACTACTTT	Mut-14	1	Omentum	Peritoneum	scRNA-seq-specific	0
SPECTRUM-OV-003_S1_UNSORTED_INFRACOLIC_OMENTUM_CCCAACTCACTACTTT	Mut-4	NA	Omentum	Peritoneum	scRNA-seq-WGS	1
SPECTRUM-OV-003_S1_UNSORTED_INFRACOLIC_OMENTUM_CCCAACTCACTACTTT	Mut-8	NA	Omentum	Peritoneum	WGS-specific	0.68875
SPECTRUM-OV-003_S1_UNSORTED_INFRACOLIC_OMENTUM_CCCAACTCACTACTTT	Mut-1	1	Omentum	Peritoneum	WGS-specific	0.928125
SPECTRUM-OV-003_S1_UNSORTED_INFRACOLIC_OMENTUM_CCCAACTCACTACTTT	Mut-11	NA	Omentum	Peritoneum	WGS-specific	1
SPECTRUM-OV-003_S1_UNSORTED_INFRACOLIC_OMENTUM_CCCAACTCACTACTTT	Mut-20	NA	Omentum	Peritoneum	scRNA-seq-specific	0
SPECTRUM-OV-003_S1_UNSORTED_INFRACOLIC_OMENTUM_CCCAACTCACTACTTT	Mut-12	NA	Omentum	Peritoneum	scRNA-seq-specific	0
SPECTRUM-OV-003_S1_UNSORTED_INFRACOLIC_OMENTUM_CCCAACTCACTACTTT	Mut-5	1	Omentum	Peritoneum	scRNA-seq-WGS	1
SPECTRUM-OV-003_S1_UNSORTED_INFRACOLIC_OMENTUM_CCCAACTCACTACTTT	Mut-16	NA	Omentum	Peritoneum	scRNA-seq-specific	0
SPECTRUM-OV-003_S1_UNSORTED_INFRACOLIC_OMENTUM_CCCAACTCACTACTTT	Mut-3	NA	Omentum	Peritoneum	WGS-specific	0.90625
SPECTRUM-OV-003_S1_UNSORTED_INFRACOLIC_OMENTUM_CCCAACTCACTACTTT	Mut-18	0	Omentum	Peritoneum	scRNA-seq-specific	0
SPECTRUM-OV-003_S1_UNSORTED_INFRACOLIC_OMENTUM_CCCAACTCACTACTTT	Mut-21	NA	Omentum	Peritoneum	scRNA-seq-specific	0
SPECTRUM-OV-003_S1_UNSORTED_INFRACOLIC_OMENTUM_CCCAACTCACTACTTT	Mut-7	NA	Omentum	Peritoneum	WGS-specific	1
SPECTRUM-OV-003_S1_UNSORTED_INFRACOLIC_OMENTUM_CCCAACTCACTACTTT	Mut-19	0	Omentum	Peritoneum	scRNA-seq-specific	0
SPECTRUM-OV-003_S1_UNSORTED_INFRACOLIC_OMENTUM_CCCAACTCACTACTTT	Mut-10	NA	Omentum	Peritoneum	WGS-specific	0.784125
SPECTRUM-OV-003_S1_UNSORTED_INFRACOLIC_OMENTUM_CCCAACTCACTACTTT	Mut-13	0	Omentum	Peritoneum	scRNA-seq-specific	0
SPECTRUM-OV-003_S1_UNSORTED_INFRACOLIC_OMENTUM_CCCAACTCACTACTTT	Mut-17	0	Omentum	Peritoneum	WGS-specific	0.28875
SPECTRUM-OV-003_S1_UNSORTED_INFRACOLIC_OMENTUM_CCCTAACGTTCTCAGA	Mut-9	NA	Omentum	Peritoneum	WGS-specific	1
SPECTRUM-OV-003_S1_UNSORTED_INFRACOLIC_OMENTUM_CCCTAACGTTCTCAGA	Mut-6	NA	Omentum	Peritoneum	scRNA-seq-specific	0
SPECTRUM-OV-003_S1_UNSORTED_INFRACOLIC_OMENTUM_CCCTAACGTTCTCAGA	Mut-2	1	Omentum	Peritoneum	scRNA-seq-WGS	0.649606
SPECTRUM-OV-003_S1_UNSORTED_INFRACOLIC_OMENTUM_CCCTAACGTTCTCAGA	Mut-15	NA	Omentum	Peritoneum	scRNA-seq-specific	0
SPECTRUM-OV-003_S1_UNSORTED_INFRACOLIC_OMENTUM_CCCTAACGTTCTCAGA	Mut-14	NA	Omentum	Peritoneum	scRNA-seq-specific	0
SPECTRUM-OV-003_S1_UNSORTED_INFRACOLIC_OMENTUM_CCCTAACGTTCTCAGA	Mut-4	NA	Omentum	Peritoneum	scRNA-seq-WGS	1
SPECTRUM-OV-003_S1_UNSORTED_INFRACOLIC_OMENTUM_CCCTAACGTTCTCAGA	Mut-8	NA	Omentum	Peritoneum	WGS-specific	0.68875
SPECTRUM-OV-003_S1_UNSORTED_INFRACOLIC_OMENTUM_CCCTAACGTTCTCAGA	Mut-1	NA	Omentum	Peritoneum	WGS-specific	0.928125
SPECTRUM-OV-003_S1_UNSORTED_INFRACOLIC_OMENTUM_CCCTAACGTTCTCAGA	Mut-11	NA	Omentum	Peritoneum	WGS-specific	1
SPECTRUM-OV-003_S1_UNSORTED_INFRACOLIC_OMENTUM_CCCTAACGTTCTCAGA	Mut-20	NA	Omentum	Peritoneum	scRNA-seq-specific	0
SPECTRUM-OV-003_S1_UNSORTED_INFRACOLIC_OMENTUM_CCCTAACGTTCTCAGA	Mut-12	0	Omentum	Peritoneum	scRNA-seq-specific	0
SPECTRUM-OV-003_S1_UNSORTED_INFRACOLIC_OMENTUM_CCCTAACGTTCTCAGA	Mut-5	NA	Omentum	Peritoneum	scRNA-seq-WGS	1
SPECTRUM-OV-003_S1_UNSORTED_INFRACOLIC_OMENTUM_CCCTAACGTTCTCAGA	Mut-16	NA	Omentum	Peritoneum	scRNA-seq-specific	0
SPECTRUM-OV-003_S1_UNSORTED_INFRACOLIC_OMENTUM_CCCTAACGTTCTCAGA	Mut-3	1	Omentum	Peritoneum	WGS-specific	0.90625
SPECTRUM-OV-003_S1_UNSORTED_INFRACOLIC_OMENTUM_CCCTAACGTTCTCAGA	Mut-18	0	Omentum	Peritoneum	scRNA-seq-specific	0
SPECTRUM-OV-003_S1_UNSORTED_INFRACOLIC_OMENTUM_CCCTAACGTTCTCAGA	Mut-21	NA	Omentum	Peritoneum	scRNA-seq-specific	0
SPECTRUM-OV-003_S1_UNSORTED_INFRACOLIC_OMENTUM_CCCTAACGTTCTCAGA	Mut-7	0	Omentum	Peritoneum	WGS-specific	1
SPECTRUM-OV-003_S1_UNSORTED_INFRACOLIC_OMENTUM_CCCTAACGTTCTCAGA	Mut-19	NA	Omentum	Peritoneum	scRNA-seq-specific	0
SPECTRUM-OV-003_S1_UNSORTED_INFRACOLIC_OMENTUM_CCCTAACGTTCTCAGA	Mut-10	NA	Omentum	Peritoneum	WGS-specific	0.784125
SPECTRUM-OV-003_S1_UNSORTED_INFRACOLIC_OMENTUM_CCCTAACGTTCTCAGA	Mut-13	NA	Omentum	Peritoneum	scRNA-seq-specific	0
SPECTRUM-OV-003_S1_UNSORTED_INFRACOLIC_OMENTUM_CCCTAACGTTCTCAGA	Mut-17	0	Omentum	Peritoneum	WGS-specific	0.28875
SPECTRUM-OV-003_S1_UNSORTED_INFRACOLIC_OMENTUM_CCCTCAACAGTTAAAG	Mut-9	0	Omentum	Peritoneum	WGS-specific	1
SPECTRUM-OV-003_S1_UNSORTED_INFRACOLIC_OMENTUM_CCCTCAACAGTTAAAG	Mut-6	0	Omentum	Peritoneum	scRNA-seq-specific	0
SPECTRUM-OV-003_S1_UNSORTED_INFRACOLIC_OMENTUM_CCCTCAACAGTTAAAG	Mut-2	1	Omentum	Peritoneum	scRNA-seq-WGS	0.649606
SPECTRUM-OV-003_S1_UNSORTED_INFRACOLIC_OMENTUM_CCCTCAACAGTTAAAG	Mut-15	0	Omentum	Peritoneum	scRNA-seq-specific	0
[truncated: 28,010 more rows]

## Sheet: Figure6b
cell_id	Mut_id	scRNAseq_call	Numbat_clone	Tumour_site_scRNAseq	Tumour_site_WGS	Modality	CCF_WGS
SPECTRUM-OV-003_S1_UNSORTED_RIGHT_UPPER_QUADRANT_AAACCCAGTATGGTTC	Mut-9	NA	2	Right Upper Quadrant	Peritoneum	WGS-specific	1
SPECTRUM-OV-003_S1_UNSORTED_RIGHT_UPPER_QUADRANT_AAACCCAGTATGGTTC	Mut-6	NA	2	Right Upper Quadrant	Peritoneum	scRNA-seq-specific	0
SPECTRUM-OV-003_S1_UNSORTED_RIGHT_UPPER_QUADRANT_AAACCCAGTATGGTTC	Mut-4	1	2	Right Upper Quadrant	Peritoneum	scRNA-seq-WGS	1
SPECTRUM-OV-003_S1_UNSORTED_RIGHT_UPPER_QUADRANT_AAACCCAGTATGGTTC	Mut-8	0	2	Right Upper Quadrant	Peritoneum	WGS-specific	0.68875
SPECTRUM-OV-003_S1_UNSORTED_RIGHT_UPPER_QUADRANT_AAACCCAGTATGGTTC	Mut-1	NA	2	Right Upper Quadrant	Peritoneum	WGS-specific	0.928125
SPECTRUM-OV-003_S1_UNSORTED_RIGHT_UPPER_QUADRANT_AAACCCAGTATGGTTC	Mut-11	NA	2	Right Upper Quadrant	Peritoneum	WGS-specific	1
SPECTRUM-OV-003_S1_UNSORTED_RIGHT_UPPER_QUADRANT_AAACCCAGTATGGTTC	Mut-20	0	2	Right Upper Quadrant	Peritoneum	scRNA-seq-specific	0
SPECTRUM-OV-003_S1_UNSORTED_RIGHT_UPPER_QUADRANT_AAACCCAGTATGGTTC	Mut-5	NA	2	Right Upper Quadrant	Peritoneum	scRNA-seq-WGS	1
SPECTRUM-OV-003_S1_UNSORTED_RIGHT_UPPER_QUADRANT_AAACCCAGTATGGTTC	Mut-3	NA	2	Right Upper Quadrant	Peritoneum	WGS-specific	0.90625
SPECTRUM-OV-003_S1_UNSORTED_RIGHT_UPPER_QUADRANT_AAACCCAGTATGGTTC	Mut-18	0	2	Right Upper Quadrant	Peritoneum	scRNA-seq-specific	0
SPECTRUM-OV-003_S1_UNSORTED_RIGHT_UPPER_QUADRANT_AAACCCAGTATGGTTC	Mut-21	0	2	Right Upper Quadrant	Peritoneum	scRNA-seq-specific	0
SPECTRUM-OV-003_S1_UNSORTED_RIGHT_UPPER_QUADRANT_AAACCCAGTATGGTTC	Mut-7	NA	2	Right Upper Quadrant	Peritoneum	WGS-specific	1
SPECTRUM-OV-003_S1_UNSORTED_RIGHT_UPPER_QUADRANT_AAACCCAGTATGGTTC	Mut-19	0	2	Right Upper Quadrant	Peritoneum	scRNA-seq-specific	0
SPECTRUM-OV-003_S1_UNSORTED_RIGHT_UPPER_QUADRANT_AAACCCAGTATGGTTC	Mut-10	0	2	Right Upper Quadrant	Peritoneum	WGS-specific	0.784125
SPECTRUM-OV-003_S1_UNSORTED_RIGHT_UPPER_QUADRANT_AAACGAACAGTGCCTG	Mut-9	NA	2	Right Upper Quadrant	Peritoneum	WGS-specific	1
SPECTRUM-OV-003_S1_UNSORTED_RIGHT_UPPER_QUADRANT_AAACGAACAGTGCCTG	Mut-6	NA	2	Right Upper Quadrant	Peritoneum	scRNA-seq-specific	0
SPECTRUM-OV-003_S1_UNSORTED_RIGHT_UPPER_QUADRANT_AAACGAACAGTGCCTG	Mut-4	NA	2	Right Upper Quadrant	Peritoneum	scRNA-seq-WGS	1
SPECTRUM-OV-003_S1_UNSORTED_RIGHT_UPPER_QUADRANT_AAACGAACAGTGCCTG	Mut-8	NA	2	Right Upper Quadrant	Peritoneum	WGS-specific	0.68875
SPECTRUM-OV-003_S1_UNSORTED_RIGHT_UPPER_QUADRANT_AAACGAACAGTGCCTG	Mut-1	1	2	Right Upper Quadrant	Peritoneum	WGS-specific	0.928125
SPECTRUM-OV-003_S1_UNSORTED_RIGHT_UPPER_QUADRANT_AAACGAACAGTGCCTG	Mut-11	NA	2	Right Upper Quadrant	Peritoneum	WGS-specific	1
SPECTRUM-OV-003_S1_UNSORTED_RIGHT_UPPER_QUADRANT_AAACGAACAGTGCCTG	Mut-20	0	2	Right Upper Quadrant	Peritoneum	scRNA-seq-specific	0
SPECTRUM-OV-003_S1_UNSORTED_RIGHT_UPPER_QUADRANT_AAACGAACAGTGCCTG	Mut-5	1	2	Right Upper Quadrant	Peritoneum	scRNA-seq-WGS	1
SPECTRUM-OV-003_S1_UNSORTED_RIGHT_UPPER_QUADRANT_AAACGAACAGTGCCTG	Mut-3	NA	2	Right Upper Quadrant	Peritoneum	WGS-specific	0.90625
SPECTRUM-OV-003_S1_UNSORTED_RIGHT_UPPER_QUADRANT_AAACGAACAGTGCCTG	Mut-18	0	2	Right Upper Quadrant	Peritoneum	scRNA-seq-specific	0
SPECTRUM-OV-003_S1_UNSORTED_RIGHT_UPPER_QUADRANT_AAACGAACAGTGCCTG	Mut-21	0	2	Right Upper Quadrant	Peritoneum	scRNA-seq-specific	0
SPECTRUM-OV-003_S1_UNSORTED_RIGHT_UPPER_QUADRANT_AAACGAACAGTGCCTG	Mut-7	NA	2	Right Upper Quadrant	Peritoneum	WGS-specific	1
SPECTRUM-OV-003_S1_UNSORTED_RIGHT_UPPER_QUADRANT_AAACGAACAGTGCCTG	Mut-19	0	2	Right Upper Quadrant	Peritoneum	scRNA-seq-specific	0
SPECTRUM-OV-003_S1_UNSORTED_RIGHT_UPPER_QUADRANT_AAACGAACAGTGCCTG	Mut-10	NA	2	Right Upper Quadrant	Peritoneum	WGS-specific	0.784125
SPECTRUM-OV-003_S1_UNSORTED_RIGHT_UPPER_QUADRANT_AAACGAAGTAACACGG	Mut-9	NA	2	Right Upper Quadrant	Peritoneum	WGS-specific	1
SPECTRUM-OV-003_S1_UNSORTED_RIGHT_UPPER_QUADRANT_AAACGAAGTAACACGG	Mut-6	NA	2	Right Upper Quadrant	Peritoneum	scRNA-seq-specific	0
SPECTRUM-OV-003_S1_UNSORTED_RIGHT_UPPER_QUADRANT_AAACGAAGTAACACGG	Mut-4	NA	2	Right Upper Quadrant	Peritoneum	scRNA-seq-WGS	1
SPECTRUM-OV-003_S1_UNSORTED_RIGHT_UPPER_QUADRANT_AAACGAAGTAACACGG	Mut-8	NA	2	Right Upper Quadrant	Peritoneum	WGS-specific	0.68875
SPECTRUM-OV-003_S1_UNSORTED_RIGHT_UPPER_QUADRANT_AAACGAAGTAACACGG	Mut-1	NA	2	Right Upper Quadrant	Peritoneum	WGS-specific	0.928125
SPECTRUM-OV-003_S1_UNSORTED_RIGHT_UPPER_QUADRANT_AAACGAAGTAACACGG	Mut-11	1	2	Right Upper Quadrant	Peritoneum	WGS-specific	1
SPECTRUM-OV-003_S1_UNSORTED_RIGHT_UPPER_QUADRANT_AAACGAAGTAACACGG	Mut-20	0	2	Right Upper Quadrant	Peritoneum	scRNA-seq-specific	0
SPECTRUM-OV-003_S1_UNSORTED_RIGHT_UPPER_QUADRANT_AAACGAAGTAACACGG	Mut-5	1	2	Right Upper Quadrant	Peritoneum	scRNA-seq-WGS	1
SPECTRUM-OV-003_S1_UNSORTED_RIGHT_UPPER_QUADRANT_AAACGAAGTAACACGG	Mut-3	0	2	Right Upper Quadrant	Peritoneum	WGS-specific	0.90625
SPECTRUM-OV-003_S1_UNSORTED_RIGHT_UPPER_QUADRANT_AAACGAAGTAACACGG	Mut-18	0	2	Right Upper Quadrant	Peritoneum	scRNA-seq-specific	0
SPECTRUM-OV-003_S1_UNSORTED_RIGHT_UPPER_QUADRANT_AAACGAAGTAACACGG	Mut-21	0	2	Right Upper Quadrant	Peritoneum	scRNA-seq-specific	0
SPECTRUM-OV-003_S1_UNSORTED_RIGHT_UPPER_QUADRANT_AAACGAAGTAACACGG	Mut-7	NA	2	Right Upper Quadrant	Peritoneum	WGS-specific	1
SPECTRUM-OV-003_S1_UNSORTED_RIGHT_UPPER_QUADRANT_AAACGAAGTAACACGG	Mut-19	NA	2	Right Upper Quadrant	Peritoneum	scRNA-seq-specific	0
SPECTRUM-OV-003_S1_UNSORTED_RIGHT_UPPER_QUADRANT_AAACGAAGTAACACGG	Mut-10	NA	2	Right Upper Quadrant	Peritoneum	WGS-specific	0.784125
SPECTRUM-OV-003_S1_UNSORTED_RIGHT_UPPER_QUADRANT_AAACGCTGTCACGCTG	Mut-9	NA	3	Right Upper Quadrant	Peritoneum	WGS-specific	1
SPECTRUM-OV-003_S1_UNSORTED_RIGHT_UPPER_QUADRANT_AAACGCTGTCACGCTG	Mut-6	NA	3	Right Upper Quadrant	Peritoneum	scRNA-seq-specific	0
SPECTRUM-OV-003_S1_UNSORTED_RIGHT_UPPER_QUADRANT_AAACGCTGTCACGCTG	Mut-4	NA	3	Right Upper Quadrant	Peritoneum	scRNA-seq-WGS	1
SPECTRUM-OV-003_S1_UNSORTED_RIGHT_UPPER_QUADRANT_AAACGCTGTCACGCTG	Mut-8	1	3	Right Upper Quadrant	Peritoneum	WGS-specific	0.68875
SPECTRUM-OV-003_S1_UNSORTED_RIGHT_UPPER_QUADRANT_AAACGCTGTCACGCTG	Mut-1	NA	3	Right Upper Quadrant	Peritoneum	WGS-specific	0.928125
SPECTRUM-OV-003_S1_UNSORTED_RIGHT_UPPER_QUADRANT_AAACGCTGTCACGCTG	Mut-11	NA	3	Right Upper Quadrant	Peritoneum	WGS-specific	1
SPECTRUM-OV-003_S1_UNSORTED_RIGHT_UPPER_QUADRANT_AAACGCTGTCACGCTG	Mut-20	1	3	Right Upper Quadrant	Peritoneum	scRNA-seq-specific	0
SPECTRUM-OV-003_S1_UNSORTED_RIGHT_UPPER_QUADRANT_AAACGCTGTCACGCTG	Mut-5	NA	3	Right Upper Quadrant	Peritoneum	scRNA-seq-WGS	1
SPECTRUM-OV-003_S1_UNSORTED_RIGHT_UPPER_QUADRANT_AAACGCTGTCACGCTG	Mut-3	NA	3	Right Upper Quadrant	Peritoneum	WGS-specific	0.90625
SPECTRUM-OV-003_S1_UNSORTED_RIGHT_UPPER_QUADRANT_AAACGCTGTCACGCTG	Mut-18	0	3	Right Upper Quadrant	Peritoneum	scRNA-seq-specific	0
SPECTRUM-OV-003_S1_UNSORTED_RIGHT_UPPER_QUADRANT_AAACGCTGTCACGCTG	Mut-21	0	3	Right Upper Quadrant	Peritoneum	scRNA-seq-specific	0
SPECTRUM-OV-003_S1_UNSORTED_RIGHT_UPPER_QUADRANT_AAACGCTGTCACGCTG	Mut-7	NA	3	Right Upper Quadrant	Peritoneum	WGS-specific	1
SPECTRUM-OV-003_S1_UNSORTED_RIGHT_UPPER_QUADRANT_AAACGCTGTCACGCTG	Mut-19	0	3	Right Upper Quadrant	Peritoneum	scRNA-seq-specific	0
SPECTRUM-OV-003_S1_UNSORTED_RIGHT_UPPER_QUADRANT_AAACGCTGTCACGCTG	Mut-10	NA	3	Right Upper Quadrant	Peritoneum	WGS-specific	0.784125
SPECTRUM-OV-003_S1_UNSORTED_RIGHT_UPPER_QUADRANT_AAAGGGCAGCAAGTCG	Mut-9	NA	2	Right Upper Quadrant	Peritoneum	WGS-specific	1
SPECTRUM-OV-003_S1_UNSORTED_RIGHT_UPPER_QUADRANT_AAAGGGCAGCAAGTCG	Mut-6	NA	2	Right Upper Quadrant	Peritoneum	scRNA-seq-specific	0
SPECTRUM-OV-003_S1_UNSORTED_RIGHT_UPPER_QUADRANT_AAAGGGCAGCAAGTCG	Mut-4	0	2	Right Upper Quadrant	Peritoneum	scRNA-seq-WGS	1
SPECTRUM-OV-003_S1_UNSORTED_RIGHT_UPPER_QUADRANT_AAAGGGCAGCAAGTCG	Mut-8	0	2	Right Upper Quadrant	Peritoneum	WGS-specific	0.68875
SPECTRUM-OV-003_S1_UNSORTED_RIGHT_UPPER_QUADRANT_AAAGGGCAGCAAGTCG	Mut-1	0	2	Right Upper Quadrant	Peritoneum	WGS-specific	0.928125
SPECTRUM-OV-003_S1_UNSORTED_RIGHT_UPPER_QUADRANT_AAAGGGCAGCAAGTCG	Mut-11	0	2	Right Upper Quadrant	Peritoneum	WGS-specific	1
SPECTRUM-OV-003_S1_UNSORTED_RIGHT_UPPER_QUADRANT_AAAGGGCAGCAAGTCG	Mut-20	0	2	Right Upper Quadrant	Peritoneum	scRNA-seq-specific	0
SPECTRUM-OV-003_S1_UNSORTED_RIGHT_UPPER_QUADRANT_AAAGGGCAGCAAGTCG	Mut-5	NA	2	Right Upper Quadrant	Peritoneum	scRNA-seq-WGS	1
SPECTRUM-OV-003_S1_UNSORTED_RIGHT_UPPER_QUADRANT_AAAGGGCAGCAAGTCG	Mut-3	0	2	Right Upper Quadrant	Peritoneum	WGS-specific	0.90625
SPECTRUM-OV-003_S1_UNSORTED_RIGHT_UPPER_QUADRANT_AAAGGGCAGCAAGTCG	Mut-18	0	2	Right Upper Quadrant	Peritoneum	scRNA-seq-specific	0
SPECTRUM-OV-003_S1_UNSORTED_RIGHT_UPPER_QUADRANT_AAAGGGCAGCAAGTCG	Mut-21	NA	2	Right Upper Quadrant	Peritoneum	scRNA-seq-specific	0
SPECTRUM-OV-003_S1_UNSORTED_RIGHT_UPPER_QUADRANT_AAAGGGCAGCAAGTCG	Mut-7	0	2	Right Upper Quadrant	Peritoneum	WGS-specific	1
SPECTRUM-OV-003_S1_UNSORTED_RIGHT_UPPER_QUADRANT_AAAGGGCAGCAAGTCG	Mut-19	0	2	Right Upper Quadrant	Peritoneum	scRNA-seq-specific	0
SPECTRUM-OV-003_S1_UNSORTED_RIGHT_UPPER_QUADRANT_AAAGGGCAGCAAGTCG	Mut-10	NA	2	Right Upper Quadrant	Peritoneum	WGS-specific	0.784125
SPECTRUM-OV-003_S1_UNSORTED_RIGHT_UPPER_QUADRANT_AAAGGTAAGAAACCAT	Mut-9	NA	3	Right Upper Quadrant	Peritoneum	WGS-specific	1
SPECTRUM-OV-003_S1_UNSORTED_RIGHT_UPPER_QUADRANT_AAAGGTAAGAAACCAT	Mut-6	NA	3	Right Upper Quadrant	Peritoneum	scRNA-seq-specific	0
SPECTRUM-OV-003_S1_UNSORTED_RIGHT_UPPER_QUADRANT_AAAGGTAAGAAACCAT	Mut-4	0	3	Right Upper Quadrant	Peritoneum	scRNA-seq-WGS	1
SPECTRUM-OV-003_S1_UNSORTED_RIGHT_UPPER_QUADRANT_AAAGGTAAGAAACCAT	Mut-8	NA	3	Right Upper Quadrant	Peritoneum	WGS-specific	0.68875
SPECTRUM-OV-003_S1_UNSORTED_RIGHT_UPPER_QUADRANT_AAAGGTAAGAAACCAT	Mut-1	NA	3	Right Upper Quadrant	Peritoneum	WGS-specific	0.928125
SPECTRUM-OV-003_S1_UNSORTED_RIGHT_UPPER_QUADRANT_AAAGGTAAGAAACCAT	Mut-11	NA	3	Right Upper Quadrant	Peritoneum	WGS-specific	1
SPECTRUM-OV-003_S1_UNSORTED_RIGHT_UPPER_QUADRANT_AAAGGTAAGAAACCAT	Mut-20	1	3	Right Upper Quadrant	Peritoneum	scRNA-seq-specific	0
SPECTRUM-OV-003_S1_UNSORTED_RIGHT_UPPER_QUADRANT_AAAGGTAAGAAACCAT	Mut-5	NA	3	Right Upper Quadrant	Peritoneum	scRNA-seq-WGS	1
SPECTRUM-OV-003_S1_UNSORTED_RIGHT_UPPER_QUADRANT_AAAGGTAAGAAACCAT	Mut-3	NA	3	Right Upper Quadrant	Peritoneum	WGS-specific	0.90625
SPECTRUM-OV-003_S1_UNSORTED_RIGHT_UPPER_QUADRANT_AAAGGTAAGAAACCAT	Mut-18	1	3	Right Upper Quadrant	Peritoneum	scRNA-seq-specific	0
SPECTRUM-OV-003_S1_UNSORTED_RIGHT_UPPER_QUADRANT_AAAGGTAAGAAACCAT	Mut-21	NA	3	Right Upper Quadrant	Peritoneum	scRNA-seq-specific	0
SPECTRUM-OV-003_S1_UNSORTED_RIGHT_UPPER_QUADRANT_AAAGGTAAGAAACCAT	Mut-7	0	3	Right Upper Quadrant	Peritoneum	WGS-specific	1
SPECTRUM-OV-003_S1_UNSORTED_RIGHT_UPPER_QUADRANT_AAAGGTAAGAAACCAT	Mut-19	1	3	Right Upper Quadrant	Peritoneum	scRNA-seq-specific	0
SPECTRUM-OV-003_S1_UNSORTED_RIGHT_UPPER_QUADRANT_AAAGGTAAGAAACCAT	Mut-10	NA	3	Right Upper Quadrant	Peritoneum	WGS-specific	0.784125
SPECTRUM-OV-003_S1_UNSORTED_RIGHT_UPPER_QUADRANT_AAAGGTAAGTGGACGT	Mut-9	NA	2	Right Upper Quadrant	Peritoneum	WGS-specific	1
SPECTRUM-OV-003_S1_UNSORTED_RIGHT_UPPER_QUADRANT_AAAGGTAAGTGGACGT	Mut-6	NA	2	Right Upper Quadrant	Peritoneum	scRNA-seq-specific	0
SPECTRUM-OV-003_S1_UNSORTED_RIGHT_UPPER_QUADRANT_AAAGGTAAGTGGACGT	Mut-4	NA	2	Right Upper Quadrant	Peritoneum	scRNA-seq-WGS	1
SPECTRUM-OV-003_S1_UNSORTED_RIGHT_UPPER_QUADRANT_AAAGGTAAGTGGACGT	Mut-8	NA	2	Right Upper Quadrant	Peritoneum	WGS-specific	0.68875
SPECTRUM-OV-003_S1_UNSORTED_RIGHT_UPPER_QUADRANT_AAAGGTAAGTGGACGT	Mut-1	1	2	Right Upper Quadrant	Peritoneum	WGS-specific	0.928125
SPECTRUM-OV-003_S1_UNSORTED_RIGHT_UPPER_QUADRANT_AAAGGTAAGTGGACGT	Mut-11	NA	2	Right Upper Quadrant	Peritoneum	WGS-specific	1
SPECTRUM-OV-003_S1_UNSORTED_RIGHT_UPPER_QUADRANT_AAAGGTAAGTGGACGT	Mut-20	NA	2	Right Upper Quadrant	Peritoneum	scRNA-seq-specific	0
SPECTRUM-OV-003_S1_UNSORTED_RIGHT_UPPER_QUADRANT_AAAGGTAAGTGGACGT	Mut-5	NA	2	Right Upper Quadrant	Peritoneum	scRNA-seq-WGS	1
SPECTRUM-OV-003_S1_UNSORTED_RIGHT_UPPER_QUADRANT_AAAGGTAAGTGGACGT	Mut-3	0	2	Right Upper Quadrant	Peritoneum	WGS-specific	0.90625
SPECTRUM-OV-003_S1_UNSORTED_RIGHT_UPPER_QUADRANT_AAAGGTAAGTGGACGT	Mut-18	0	2	Right Upper Quadrant	Peritoneum	scRNA-seq-specific	0
SPECTRUM-OV-003_S1_UNSORTED_RIGHT_UPPER_QUADRANT_AAAGGTAAGTGGACGT	Mut-21	0	2	Right Upper Quadrant	Peritoneum	scRNA-seq-specific	0
SPECTRUM-OV-003_S1_UNSORTED_RIGHT_UPPER_QUADRANT_AAAGGTAAGTGGACGT	Mut-7	NA	2	Right Upper Quadrant	Peritoneum	WGS-specific	1
SPECTRUM-OV-003_S1_UNSORTED_RIGHT_UPPER_QUADRANT_AAAGGTAAGTGGACGT	Mut-19	0	2	Right Upper Quadrant	Peritoneum	scRNA-seq-specific	0
SPECTRUM-OV-003_S1_UNSORTED_RIGHT_UPPER_QUADRANT_AAAGGTAAGTGGACGT	Mut-10	0	2	Right Upper Quadrant	Peritoneum	WGS-specific	0.784125
SPECTRUM-OV-003_S1_UNSORTED_RIGHT_UPPER_QUADRANT_AACAAGAGTCTGATAC	Mut-9	NA	3	Right Upper Quadrant	Peritoneum	WGS-specific	1
SPECTRUM-OV-003_S1_UNSORTED_RIGHT_UPPER_QUADRANT_AACAAGAGTCTGATAC	Mut-6	NA	3	Right Upper Quadrant	Peritoneum	scRNA-seq-specific	0
SPECTRUM-OV-003_S1_UNSORTED_RIGHT_UPPER_QUADRANT_AACAAGAGTCTGATAC	Mut-4	NA	3	Right Upper Quadrant	Peritoneum	scRNA-seq-WGS	1
SPECTRUM-OV-003_S1_UNSORTED_RIGHT_UPPER_QUADRANT_AACAAGAGTCTGATAC	Mut-8	NA	3	Right Upper Quadrant	Peritoneum	WGS-specific	0.68875
SPECTRUM-OV-003_S1_UNSORTED_RIGHT_UPPER_QUADRANT_AACAAGAGTCTGATAC	Mut-1	NA	3	Right Upper Quadrant	Peritoneum	WGS-specific	0.928125
SPECTRUM-OV-003_S1_UNSORTED_RIGHT_UPPER_QUADRANT_AACAAGAGTCTGATAC	Mut-11	NA	3	Right Upper Quadrant	Peritoneum	WGS-specific	1
SPECTRUM-OV-003_S1_UNSORTED_RIGHT_UPPER_QUADRANT_AACAAGAGTCTGATAC	Mut-20	1	3	Right Upper Quadrant	Peritoneum	scRNA-seq-specific	0
SPECTRUM-OV-003_S1_UNSORTED_RIGHT_UPPER_QUADRANT_AACAAGAGTCTGATAC	Mut-5	NA	3	Right Upper Quadrant	Peritoneum	scRNA-seq-WGS	1
SPECTRUM-OV-003_S1_UNSORTED_RIGHT_UPPER_QUADRANT_AACAAGAGTCTGATAC	Mut-3	NA	3	Right Upper Quadrant	Peritoneum	WGS-specific	0.90625
SPECTRUM-OV-003_S1_UNSORTED_RIGHT_UPPER_QUADRANT_AACAAGAGTCTGATAC	Mut-18	1	3	Right Upper Quadrant	Peritoneum	scRNA-seq-specific	0
SPECTRUM-OV-003_S1_UNSORTED_RIGHT_UPPER_QUADRANT_AACAAGAGTCTGATAC	Mut-21	NA	3	Right Upper Quadrant	Peritoneum	scRNA-seq-specific	0
SPECTRUM-OV-003_S1_UNSORTED_RIGHT_UPPER_QUADRANT_AACAAGAGTCTGATAC	Mut-7	NA	3	Right Upper Quadrant	Peritoneum	WGS-specific	1
SPECTRUM-OV-003_S1_UNSORTED_RIGHT_UPPER_QUADRANT_AACAAGAGTCTGATAC	Mut-19	1	3	Right Upper Quadrant	Peritoneum	scRNA-seq-specific	0
SPECTRUM-OV-003_S1_UNSORTED_RIGHT_UPPER_QUADRANT_AACAAGAGTCTGATAC	Mut-10	NA	3	Right Upper Quadrant	Peritoneum	WGS-specific	0.784125
SPECTRUM-OV-003_S1_UNSORTED_RIGHT_UPPER_QUADRANT_AACAAGATCCGTGCGA	Mut-9	NA	3	Right Upper Quadrant	Peritoneum	WGS-specific	1
SPECTRUM-OV-003_S1_UNSORTED_RIGHT_UPPER_QUADRANT_AACAAGATCCGTGCGA	Mut-6	NA	3	Right Upper Quadrant	Peritoneum	scRNA-seq-specific	0
SPECTRUM-OV-003_S1_UNSORTED_RIGHT_UPPER_QUADRANT_AACAAGATCCGTGCGA	Mut-4	0	3	Right Upper Quadrant	Peritoneum	scRNA-seq-WGS	1
SPECTRUM-OV-003_S1_UNSORTED_RIGHT_UPPER_QUADRANT_AACAAGATCCGTGCGA	Mut-8	NA	3	Right Upper Quadrant	Peritoneum	WGS-specific	0.68875
SPECTRUM-OV-003_S1_UNSORTED_RIGHT_UPPER_QUADRANT_AACAAGATCCGTGCGA	Mut-1	NA	3	Right Upper Quadrant	Peritoneum	WGS-specific	0.928125
SPECTRUM-OV-003_S1_UNSORTED_RIGHT_UPPER_QUADRANT_AACAAGATCCGTGCGA	Mut-11	NA	3	Right Upper Quadrant	Peritoneum	WGS-specific	1
SPECTRUM-OV-003_S1_UNSORTED_RIGHT_UPPER_QUADRANT_AACAAGATCCGTGCGA	Mut-20	1	3	Right Upper Quadrant	Peritoneum	scRNA-seq-specific	0
SPECTRUM-OV-003_S1_UNSORTED_RIGHT_UPPER_QUADRANT_AACAAGATCCGTGCGA	Mut-5	NA	3	Right Upper Quadrant	Peritoneum	scRNA-seq-WGS	1
SPECTRUM-OV-003_S1_UNSORTED_RIGHT_UPPER_QUADRANT_AACAAGATCCGTGCGA	Mut-3	NA	3	Right Upper Quadrant	Peritoneum	WGS-specific	0.90625
SPECTRUM-OV-003_S1_UNSORTED_RIGHT_UPPER_QUADRANT_AACAAGATCCGTGCGA	Mut-18	1	3	Right Upper Quadrant	Peritoneum	scRNA-seq-specific	0
SPECTRUM-OV-003_S1_UNSORTED_RIGHT_UPPER_QUADRANT_AACAAGATCCGTGCGA	Mut-21	NA	3	Right Upper Quadrant	Peritoneum	scRNA-seq-specific	0
SPECTRUM-OV-003_S1_UNSORTED_RIGHT_UPPER_QUADRANT_AACAAGATCCGTGCGA	Mut-7	NA	3	Right Upper Quadrant	Peritoneum	WGS-specific	1
SPECTRUM-OV-003_S1_UNSORTED_RIGHT_UPPER_QUADRANT_AACAAGATCCGTGCGA	Mut-19	0	3	Right Upper Quadrant	Peritoneum	scRNA-seq-specific	0
SPECTRUM-OV-003_S1_UNSORTED_RIGHT_UPPER_QUADRANT_AACAAGATCCGTGCGA	Mut-10	NA	3	Right Upper Quadrant	Peritoneum	WGS-specific	0.784125
SPECTRUM-OV-003_S1_UNSORTED_RIGHT_UPPER_QUADRANT_AACAGGGAGCTTCTAG	Mut-9	NA	2	Right Upper Quadrant	Peritoneum	WGS-specific	1
SPECTRUM-OV-003_S1_UNSORTED_RIGHT_UPPER_QUADRANT_AACAGGGAGCTTCTAG	Mut-6	1	2	Right Upper Quadrant	Peritoneum	scRNA-seq-specific	0
SPECTRUM-OV-003_S1_UNSORTED_RIGHT_UPPER_QUADRANT_AACAGGGAGCTTCTAG	Mut-4	1	2	Right Upper Quadrant	Peritoneum	scRNA-seq-WGS	1
SPECTRUM-OV-003_S1_UNSORTED_RIGHT_UPPER_QUADRANT_AACAGGGAGCTTCTAG	Mut-8	NA	2	Right Upper Quadrant	Peritoneum	WGS-specific	0.68875
SPECTRUM-OV-003_S1_UNSORTED_RIGHT_UPPER_QUADRANT_AACAGGGAGCTTCTAG	Mut-1	0	2	Right Upper Quadrant	Peritoneum	WGS-specific	0.928125
SPECTRUM-OV-003_S1_UNSORTED_RIGHT_UPPER_QUADRANT_AACAGGGAGCTTCTAG	Mut-11	0	2	Right Upper Quadrant	Peritoneum	WGS-specific	1
SPECTRUM-OV-003_S1_UNSORTED_RIGHT_UPPER_QUADRANT_AACAGGGAGCTTCTAG	Mut-20	NA	2	Right Upper Quadrant	Peritoneum	scRNA-seq-specific	0
SPECTRUM-OV-003_S1_UNSORTED_RIGHT_UPPER_QUADRANT_AACAGGGAGCTTCTAG	Mut-5	NA	2	Right Upper Quadrant	Peritoneum	scRNA-seq-WGS	1
SPECTRUM-OV-003_S1_UNSORTED_RIGHT_UPPER_QUADRANT_AACAGGGAGCTTCTAG	Mut-3	NA	2	Right Upper Quadrant	Peritoneum	WGS-specific	0.90625
SPECTRUM-OV-003_S1_UNSORTED_RIGHT_UPPER_QUADRANT_AACAGGGAGCTTCTAG	Mut-18	0	2	Right Upper Quadrant	Peritoneum	scRNA-seq-specific	0
SPECTRUM-OV-003_S1_UNSORTED_RIGHT_UPPER_QUADRANT_AACAGGGAGCTTCTAG	Mut-21	0	2	Right Upper Quadrant	Peritoneum	scRNA-seq-specific	0
SPECTRUM-OV-003_S1_UNSORTED_RIGHT_UPPER_QUADRANT_AACAGGGAGCTTCTAG	Mut-7	NA	2	Right Upper Quadrant	Peritoneum	WGS-specific	1
SPECTRUM-OV-003_S1_UNSORTED_RIGHT_UPPER_QUADRANT_AACAGGGAGCTTCTAG	Mut-19	0	2	Right Upper Quadrant	Peritoneum	scRNA-seq-specific	0
SPECTRUM-OV-003_S1_UNSORTED_RIGHT_UPPER_QUADRANT_AACAGGGAGCTTCTAG	Mut-10	NA	2	Right Upper Quadrant	Peritoneum	WGS-specific	0.784125
SPECTRUM-OV-003_S1_UNSORTED_RIGHT_UPPER_QUADRANT_AACCCAACAGGCAATG	Mut-9	NA	3	Right Upper Quadrant	Peritoneum	WGS-specific	1
SPECTRUM-OV-003_S1_UNSORTED_RIGHT_UPPER_QUADRANT_AACCCAACAGGCAATG	Mut-6	NA	3	Right Upper Quadrant	Peritoneum	scRNA-seq-specific	0
SPECTRUM-OV-003_S1_UNSORTED_RIGHT_UPPER_QUADRANT_AACCCAACAGGCAATG	Mut-4	NA	3	Right Upper Quadrant	Peritoneum	scRNA-seq-WGS	1
SPECTRUM-OV-003_S1_UNSORTED_RIGHT_UPPER_QUADRANT_AACCCAACAGGCAATG	Mut-8	NA	3	Right Upper Quadrant	Peritoneum	WGS-specific	0.68875
SPECTRUM-OV-003_S1_UNSORTED_RIGHT_UPPER_QUADRANT_AACCCAACAGGCAATG	Mut-1	0	3	Right Upper Quadrant	Peritoneum	WGS-specific	0.928125
SPECTRUM-OV-003_S1_UNSORTED_RIGHT_UPPER_QUADRANT_AACCCAACAGGCAATG	Mut-11	NA	3	Right Upper Quadrant	Peritoneum	WGS-specific	1
SPECTRUM-OV-003_S1_UNSORTED_RIGHT_UPPER_QUADRANT_AACCCAACAGGCAATG	Mut-20	NA	3	Right Upper Quadrant	Peritoneum	scRNA-seq-specific	0
SPECTRUM-OV-003_S1_UNSORTED_RIGHT_UPPER_QUADRANT_AACCCAACAGGCAATG	Mut-5	NA	3	Right Upper Quadrant	Peritoneum	scRNA-seq-WGS	1
SPECTRUM-OV-003_S1_UNSORTED_RIGHT_UPPER_QUADRANT_AACCCAACAGGCAATG	Mut-3	NA	3	Right Upper Quadrant	Peritoneum	WGS-specific	0.90625
SPECTRUM-OV-003_S1_UNSORTED_RIGHT_UPPER_QUADRANT_AACCCAACAGGCAATG	Mut-18	0	3	Right Upper Quadrant	Peritoneum	scRNA-seq-specific	0
SPECTRUM-OV-003_S1_UNSORTED_RIGHT_UPPER_QUADRANT_AACCCAACAGGCAATG	Mut-21	NA	3	Right Upper Quadrant	Peritoneum	scRNA-seq-specific	0
SPECTRUM-OV-003_S1_UNSORTED_RIGHT_UPPER_QUADRANT_AACCCAACAGGCAATG	Mut-7	0	3	Right Upper Quadrant	Peritoneum	WGS-specific	1
SPECTRUM-OV-003_S1_UNSORTED_RIGHT_UPPER_QUADRANT_AACCCAACAGGCAATG	Mut-19	1	3	Right Upper Quadrant	Peritoneum	scRNA-seq-specific	0
SPECTRUM-OV-003_S1_UNSORTED_RIGHT_UPPER_QUADRANT_AACCCAACAGGCAATG	Mut-10	NA	3	Right Upper Quadrant	Peritoneum	WGS-specific	0.784125
SPECTRUM-OV-003_S1_UNSORTED_RIGHT_UPPER_QUADRANT_AACCCAATCAACTTTC	Mut-9	NA	3	Right Upper Quadrant	Peritoneum	WGS-specific	1
SPECTRUM-OV-003_S1_UNSORTED_RIGHT_UPPER_QUADRANT_AACCCAATCAACTTTC	Mut-6	NA	3	Right Upper Quadrant	Peritoneum	scRNA-seq-specific	0
SPECTRUM-OV-003_S1_UNSORTED_RIGHT_UPPER_QUADRANT_AACCCAATCAACTTTC	Mut-4	0	3	Right Upper Quadrant	Peritoneum	scRNA-seq-WGS	1
SPECTRUM-OV-003_S1_UNSORTED_RIGHT_UPPER_QUADRANT_AACCCAATCAACTTTC	Mut-8	NA	3	Right Upper Quadrant	Peritoneum	WGS-specific	0.68875
SPECTRUM-OV-003_S1_UNSORTED_RIGHT_UPPER_QUADRANT_AACCCAATCAACTTTC	Mut-1	0	3	Right Upper Quadrant	Peritoneum	WGS-specific	0.928125
SPECTRUM-OV-003_S1_UNSORTED_RIGHT_UPPER_QUADRANT_AACCCAATCAACTTTC	Mut-11	NA	3	Right Upper Quadrant	Peritoneum	WGS-specific	1
SPECTRUM-OV-003_S1_UNSORTED_RIGHT_UPPER_QUADRANT_AACCCAATCAACTTTC	Mut-20	0	3	Right Upper Quadrant	Peritoneum	scRNA-seq-specific	0
SPECTRUM-OV-003_S1_UNSORTED_RIGHT_UPPER_QUADRANT_AACCCAATCAACTTTC	Mut-5	NA	3	Right Upper Quadrant	Peritoneum	scRNA-seq-WGS	1
SPECTRUM-OV-003_S1_UNSORTED_RIGHT_UPPER_QUADRANT_AACCCAATCAACTTTC	Mut-3	0	3	Right Upper Quadrant	Peritoneum	WGS-specific	0.90625
SPECTRUM-OV-003_S1_UNSORTED_RIGHT_UPPER_QUADRANT_AACCCAATCAACTTTC	Mut-18	0	3	Right Upper Quadrant	Peritoneum	scRNA-seq-specific	0
SPECTRUM-OV-003_S1_UNSORTED_RIGHT_UPPER_QUADRANT_AACCCAATCAACTTTC	Mut-21	NA	3	Right Upper Quadrant	Peritoneum	scRNA-seq-specific	0
SPECTRUM-OV-003_S1_UNSORTED_RIGHT_UPPER_QUADRANT_AACCCAATCAACTTTC	Mut-7	NA	3	Right Upper Quadrant	Peritoneum	WGS-specific	1
SPECTRUM-OV-003_S1_UNSORTED_RIGHT_UPPER_QUADRANT_AACCCAATCAACTTTC	Mut-19	1	3	Right Upper Quadrant	Peritoneum	scRNA-seq-specific	0
SPECTRUM-OV-003_S1_UNSORTED_RIGHT_UPPER_QUADRANT_AACCCAATCAACTTTC	Mut-10	NA	3	Right Upper Quadrant	Peritoneum	WGS-specific	0.784125
SPECTRUM-OV-003_S1_UNSORTED_RIGHT_UPPER_QUADRANT_AACCTGAAGGAAGTAG	Mut-9	NA	2	Right Upper Quadrant	Peritoneum	WGS-specific	1
SPECTRUM-OV-003_S1_UNSORTED_RIGHT_UPPER_QUADRANT_AACCTGAAGGAAGTAG	Mut-6	1	2	Right Upper Quadrant	Peritoneum	scRNA-seq-specific	0
SPECTRUM-OV-003_S1_UNSORTED_RIGHT_UPPER_QUADRANT_AACCTGAAGGAAGTAG	Mut-4	0	2	Right Upper Quadrant	Peritoneum	scRNA-seq-WGS	1
SPECTRUM-OV-003_S1_UNSORTED_RIGHT_UPPER_QUADRANT_AACCTGAAGGAAGTAG	Mut-8	1	2	Right Upper Quadrant	Peritoneum	WGS-specific	0.68875
SPECTRUM-OV-003_S1_UNSORTED_RIGHT_UPPER_QUADRANT_AACCTGAAGGAAGTAG	Mut-1	NA	2	Right Upper Quadrant	Peritoneum	WGS-specific	0.928125
SPECTRUM-OV-003_S1_UNSORTED_RIGHT_UPPER_QUADRANT_AACCTGAAGGAAGTAG	Mut-11	NA	2	Right Upper Quadrant	Peritoneum	WGS-specific	1
SPECTRUM-OV-003_S1_UNSORTED_RIGHT_UPPER_QUADRANT_AACCTGAAGGAAGTAG	Mut-20	NA	2	Right Upper Quadrant	Peritoneum	scRNA-seq-specific	0
SPECTRUM-OV-003_S1_UNSORTED_RIGHT_UPPER_QUADRANT_AACCTGAAGGAAGTAG	Mut-5	NA	2	Right Upper Quadrant	Peritoneum	scRNA-seq-WGS	1
SPECTRUM-OV-003_S1_UNSORTED_RIGHT_UPPER_QUADRANT_AACCTGAAGGAAGTAG	Mut-3	NA	2	Right Upper Quadrant	Peritoneum	WGS-specific	0.90625
SPECTRUM-OV-003_S1_UNSORTED_RIGHT_UPPER_QUADRANT_AACCTGAAGGAAGTAG	Mut-18	0	2	Right Upper Quadrant	Peritoneum	scRNA-seq-specific	0
SPECTRUM-OV-003_S1_UNSORTED_RIGHT_UPPER_QUADRANT_AACCTGAAGGAAGTAG	Mut-21	0	2	Right Upper Quadrant	Peritoneum	scRNA-seq-specific	0
SPECTRUM-OV-003_S1_UNSORTED_RIGHT_UPPER_QUADRANT_AACCTGAAGGAAGTAG	Mut-7	0	2	Right Upper Quadrant	Peritoneum	WGS-specific	1
SPECTRUM-OV-003_S1_UNSORTED_RIGHT_UPPER_QUADRANT_AACCTGAAGGAAGTAG	Mut-19	0	2	Right Upper Quadrant	Peritoneum	scRNA-seq-specific	0
SPECTRUM-OV-003_S1_UNSORTED_RIGHT_UPPER_QUADRANT_AACCTGAAGGAAGTAG	Mut-10	0	2	Right Upper Quadrant	Peritoneum	WGS-specific	0.784125
SPECTRUM-OV-003_S1_UNSORTED_RIGHT_UPPER_QUADRANT_AACGGGAAGTTCACTG	Mut-9	NA	2	Right Upper Quadrant	Peritoneum	WGS-specific	1
SPECTRUM-OV-003_S1_UNSORTED_RIGHT_UPPER_QUADRANT_AACGGGAAGTTCACTG	Mut-6	0	2	Right Upper Quadrant	Peritoneum	scRNA-seq-specific	0
SPECTRUM-OV-003_S1_UNSORTED_RIGHT_UPPER_QUADRANT_AACGGGAAGTTCACTG	Mut-4	NA	2	Right Upper Quadrant	Peritoneum	scRNA-seq-WGS	1
SPECTRUM-OV-003_S1_UNSORTED_RIGHT_UPPER_QUADRANT_AACGGGAAGTTCACTG	Mut-8	0	2	Right Upper Quadrant	Peritoneum	WGS-specific	0.68875
SPECTRUM-OV-003_S1_UNSORTED_RIGHT_UPPER_QUADRANT_AACGGGAAGTTCACTG	Mut-1	1	2	Right Upper Quadrant	Peritoneum	WGS-specific	0.928125
SPECTRUM-OV-003_S1_UNSORTED_RIGHT_UPPER_QUADRANT_AACGGGAAGTTCACTG	Mut-11	NA	2	Right Upper Quadrant	Peritoneum	WGS-specific	1
SPECTRUM-OV-003_S1_UNSORTED_RIGHT_UPPER_QUADRANT_AACGGGAAGTTCACTG	Mut-20	NA	2	Right Upper Quadrant	Peritoneum	scRNA-seq-specific	0
SPECTRUM-OV-003_S1_UNSORTED_RIGHT_UPPER_QUADRANT_AACGGGAAGTTCACTG	Mut-5	1	2	Right Upper Quadrant	Peritoneum	scRNA-seq-WGS	1
SPECTRUM-OV-003_S1_UNSORTED_RIGHT_UPPER_QUADRANT_AACGGGAAGTTCACTG	Mut-3	NA	2	Right Upper Quadrant	Peritoneum	WGS-specific	0.90625
SPECTRUM-OV-003_S1_UNSORTED_RIGHT_UPPER_QUADRANT_AACGGGAAGTTCACTG	Mut-18	0	2	Right Upper Quadrant	Peritoneum	scRNA-seq-specific	0
SPECTRUM-OV-003_S1_UNSORTED_RIGHT_UPPER_QUADRANT_AACGGGAAGTTCACTG	Mut-21	0	2	Right Upper Quadrant	Peritoneum	scRNA-seq-specific	0
SPECTRUM-OV-003_S1_UNSORTED_RIGHT_UPPER_QUADRANT_AACGGGAAGTTCACTG	Mut-7	0	2	Right Upper Quadrant	Peritoneum	WGS-specific	1
SPECTRUM-OV-003_S1_UNSORTED_RIGHT_UPPER_QUADRANT_AACGGGAAGTTCACTG	Mut-19	0	2	Right Upper Quadrant	Peritoneum	scRNA-seq-specific	0
SPECTRUM-OV-003_S1_UNSORTED_RIGHT_UPPER_QUADRANT_AACGGGAAGTTCACTG	Mut-10	NA	2	Right Upper Quadrant	Peritoneum	WGS-specific	0.784125
SPECTRUM-OV-003_S1_UNSORTED_RIGHT_UPPER_QUADRANT_AACGGGAAGTTTGAGA	Mut-9	NA	2	Right Upper Quadrant	Peritoneum	WGS-specific	1
SPECTRUM-OV-003_S1_UNSORTED_RIGHT_UPPER_QUADRANT_AACGGGAAGTTTGAGA	Mut-6	1	2	Right Upper Quadrant	Peritoneum	scRNA-seq-specific	0
SPECTRUM-OV-003_S1_UNSORTED_RIGHT_UPPER_QUADRANT_AACGGGAAGTTTGAGA	Mut-4	NA	2	Right Upper Quadrant	Peritoneum	scRNA-seq-WGS	1
SPECTRUM-OV-003_S1_UNSORTED_RIGHT_UPPER_QUADRANT_AACGGGAAGTTTGAGA	Mut-8	1	2	Right Upper Quadrant	Peritoneum	WGS-specific	0.68875
SPECTRUM-OV-003_S1_UNSORTED_RIGHT_UPPER_QUADRANT_AACGGGAAGTTTGAGA	Mut-1	0	2	Right Upper Quadrant	Peritoneum	WGS-specific	0.928125
SPECTRUM-OV-003_S1_UNSORTED_RIGHT_UPPER_QUADRANT_AACGGGAAGTTTGAGA	Mut-11	NA	2	Right Upper Quadrant	Peritoneum	WGS-specific	1
SPECTRUM-OV-003_S1_UNSORTED_RIGHT_UPPER_QUADRANT_AACGGGAAGTTTGAGA	Mut-20	NA	2	Right Upper Quadrant	Peritoneum	scRNA-seq-specific	0
SPECTRUM-OV-003_S1_UNSORTED_RIGHT_UPPER_QUADRANT_AACGGGAAGTTTGAGA	Mut-5	NA	2	Right Upper Quadrant	Peritoneum	scRNA-seq-WGS	1
SPECTRUM-OV-003_S1_UNSORTED_RIGHT_UPPER_QUADRANT_AACGGGAAGTTTGAGA	Mut-3	0	2	Right Upper Quadrant	Peritoneum	WGS-specific	0.90625
SPECTRUM-OV-003_S1_UNSORTED_RIGHT_UPPER_QUADRANT_AACGGGAAGTTTGAGA	Mut-18	0	2	Right Upper Quadrant	Peritoneum	scRNA-seq-specific	0
SPECTRUM-OV-003_S1_UNSORTED_RIGHT_UPPER_QUADRANT_AACGGGAAGTTTGAGA	Mut-21	0	2	Right Upper Quadrant	Peritoneum	scRNA-seq-specific	0
SPECTRUM-OV-003_S1_UNSORTED_RIGHT_UPPER_QUADRANT_AACGGGAAGTTTGAGA	Mut-7	NA	2	Right Upper Quadrant	Peritoneum	WGS-specific	1
SPECTRUM-OV-003_S1_UNSORTED_RIGHT_UPPER_QUADRANT_AACGGGAAGTTTGAGA	Mut-19	0	2	Right Upper Quadrant	Peritoneum	scRNA-seq-specific	0
SPECTRUM-OV-003_S1_UNSORTED_RIGHT_UPPER_QUADRANT_AACGGGAAGTTTGAGA	Mut-10	NA	2	Right Upper Quadrant	Peritoneum	WGS-specific	0.784125
SPECTRUM-OV-003_S1_UNSORTED_RIGHT_UPPER_QUADRANT_AAGACTCAGTGCGACA	Mut-9	NA	3	Right Upper Quadrant	Peritoneum	WGS-specific	1
SPECTRUM-OV-003_S1_UNSORTED_RIGHT_UPPER_QUADRANT_AAGACTCAGTGCGACA	Mut-6	NA	3	Right Upper Quadrant	Peritoneum	scRNA-seq-specific	0
SPECTRUM-OV-003_S1_UNSORTED_RIGHT_UPPER_QUADRANT_AAGACTCAGTGCGACA	Mut-4	NA	3	Right Upper Quadrant	Peritoneum	scRNA-seq-WGS	1
SPECTRUM-OV-003_S1_UNSORTED_RIGHT_UPPER_QUADRANT_AAGACTCAGTGCGACA	Mut-8	NA	3	Right Upper Quadrant	Peritoneum	WGS-specific	0.68875
SPECTRUM-OV-003_S1_UNSORTED_RIGHT_UPPER_QUADRANT_AAGACTCAGTGCGACA	Mut-1	0	3	Right Upper Quadrant	Peritoneum	WGS-specific	0.928125
SPECTRUM-OV-003_S1_UNSORTED_RIGHT_UPPER_QUADRANT_AAGACTCAGTGCGACA	Mut-11	NA	3	Right Upper Quadrant	Peritoneum	WGS-specific	1
SPECTRUM-OV-003_S1_UNSORTED_RIGHT_UPPER_QUADRANT_AAGACTCAGTGCGACA	Mut-20	1	3	Right Upper Quadrant	Peritoneum	scRNA-seq-specific	0
SPECTRUM-OV-003_S1_UNSORTED_RIGHT_UPPER_QUADRANT_AAGACTCAGTGCGACA	Mut-5	NA	3	Right Upper Quadrant	Peritoneum	scRNA-seq-WGS	1
SPECTRUM-OV-003_S1_UNSORTED_RIGHT_UPPER_QUADRANT_AAGACTCAGTGCGACA	Mut-3	NA	3	Right Upper Quadrant	Peritoneum	WGS-specific	0.90625
SPECTRUM-OV-003_S1_UNSORTED_RIGHT_UPPER_QUADRANT_AAGACTCAGTGCGACA	Mut-18	0	3	Right Upper Quadrant	Peritoneum	scRNA-seq-specific	0
SPECTRUM-OV-003_S1_UNSORTED_RIGHT_UPPER_QUADRANT_AAGACTCAGTGCGACA	Mut-21	NA	3	Right Upper Quadrant	Peritoneum	scRNA-seq-specific	0
SPECTRUM-OV-003_S1_UNSORTED_RIGHT_UPPER_QUADRANT_AAGACTCAGTGCGACA	Mut-7	NA	3	Right Upper Quadrant	Peritoneum	WGS-specific	1
SPECTRUM-OV-003_S1_UNSORTED_RIGHT_UPPER_QUADRANT_AAGACTCAGTGCGACA	Mut-19	0	3	Right Upper Quadrant	Peritoneum	scRNA-seq-specific	0
SPECTRUM-OV-003_S1_UNSORTED_RIGHT_UPPER_QUADRANT_AAGACTCAGTGCGACA	Mut-10	NA	3	Right Upper Quadrant	Peritoneum	WGS-specific	0.784125
SPECTRUM-OV-003_S1_UNSORTED_RIGHT_UPPER_QUADRANT_AAGCGTTCACTTGGGC	Mut-9	NA	2	Right Upper Quadrant	Peritoneum	WGS-specific	1
SPECTRUM-OV-003_S1_UNSORTED_RIGHT_UPPER_QUADRANT_AAGCGTTCACTTGGGC	Mut-6	NA	2	Right Upper Quadrant	Peritoneum	scRNA-seq-specific	0
SPECTRUM-OV-003_S1_UNSORTED_RIGHT_UPPER_QUADRANT_AAGCGTTCACTTGGGC	Mut-4	NA	2	Right Upper Quadrant	Peritoneum	scRNA-seq-WGS	1
SPECTRUM-OV-003_S1_UNSORTED_RIGHT_UPPER_QUADRANT_AAGCGTTCACTTGGGC	Mut-8	NA	2	Right Upper Quadrant	Peritoneum	WGS-specific	0.68875
SPECTRUM-OV-003_S1_UNSORTED_RIGHT_UPPER_QUADRANT_AAGCGTTCACTTGGGC	Mut-1	NA	2	Right Upper Quadrant	Peritoneum	WGS-specific	0.928125
SPECTRUM-OV-003_S1_UNSORTED_RIGHT_UPPER_QUADRANT_AAGCGTTCACTTGGGC	Mut-11	NA	2	Right Upper Quadrant	Peritoneum	WGS-specific	1
SPECTRUM-OV-003_S1_UNSORTED_RIGHT_UPPER_QUADRANT_AAGCGTTCACTTGGGC	Mut-20	NA	2	Right Upper Quadrant	Peritoneum	scRNA-seq-specific	0
SPECTRUM-OV-003_S1_UNSORTED_RIGHT_UPPER_QUADRANT_AAGCGTTCACTTGGGC	Mut-5	1	2	Right Upper Quadrant	Peritoneum	scRNA-seq-WGS	1
SPECTRUM-OV-003_S1_UNSORTED_RIGHT_UPPER_QUADRANT_AAGCGTTCACTTGGGC	Mut-3	NA	2	Right Upper Quadrant	Peritoneum	WGS-specific	0.90625
SPECTRUM-OV-003_S1_UNSORTED_RIGHT_UPPER_QUADRANT_AAGCGTTCACTTGGGC	Mut-18	0	2	Right Upper Quadrant	Peritoneum	scRNA-seq-specific	0
SPECTRUM-OV-003_S1_UNSORTED_RIGHT_UPPER_QUADRANT_AAGCGTTCACTTGGGC	Mut-21	0	2	Right Upper Quadrant	Peritoneum	scRNA-seq-specific	0
SPECTRUM-OV-003_S1_UNSORTED_RIGHT_UPPER_QUADRANT_AAGCGTTCACTTGGGC	Mut-7	0	2	Right Upper Quadrant	Peritoneum	WGS-specific	1
SPECTRUM-OV-003_S1_UNSORTED_RIGHT_UPPER_QUADRANT_AAGCGTTCACTTGGGC	Mut-19	0	2	Right Upper Quadrant	Peritoneum	scRNA-seq-specific	0
SPECTRUM-OV-003_S1_UNSORTED_RIGHT_UPPER_QUADRANT_AAGCGTTCACTTGGGC	Mut-10	NA	2	Right Upper Quadrant	Peritoneum	WGS-specific	0.784125
SPECTRUM-OV-003_S1_UNSORTED_RIGHT_UPPER_QUADRANT_AAGGAATCAGACCAGA	Mut-9	NA	2	Right Upper Quadrant	Peritoneum	WGS-specific	1
SPECTRUM-OV-003_S1_UNSORTED_RIGHT_UPPER_QUADRANT_AAGGAATCAGACCAGA	Mut-6	1	2	Right Upper Quadrant	Peritoneum	scRNA-seq-specific	0
SPECTRUM-OV-003_S1_UNSORTED_RIGHT_UPPER_QUADRANT_AAGGAATCAGACCAGA	Mut-4	0	2	Right Upper Quadrant	Peritoneum	scRNA-seq-WGS	1
SPECTRUM-OV-003_S1_UNSORTED_RIGHT_UPPER_QUADRANT_AAGGAATCAGACCAGA	Mut-8	NA	2	Right Upper Quadrant	Peritoneum	WGS-specific	0.68875
SPECTRUM-OV-003_S1_UNSORTED_RIGHT_UPPER_QUADRANT_AAGGAATCAGACCAGA	Mut-1	NA	2	Right Upper Quadrant	Peritoneum	WGS-specific	0.928125
SPECTRUM-OV-003_S1_UNSORTED_RIGHT_UPPER_QUADRANT_AAGGAATCAGACCAGA	Mut-11	0	2	Right Upper Quadrant	Peritoneum	WGS-specific	1
SPECTRUM-OV-003_S1_UNSORTED_RIGHT_UPPER_QUADRANT_AAGGAATCAGACCAGA	Mut-20	NA	2	Right Upper Quadrant	Peritoneum	scRNA-seq-specific	0
SPECTRUM-OV-003_S1_UNSORTED_RIGHT_UPPER_QUADRANT_AAGGAATCAGACCAGA	Mut-5	NA	2	Right Upper Quadrant	Peritoneum	scRNA-seq-WGS	1
SPECTRUM-OV-003_S1_UNSORTED_RIGHT_UPPER_QUADRANT_AAGGAATCAGACCAGA	Mut-3	1	2	Right Upper Quadrant	Peritoneum	WGS-specific	0.90625
SPECTRUM-OV-003_S1_UNSORTED_RIGHT_UPPER_QUADRANT_AAGGAATCAGACCAGA	Mut-18	0	2	Right Upper Quadrant	Peritoneum	scRNA-seq-specific	0
SPECTRUM-OV-003_S1_UNSORTED_RIGHT_UPPER_QUADRANT_AAGGAATCAGACCAGA	Mut-21	NA	2	Right Upper Quadrant	Peritoneum	scRNA-seq-specific	0
SPECTRUM-OV-003_S1_UNSORTED_RIGHT_UPPER_QUADRANT_AAGGAATCAGACCAGA	Mut-7	0	2	Right Upper Quadrant	Peritoneum	WGS-specific	1
SPECTRUM-OV-003_S1_UNSORTED_RIGHT_UPPER_QUADRANT_AAGGAATCAGACCAGA	Mut-19	0	2	Right Upper Quadrant	Peritoneum	scRNA-seq-specific	0
SPECTRUM-OV-003_S1_UNSORTED_RIGHT_UPPER_QUADRANT_AAGGAATCAGACCAGA	Mut-10	NA	2	Right Upper Quadrant	Peritoneum	WGS-specific	0.784125
SPECTRUM-OV-003_S1_UNSORTED_RIGHT_UPPER_QUADRANT_AAGGAATTCTATTGTC	Mut-9	NA	2	Right Upper Quadrant	Peritoneum	WGS-specific	1
SPECTRUM-OV-003_S1_UNSORTED_RIGHT_UPPER_QUADRANT_AAGGAATTCTATTGTC	Mut-6	NA	2	Right Upper Quadrant	Peritoneum	scRNA-seq-specific	0
SPECTRUM-OV-003_S1_UNSORTED_RIGHT_UPPER_QUADRANT_AAGGAATTCTATTGTC	Mut-4	NA	2	Right Upper Quadrant	Peritoneum	scRNA-seq-WGS	1
SPECTRUM-OV-003_S1_UNSORTED_RIGHT_UPPER_QUADRANT_AAGGAATTCTATTGTC	Mut-8	NA	2	Right Upper Quadrant	Peritoneum	WGS-specific	0.68875
SPECTRUM-OV-003_S1_UNSORTED_RIGHT_UPPER_QUADRANT_AAGGAATTCTATTGTC	Mut-1	1	2	Right Upper Quadrant	Peritoneum	WGS-specific	0.928125
SPECTRUM-OV-003_S1_UNSORTED_RIGHT_UPPER_QUADRANT_AAGGAATTCTATTGTC	Mut-11	NA	2	Right Upper Quadrant	Peritoneum	WGS-specific	1
SPECTRUM-OV-003_S1_UNSORTED_RIGHT_UPPER_QUADRANT_AAGGAATTCTATTGTC	Mut-20	NA	2	Right Upper Quadrant	Peritoneum	scRNA-seq-specific	0
SPECTRUM-OV-003_S1_UNSORTED_RIGHT_UPPER_QUADRANT_AAGGAATTCTATTGTC	Mut-5	NA	2	Right Upper Quadrant	Peritoneum	scRNA-seq-WGS	1
SPECTRUM-OV-003_S1_UNSORTED_RIGHT_UPPER_QUADRANT_AAGGAATTCTATTGTC	Mut-3	NA	2	Right Upper Quadrant	Peritoneum	WGS-specific	0.90625
SPECTRUM-OV-003_S1_UNSORTED_RIGHT_UPPER_QUADRANT_AAGGAATTCTATTGTC	Mut-18	NA	2	Right Upper Quadrant	Peritoneum	scRNA-seq-specific	0
SPECTRUM-OV-003_S1_UNSORTED_RIGHT_UPPER_QUADRANT_AAGGAATTCTATTGTC	Mut-21	NA	2	Right Upper Quadrant	Peritoneum	scRNA-seq-specific	0
SPECTRUM-OV-003_S1_UNSORTED_RIGHT_UPPER_QUADRANT_AAGGAATTCTATTGTC	Mut-7	0	2	Right Upper Quadrant	Peritoneum	WGS-specific	1
SPECTRUM-OV-003_S1_UNSORTED_RIGHT_UPPER_QUADRANT_AAGGAATTCTATTGTC	Mut-19	0	2	Right Upper Quadrant	Peritoneum	scRNA-seq-specific	0
SPECTRUM-OV-003_S1_UNSORTED_RIGHT_UPPER_QUADRANT_AAGGAATTCTATTGTC	Mut-10	NA	2	Right Upper Quadrant	Peritoneum	WGS-specific	0.784125
SPECTRUM-OV-003_S1_UNSORTED_RIGHT_UPPER_QUADRANT_AAGTGAAGTCTGTGGC	Mut-9	0	2	Right Upper Quadrant	Peritoneum	WGS-specific	1
SPECTRUM-OV-003_S1_UNSORTED_RIGHT_UPPER_QUADRANT_AAGTGAAGTCTGTGGC	Mut-6	1	2	Right Upper Quadrant	Peritoneum	scRNA-seq-specific	0
SPECTRUM-OV-003_S1_UNSORTED_RIGHT_UPPER_QUADRANT_AAGTGAAGTCTGTGGC	Mut-4	1	2	Right Upper Quadrant	Peritoneum	scRNA-seq-WGS	1
SPECTRUM-OV-003_S1_UNSORTED_RIGHT_UPPER_QUADRANT_AAGTGAAGTCTGTGGC	Mut-8	NA	2	Right Upper Quadrant	Peritoneum	WGS-specific	0.68875
SPECTRUM-OV-003_S1_UNSORTED_RIGHT_UPPER_QUADRANT_AAGTGAAGTCTGTGGC	Mut-1	NA	2	Right Upper Quadrant	Peritoneum	WGS-specific	0.928125
SPECTRUM-OV-003_S1_UNSORTED_RIGHT_UPPER_QUADRANT_AAGTGAAGTCTGTGGC	Mut-11	0	2	Right Upper Quadrant	Peritoneum	WGS-specific	1
SPECTRUM-OV-003_S1_UNSORTED_RIGHT_UPPER_QUADRANT_AAGTGAAGTCTGTGGC	Mut-20	NA	2	Right Upper Quadrant	Peritoneum	scRNA-seq-specific	0
SPECTRUM-OV-003_S1_UNSORTED_RIGHT_UPPER_QUADRANT_AAGTGAAGTCTGTGGC	Mut-5	NA	2	Right Upper Quadrant	Peritoneum	scRNA-seq-WGS	1
SPECTRUM-OV-003_S1_UNSORTED_RIGHT_UPPER_QUADRANT_AAGTGAAGTCTGTGGC	Mut-3	NA	2	Right Upper Quadrant	Peritoneum	WGS-specific	0.90625
SPECTRUM-OV-003_S1_UNSORTED_RIGHT_UPPER_QUADRANT_AAGTGAAGTCTGTGGC	Mut-18	0	2	Right Upper Quadrant	Peritoneum	scRNA-seq-specific	0
SPECTRUM-OV-003_S1_UNSORTED_RIGHT_UPPER_QUADRANT_AAGTGAAGTCTGTGGC	Mut-21	NA	2	Right Upper Quadrant	Peritoneum	scRNA-seq-specific	0
SPECTRUM-OV-003_S1_UNSORTED_RIGHT_UPPER_QUADRANT_AAGTGAAGTCTGTGGC	Mut-7	NA	2	Right Upper Quadrant	Peritoneum	WGS-specific	1
SPECTRUM-OV-003_S1_UNSORTED_RIGHT_UPPER_QUADRANT_AAGTGAAGTCTGTGGC	Mut-19	0	2	Right Upper Quadrant	Peritoneum	scRNA-seq-specific	0
SPECTRUM-OV-003_S1_UNSORTED_RIGHT_UPPER_QUADRANT_AAGTGAAGTCTGTGGC	Mut-10	0	2	Right Upper Quadrant	Peritoneum	WGS-specific	0.784125
SPECTRUM-OV-003_S1_UNSORTED_RIGHT_UPPER_QUADRANT_AAGTGAATCTTGGTGA	Mut-9	NA	3	Right Upper Quadrant	Peritoneum	WGS-specific	1
SPECTRUM-OV-003_S1_UNSORTED_RIGHT_UPPER_QUADRANT_AAGTGAATCTTGGTGA	Mut-6	0	3	Right Upper Quadrant	Peritoneum	scRNA-seq-specific	0
SPECTRUM-OV-003_S1_UNSORTED_RIGHT_UPPER_QUADRANT_AAGTGAATCTTGGTGA	Mut-4	NA	3	Right Upper Quadrant	Peritoneum	scRNA-seq-WGS	1
SPECTRUM-OV-003_S1_UNSORTED_RIGHT_UPPER_QUADRANT_AAGTGAATCTTGGTGA	Mut-8	NA	3	Right Upper Quadrant	Peritoneum	WGS-specific	0.68875
SPECTRUM-OV-003_S1_UNSORTED_RIGHT_UPPER_QUADRANT_AAGTGAATCTTGGTGA	Mut-1	0	3	Right Upper Quadrant	Peritoneum	WGS-specific	0.928125
SPECTRUM-OV-003_S1_UNSORTED_RIGHT_UPPER_QUADRANT_AAGTGAATCTTGGTGA	Mut-11	NA	3	Right Upper Quadrant	Peritoneum	WGS-specific	1
SPECTRUM-OV-003_S1_UNSORTED_RIGHT_UPPER_QUADRANT_AAGTGAATCTTGGTGA	Mut-20	1	3	Right Upper Quadrant	Peritoneum	scRNA-seq-specific	0
SPECTRUM-OV-003_S1_UNSORTED_RIGHT_UPPER_QUADRANT_AAGTGAATCTTGGTGA	Mut-5	NA	3	Right Upper Quadrant	Peritoneum	scRNA-seq-WGS	1
SPECTRUM-OV-003_S1_UNSORTED_RIGHT_UPPER_QUADRANT_AAGTGAATCTTGGTGA	Mut-3	NA	3	Right Upper Quadrant	Peritoneum	WGS-specific	0.90625
SPECTRUM-OV-003_S1_UNSORTED_RIGHT_UPPER_QUADRANT_AAGTGAATCTTGGTGA	Mut-18	1	3	Right Upper Quadrant	Peritoneum	scRNA-seq-specific	0
SPECTRUM-OV-003_S1_UNSORTED_RIGHT_UPPER_QUADRANT_AAGTGAATCTTGGTGA	Mut-21	NA	3	Right Upper Quadrant	Peritoneum	scRNA-seq-specific	0
SPECTRUM-OV-003_S1_UNSORTED_RIGHT_UPPER_QUADRANT_AAGTGAATCTTGGTGA	Mut-7	NA	3	Right Upper Quadrant	Peritoneum	WGS-specific	1
SPECTRUM-OV-003_S1_UNSORTED_RIGHT_UPPER_QUADRANT_AAGTGAATCTTGGTGA	Mut-19	0	3	Right Upper Quadrant	Peritoneum	scRNA-seq-specific	0
SPECTRUM-OV-003_S1_UNSORTED_RIGHT_UPPER_QUADRANT_AAGTGAATCTTGGTGA	Mut-10	NA	3	Right Upper Quadrant	Peritoneum	WGS-specific	0.784125
SPECTRUM-OV-003_S1_UNSORTED_RIGHT_UPPER_QUADRANT_AATCGACTCGTGGGTC	Mut-9	NA	3	Right Upper Quadrant	Peritoneum	WGS-specific	1
SPECTRUM-OV-003_S1_UNSORTED_RIGHT_UPPER_QUADRANT_AATCGACTCGTGGGTC	Mut-6	NA	3	Right Upper Quadrant	Peritoneum	scRNA-seq-specific	0
SPECTRUM-OV-003_S1_UNSORTED_RIGHT_UPPER_QUADRANT_AATCGACTCGTGGGTC	Mut-4	0	3	Right Upper Quadrant	Peritoneum	scRNA-seq-WGS	1
SPECTRUM-OV-003_S1_UNSORTED_RIGHT_UPPER_QUADRANT_AATCGACTCGTGGGTC	Mut-8	NA	3	Right Upper Quadrant	Peritoneum	WGS-specific	0.68875
SPECTRUM-OV-003_S1_UNSORTED_RIGHT_UPPER_QUADRANT_AATCGACTCGTGGGTC	Mut-1	NA	3	Right Upper Quadrant	Peritoneum	WGS-specific	0.928125
SPECTRUM-OV-003_S1_UNSORTED_RIGHT_UPPER_QUADRANT_AATCGACTCGTGGGTC	Mut-11	NA	3	Right Upper Quadrant	Peritoneum	WGS-specific	1
SPECTRUM-OV-003_S1_UNSORTED_RIGHT_UPPER_QUADRANT_AATCGACTCGTGGGTC	Mut-20	NA	3	Right Upper Quadrant	Peritoneum	scRNA-seq-specific	0
SPECTRUM-OV-003_S1_UNSORTED_RIGHT_UPPER_QUADRANT_AATCGACTCGTGGGTC	Mut-5	NA	3	Right Upper Quadrant	Peritoneum	scRNA-seq-WGS	1
SPECTRUM-OV-003_S1_UNSORTED_RIGHT_UPPER_QUADRANT_AATCGACTCGTGGGTC	Mut-3	NA	3	Right Upper Quadrant	Peritoneum	WGS-specific	0.90625
SPECTRUM-OV-003_S1_UNSORTED_RIGHT_UPPER_QUADRANT_AATCGACTCGTGGGTC	Mut-18	1	3	Right Upper Quadrant	Peritoneum	scRNA-seq-specific	0
SPECTRUM-OV-003_S1_UNSORTED_RIGHT_UPPER_QUADRANT_AATCGACTCGTGGGTC	Mut-21	NA	3	Right Upper Quadrant	Peritoneum	scRNA-seq-specific	0
SPECTRUM-OV-003_S1_UNSORTED_RIGHT_UPPER_QUADRANT_AATCGACTCGTGGGTC	Mut-7	NA	3	Right Upper Quadrant	Peritoneum	WGS-specific	1
SPECTRUM-OV-003_S1_UNSORTED_RIGHT_UPPER_QUADRANT_AATCGACTCGTGGGTC	Mut-19	1	3	Right Upper Quadrant	Peritoneum	scRNA-seq-specific	0
SPECTRUM-OV-003_S1_UNSORTED_RIGHT_UPPER_QUADRANT_AATCGACTCGTGGGTC	Mut-10	NA	3	Right Upper Quadrant	Peritoneum	WGS-specific	0.784125
SPECTRUM-OV-003_S1_UNSORTED_RIGHT_UPPER_QUADRANT_AATGGCTCATCTCCCA	Mut-9	NA	3	Right Upper Quadrant	Peritoneum	WGS-specific	1
SPECTRUM-OV-003_S1_UNSORTED_RIGHT_UPPER_QUADRANT_AATGGCTCATCTCCCA	Mut-6	NA	3	Right Upper Quadrant	Peritoneum	scRNA-seq-specific	0
SPECTRUM-OV-003_S1_UNSORTED_RIGHT_UPPER_QUADRANT_AATGGCTCATCTCCCA	Mut-4	NA	3	Right Upper Quadrant	Peritoneum	scRNA-seq-WGS	1
SPECTRUM-OV-003_S1_UNSORTED_RIGHT_UPPER_QUADRANT_AATGGCTCATCTCCCA	Mut-8	NA	3	Right Upper Quadrant	Peritoneum	WGS-specific	0.68875
SPECTRUM-OV-003_S1_UNSORTED_RIGHT_UPPER_QUADRANT_AATGGCTCATCTCCCA	Mut-1	NA	3	Right Upper Quadrant	Peritoneum	WGS-specific	0.928125
SPECTRUM-OV-003_S1_UNSORTED_RIGHT_UPPER_QUADRANT_AATGGCTCATCTCCCA	Mut-11	NA	3	Right Upper Quadrant	Peritoneum	WGS-specific	1
SPECTRUM-OV-003_S1_UNSORTED_RIGHT_UPPER_QUADRANT_AATGGCTCATCTCCCA	Mut-20	NA	3	Right Upper Quadrant	Peritoneum	scRNA-seq-specific	0
SPECTRUM-OV-003_S1_UNSORTED_RIGHT_UPPER_QUADRANT_AATGGCTCATCTCCCA	Mut-5	NA	3	Right Upper Quadrant	Peritoneum	scRNA-seq-WGS	1
SPECTRUM-OV-003_S1_UNSORTED_RIGHT_UPPER_QUADRANT_AATGGCTCATCTCCCA	Mut-3	NA	3	Right Upper Quadrant	Peritoneum	WGS-specific	0.90625
SPECTRUM-OV-003_S1_UNSORTED_RIGHT_UPPER_QUADRANT_AATGGCTCATCTCCCA	Mut-18	1	3	Right Upper Quadrant	Peritoneum	scRNA-seq-specific	0
SPECTRUM-OV-003_S1_UNSORTED_RIGHT_UPPER_QUADRANT_AATGGCTCATCTCCCA	Mut-21	NA	3	Right Upper Quadrant	Peritoneum	scRNA-seq-specific	0
SPECTRUM-OV-003_S1_UNSORTED_RIGHT_UPPER_QUADRANT_AATGGCTCATCTCCCA	Mut-7	NA	3	Right Upper Quadrant	Peritoneum	WGS-specific	1
SPECTRUM-OV-003_S1_UNSORTED_RIGHT_UPPER_QUADRANT_AATGGCTCATCTCCCA	Mut-19	NA	3	Right Upper Quadrant	Peritoneum	scRNA-seq-specific	0
SPECTRUM-OV-003_S1_UNSORTED_RIGHT_UPPER_QUADRANT_AATGGCTCATCTCCCA	Mut-10	NA	3	Right Upper Quadrant	Peritoneum	WGS-specific	0.784125
SPECTRUM-OV-003_S1_UNSORTED_RIGHT_UPPER_QUADRANT_AATGGCTTCTTACACT	Mut-9	NA	2	Right Upper Quadrant	Peritoneum	WGS-specific	1
SPECTRUM-OV-003_S1_UNSORTED_RIGHT_UPPER_QUADRANT_AATGGCTTCTTACACT	Mut-6	1	2	Right Upper Quadrant	Peritoneum	scRNA-seq-specific	0
SPECTRUM-OV-003_S1_UNSORTED_RIGHT_UPPER_QUADRANT_AATGGCTTCTTACACT	Mut-4	0	2	Right Upper Quadrant	Peritoneum	scRNA-seq-WGS	1
SPECTRUM-OV-003_S1_UNSORTED_RIGHT_UPPER_QUADRANT_AATGGCTTCTTACACT	Mut-8	NA	2	Right Upper Quadrant	Peritoneum	WGS-specific	0.68875
SPECTRUM-OV-003_S1_UNSORTED_RIGHT_UPPER_QUADRANT_AATGGCTTCTTACACT	Mut-1	NA	2	Right Upper Quadrant	Peritoneum	WGS-specific	0.928125
SPECTRUM-OV-003_S1_UNSORTED_RIGHT_UPPER_QUADRANT_AATGGCTTCTTACACT	Mut-11	NA	2	Right Upper Quadrant	Peritoneum	WGS-specific	1
SPECTRUM-OV-003_S1_UNSORTED_RIGHT_UPPER_QUADRANT_AATGGCTTCTTACACT	Mut-20	0	2	Right Upper Quadrant	Peritoneum	scRNA-seq-specific	0
SPECTRUM-OV-003_S1_UNSORTED_RIGHT_UPPER_QUADRANT_AATGGCTTCTTACACT	Mut-5	NA	2	Right Upper Quadrant	Peritoneum	scRNA-seq-WGS	1
SPECTRUM-OV-003_S1_UNSORTED_RIGHT_UPPER_QUADRANT_AATGGCTTCTTACACT	Mut-3	NA	2	Right Upper Quadrant	Peritoneum	WGS-specific	0.90625
SPECTRUM-OV-003_S1_UNSORTED_RIGHT_UPPER_QUADRANT_AATGGCTTCTTACACT	Mut-18	0	2	Right Upper Quadrant	Peritoneum	scRNA-seq-specific	0
SPECTRUM-OV-003_S1_UNSORTED_RIGHT_UPPER_QUADRANT_AATGGCTTCTTACACT	Mut-21	NA	2	Right Upper Quadrant	Peritoneum	scRNA-seq-specific	0
SPECTRUM-OV-003_S1_UNSORTED_RIGHT_UPPER_QUADRANT_AATGGCTTCTTACACT	Mut-7	NA	2	Right Upper Quadrant	Peritoneum	WGS-specific	1
SPECTRUM-OV-003_S1_UNSORTED_RIGHT_UPPER_QUADRANT_AATGGCTTCTTACACT	Mut-19	0	2	Right Upper Quadrant	Peritoneum	scRNA-seq-specific	0
SPECTRUM-OV-003_S1_UNSORTED_RIGHT_UPPER_QUADRANT_AATGGCTTCTTACACT	Mut-10	NA	2	Right Upper Quadrant	Peritoneum	WGS-specific	0.784125
SPECTRUM-OV-003_S1_UNSORTED_RIGHT_UPPER_QUADRANT_AATTCCTCACTACCGG	Mut-9	1	2	Right Upper Quadrant	Peritoneum	WGS-specific	1
SPECTRUM-OV-003_S1_UNSORTED_RIGHT_UPPER_QUADRANT_AATTCCTCACTACCGG	Mut-6	NA	2	Right Upper Quadrant	Peritoneum	scRNA-seq-specific	0
SPECTRUM-OV-003_S1_UNSORTED_RIGHT_UPPER_QUADRANT_AATTCCTCACTACCGG	Mut-4	NA	2	Right Upper Quadrant	Peritoneum	scRNA-seq-WGS	1
SPECTRUM-OV-003_S1_UNSORTED_RIGHT_UPPER_QUADRANT_AATTCCTCACTACCGG	Mut-8	NA	2	Right Upper Quadrant	Peritoneum	WGS-specific	0.68875
SPECTRUM-OV-003_S1_UNSORTED_RIGHT_UPPER_QUADRANT_AATTCCTCACTACCGG	Mut-1	1	2	Right Upper Quadrant	Peritoneum	WGS-specific	0.928125
SPECTRUM-OV-003_S1_UNSORTED_RIGHT_UPPER_QUADRANT_AATTCCTCACTACCGG	Mut-11	NA	2	Right Upper Quadrant	Peritoneum	WGS-specific	1
SPECTRUM-OV-003_S1_UNSORTED_RIGHT_UPPER_QUADRANT_AATTCCTCACTACCGG	Mut-20	NA	2	Right Upper Quadrant	Peritoneum	scRNA-seq-specific	0
SPECTRUM-OV-003_S1_UNSORTED_RIGHT_UPPER_QUADRANT_AATTCCTCACTACCGG	Mut-5	NA	2	Right Upper Quadrant	Peritoneum	scRNA-seq-WGS	1
SPECTRUM-OV-003_S1_UNSORTED_RIGHT_UPPER_QUADRANT_AATTCCTCACTACCGG	Mut-3	1	2	Right Upper Quadrant	Peritoneum	WGS-specific	0.90625
SPECTRUM-OV-003_S1_UNSORTED_RIGHT_UPPER_QUADRANT_AATTCCTCACTACCGG	Mut-18	0	2	Right Upper Quadrant	Peritoneum	scRNA-seq-specific	0
SPECTRUM-OV-003_S1_UNSORTED_RIGHT_UPPER_QUADRANT_AATTCCTCACTACCGG	Mut-21	0	2	Right Upper Quadrant	Peritoneum	scRNA-seq-specific	0
SPECTRUM-OV-003_S1_UNSORTED_RIGHT_UPPER_QUADRANT_AATTCCTCACTACCGG	Mut-7	1	2	Right Upper Quadrant	Peritoneum	WGS-specific	1
SPECTRUM-OV-003_S1_UNSORTED_RIGHT_UPPER_QUADRANT_AATTCCTCACTACCGG	Mut-19	NA	2	Right Upper Quadrant	Peritoneum	scRNA-seq-specific	0
SPECTRUM-OV-003_S1_UNSORTED_RIGHT_UPPER_QUADRANT_AATTCCTCACTACCGG	Mut-10	NA	2	Right Upper Quadrant	Peritoneum	WGS-specific	0.784125
SPECTRUM-OV-003_S1_UNSORTED_RIGHT_UPPER_QUADRANT_AATTTCCTCTCATGGA	Mut-9	NA	3	Right Upper Quadrant	Peritoneum	WGS-specific	1
SPECTRUM-OV-003_S1_UNSORTED_RIGHT_UPPER_QUADRANT_AATTTCCTCTCATGGA	Mut-6	NA	3	Right Upper Quadrant	Peritoneum	scRNA-seq-specific	0
SPECTRUM-OV-003_S1_UNSORTED_RIGHT_UPPER_QUADRANT_AATTTCCTCTCATGGA	Mut-4	NA	3	Right Upper Quadrant	Peritoneum	scRNA-seq-WGS	1
SPECTRUM-OV-003_S1_UNSORTED_RIGHT_UPPER_QUADRANT_AATTTCCTCTCATGGA	Mut-8	NA	3	Right Upper Quadrant	Peritoneum	WGS-specific	0.68875
SPECTRUM-OV-003_S1_UNSORTED_RIGHT_UPPER_QUADRANT_AATTTCCTCTCATGGA	Mut-1	NA	3	Right Upper Quadrant	Peritoneum	WGS-specific	0.928125
SPECTRUM-OV-003_S1_UNSORTED_RIGHT_UPPER_QUADRANT_AATTTCCTCTCATGGA	Mut-11	NA	3	Right Upper Quadrant	Peritoneum	WGS-specific	1
SPECTRUM-OV-003_S1_UNSORTED_RIGHT_UPPER_QUADRANT_AATTTCCTCTCATGGA	Mut-20	NA	3	Right Upper Quadrant	Peritoneum	scRNA-seq-specific	0
SPECTRUM-OV-003_S1_UNSORTED_RIGHT_UPPER_QUADRANT_AATTTCCTCTCATGGA	Mut-5	NA	3	Right Upper Quadrant	Peritoneum	scRNA-seq-WGS	1
SPECTRUM-OV-003_S1_UNSORTED_RIGHT_UPPER_QUADRANT_AATTTCCTCTCATGGA	Mut-3	NA	3	Right Upper Quadrant	Peritoneum	WGS-specific	0.90625
SPECTRUM-OV-003_S1_UNSORTED_RIGHT_UPPER_QUADRANT_AATTTCCTCTCATGGA	Mut-18	1	3	Right Upper Quadrant	Peritoneum	scRNA-seq-specific	0
SPECTRUM-OV-003_S1_UNSORTED_RIGHT_UPPER_QUADRANT_AATTTCCTCTCATGGA	Mut-21	NA	3	Right Upper Quadrant	Peritoneum	scRNA-seq-specific	0
SPECTRUM-OV-003_S1_UNSORTED_RIGHT_UPPER_QUADRANT_AATTTCCTCTCATGGA	Mut-7	NA	3	Right Upper Quadrant	Peritoneum	WGS-specific	1
SPECTRUM-OV-003_S1_UNSORTED_RIGHT_UPPER_QUADRANT_AATTTCCTCTCATGGA	Mut-19	1	3	Right Upper Quadrant	Peritoneum	scRNA-seq-specific	0
SPECTRUM-OV-003_S1_UNSORTED_RIGHT_UPPER_QUADRANT_AATTTCCTCTCATGGA	Mut-10	NA	3	Right Upper Quadrant	Peritoneum	WGS-specific	0.784125
SPECTRUM-OV-003_S1_UNSORTED_RIGHT_UPPER_QUADRANT_ACAACCAGTGAGACGT	Mut-9	NA	2	Right Upper Quadrant	Peritoneum	WGS-specific	1
SPECTRUM-OV-003_S1_UNSORTED_RIGHT_UPPER_QUADRANT_ACAACCAGTGAGACGT	Mut-6	NA	2	Right Upper Quadrant	Peritoneum	scRNA-seq-specific	0
SPECTRUM-OV-003_S1_UNSORTED_RIGHT_UPPER_QUADRANT_ACAACCAGTGAGACGT	Mut-4	1	2	Right Upper Quadrant	Peritoneum	scRNA-seq-WGS	1
SPECTRUM-OV-003_S1_UNSORTED_RIGHT_UPPER_QUADRANT_ACAACCAGTGAGACGT	Mut-8	NA	2	Right Upper Quadrant	Peritoneum	WGS-specific	0.68875
SPECTRUM-OV-003_S1_UNSORTED_RIGHT_UPPER_QUADRANT_ACAACCAGTGAGACGT	Mut-1	0	2	Right Upper Quadrant	Peritoneum	WGS-specific	0.928125
SPECTRUM-OV-003_S1_UNSORTED_RIGHT_UPPER_QUADRANT_ACAACCAGTGAGACGT	Mut-11	NA	2	Right Upper Quadrant	Peritoneum	WGS-specific	1
SPECTRUM-OV-003_S1_UNSORTED_RIGHT_UPPER_QUADRANT_ACAACCAGTGAGACGT	Mut-20	0	2	Right Upper Quadrant	Peritoneum	scRNA-seq-specific	0
SPECTRUM-OV-003_S1_UNSORTED_RIGHT_UPPER_QUADRANT_ACAACCAGTGAGACGT	Mut-5	NA	2	Right Upper Quadrant	Peritoneum	scRNA-seq-WGS	1
SPECTRUM-OV-003_S1_UNSORTED_RIGHT_UPPER_QUADRANT_ACAACCAGTGAGACGT	Mut-3	1	2	Right Upper Quadrant	Peritoneum	WGS-specific	0.90625
SPECTRUM-OV-003_S1_UNSORTED_RIGHT_UPPER_QUADRANT_ACAACCAGTGAGACGT	Mut-18	0	2	Right Upper Quadrant	Peritoneum	scRNA-seq-specific	0
SPECTRUM-OV-003_S1_UNSORTED_RIGHT_UPPER_QUADRANT_ACAACCAGTGAGACGT	Mut-21	0	2	Right Upper Quadrant	Peritoneum	scRNA-seq-specific	0
SPECTRUM-OV-003_S1_UNSORTED_RIGHT_UPPER_QUADRANT_ACAACCAGTGAGACGT	Mut-7	NA	2	Right Upper Quadrant	Peritoneum	WGS-specific	1
SPECTRUM-OV-003_S1_UNSORTED_RIGHT_UPPER_QUADRANT_ACAACCAGTGAGACGT	Mut-19	0	2	Right Upper Quadrant	Peritoneum	scRNA-seq-specific	0
SPECTRUM-OV-003_S1_UNSORTED_RIGHT_UPPER_QUADRANT_ACAACCAGTGAGACGT	Mut-10	1	2	Right Upper Quadrant	Peritoneum	WGS-specific	0.784125
SPECTRUM-OV-003_S1_UNSORTED_RIGHT_UPPER_QUADRANT_ACACCAAAGACGCATG	Mut-9	NA	3	Right Upper Quadrant	Peritoneum	WGS-specific	1
SPECTRUM-OV-003_S1_UNSORTED_RIGHT_UPPER_QUADRANT_ACACCAAAGACGCATG	Mut-6	NA	3	Right Upper Quadrant	Peritoneum	scRNA-seq-specific	0
SPECTRUM-OV-003_S1_UNSORTED_RIGHT_UPPER_QUADRANT_ACACCAAAGACGCATG	Mut-4	NA	3	Right Upper Quadrant	Peritoneum	scRNA-seq-WGS	1
SPECTRUM-OV-003_S1_UNSORTED_RIGHT_UPPER_QUADRANT_ACACCAAAGACGCATG	Mut-8	0	3	Right Upper Quadrant	Peritoneum	WGS-specific	0.68875
SPECTRUM-OV-003_S1_UNSORTED_RIGHT_UPPER_QUADRANT_ACACCAAAGACGCATG	Mut-1	0	3	Right Upper Quadrant	Peritoneum	WGS-specific	0.928125
SPECTRUM-OV-003_S1_UNSORTED_RIGHT_UPPER_QUADRANT_ACACCAAAGACGCATG	Mut-11	NA	3	Right Upper Quadrant	Peritoneum	WGS-specific	1
SPECTRUM-OV-003_S1_UNSORTED_RIGHT_UPPER_QUADRANT_ACACCAAAGACGCATG	Mut-20	1	3	Right Upper Quadrant	Peritoneum	scRNA-seq-specific	0
SPECTRUM-OV-003_S1_UNSORTED_RIGHT_UPPER_QUADRANT_ACACCAAAGACGCATG	Mut-5	NA	3	Right Upper Quadrant	Peritoneum	scRNA-seq-WGS	1
SPECTRUM-OV-003_S1_UNSORTED_RIGHT_UPPER_QUADRANT_ACACCAAAGACGCATG	Mut-3	NA	3	Right Upper Quadrant	Peritoneum	WGS-specific	0.90625
SPECTRUM-OV-003_S1_UNSORTED_RIGHT_UPPER_QUADRANT_ACACCAAAGACGCATG	Mut-18	0	3	Right Upper Quadrant	Peritoneum	scRNA-seq-specific	0
SPECTRUM-OV-003_S1_UNSORTED_RIGHT_UPPER_QUADRANT_ACACCAAAGACGCATG	Mut-21	1	3	Right Upper Quadrant	Peritoneum	scRNA-seq-specific	0
SPECTRUM-OV-003_S1_UNSORTED_RIGHT_UPPER_QUADRANT_ACACCAAAGACGCATG	Mut-7	NA	3	Right Upper Quadrant	Peritoneum	WGS-specific	1
SPECTRUM-OV-003_S1_UNSORTED_RIGHT_UPPER_QUADRANT_ACACCAAAGACGCATG	Mut-19	0	3	Right Upper Quadrant	Peritoneum	scRNA-seq-specific	0
SPECTRUM-OV-003_S1_UNSORTED_RIGHT_UPPER_QUADRANT_ACACCAAAGACGCATG	Mut-10	NA	3	Right Upper Quadrant	Peritoneum	WGS-specific	0.784125
SPECTRUM-OV-003_S1_UNSORTED_RIGHT_UPPER_QUADRANT_ACAGGGAAGGATACGC	Mut-9	NA	2	Right Upper Quadrant	Peritoneum	WGS-specific	1
SPECTRUM-OV-003_S1_UNSORTED_RIGHT_UPPER_QUADRANT_ACAGGGAAGGATACGC	Mut-6	1	2	Right Upper Quadrant	Peritoneum	scRNA-seq-specific	0
SPECTRUM-OV-003_S1_UNSORTED_RIGHT_UPPER_QUADRANT_ACAGGGAAGGATACGC	Mut-4	0	2	Right Upper Quadrant	Peritoneum	scRNA-seq-WGS	1
SPECTRUM-OV-003_S1_UNSORTED_RIGHT_UPPER_QUADRANT_ACAGGGAAGGATACGC	Mut-8	NA	2	Right Upper Quadrant	Peritoneum	WGS-specific	0.68875
SPECTRUM-OV-003_S1_UNSORTED_RIGHT_UPPER_QUADRANT_ACAGGGAAGGATACGC	Mut-1	0	2	Right Upper Quadrant	Peritoneum	WGS-specific	0.928125
SPECTRUM-OV-003_S1_UNSORTED_RIGHT_UPPER_QUADRANT_ACAGGGAAGGATACGC	Mut-11	NA	2	Right Upper Quadrant	Peritoneum	WGS-specific	1
SPECTRUM-OV-003_S1_UNSORTED_RIGHT_UPPER_QUADRANT_ACAGGGAAGGATACGC	Mut-20	NA	2	Right Upper Quadrant	Peritoneum	scRNA-seq-specific	0
SPECTRUM-OV-003_S1_UNSORTED_RIGHT_UPPER_QUADRANT_ACAGGGAAGGATACGC	Mut-5	1	2	Right Upper Quadrant	Peritoneum	scRNA-seq-WGS	1
SPECTRUM-OV-003_S1_UNSORTED_RIGHT_UPPER_QUADRANT_ACAGGGAAGGATACGC	Mut-3	1	2	Right Upper Quadrant	Peritoneum	WGS-specific	0.90625
SPECTRUM-OV-003_S1_UNSORTED_RIGHT_UPPER_QUADRANT_ACAGGGAAGGATACGC	Mut-18	0	2	Right Upper Quadrant	Peritoneum	scRNA-seq-specific	0
SPECTRUM-OV-003_S1_UNSORTED_RIGHT_UPPER_QUADRANT_ACAGGGAAGGATACGC	Mut-21	0	2	Right Upper Quadrant	Peritoneum	scRNA-seq-specific	0
SPECTRUM-OV-003_S1_UNSORTED_RIGHT_UPPER_QUADRANT_ACAGGGAAGGATACGC	Mut-7	NA	2	Right Upper Quadrant	Peritoneum	WGS-specific	1
SPECTRUM-OV-003_S1_UNSORTED_RIGHT_UPPER_QUADRANT_ACAGGGAAGGATACGC	Mut-19	0	2	Right Upper Quadrant	Peritoneum	scRNA-seq-specific	0
SPECTRUM-OV-003_S1_UNSORTED_RIGHT_UPPER_QUADRANT_ACAGGGAAGGATACGC	Mut-10	1	2	Right Upper Quadrant	Peritoneum	WGS-specific	0.784125
SPECTRUM-OV-003_S1_UNSORTED_RIGHT_UPPER_QUADRANT_ACCACAACACTCCGGA	Mut-9	NA	2	Right Upper Quadrant	Peritoneum	WGS-specific	1
SPECTRUM-OV-003_S1_UNSORTED_RIGHT_UPPER_QUADRANT_ACCACAACACTCCGGA	Mut-6	NA	2	Right Upper Quadrant	Peritoneum	scRNA-seq-specific	0
SPECTRUM-OV-003_S1_UNSORTED_RIGHT_UPPER_QUADRANT_ACCACAACACTCCGGA	Mut-4	NA	2	Right Upper Quadrant	Peritoneum	scRNA-seq-WGS	1
SPECTRUM-OV-003_S1_UNSORTED_RIGHT_UPPER_QUADRANT_ACCACAACACTCCGGA	Mut-8	NA	2	Right Upper Quadrant	Peritoneum	WGS-specific	0.68875
SPECTRUM-OV-003_S1_UNSORTED_RIGHT_UPPER_QUADRANT_ACCACAACACTCCGGA	Mut-1	1	2	Right Upper Quadrant	Peritoneum	WGS-specific	0.928125
SPECTRUM-OV-003_S1_UNSORTED_RIGHT_UPPER_QUADRANT_ACCACAACACTCCGGA	Mut-11	NA	2	Right Upper Quadrant	Peritoneum	WGS-specific	1
SPECTRUM-OV-003_S1_UNSORTED_RIGHT_UPPER_QUADRANT_ACCACAACACTCCGGA	Mut-20	NA	2	Right Upper Quadrant	Peritoneum	scRNA-seq-specific	0
SPECTRUM-OV-003_S1_UNSORTED_RIGHT_UPPER_QUADRANT_ACCACAACACTCCGGA	Mut-5	NA	2	Right Upper Quadrant	Peritoneum	scRNA-seq-WGS	1
SPECTRUM-OV-003_S1_UNSORTED_RIGHT_UPPER_QUADRANT_ACCACAACACTCCGGA	Mut-3	1	2	Right Upper Quadrant	Peritoneum	WGS-specific	0.90625
SPECTRUM-OV-003_S1_UNSORTED_RIGHT_UPPER_QUADRANT_ACCACAACACTCCGGA	Mut-18	0	2	Right Upper Quadrant	Peritoneum	scRNA-seq-specific	0
SPECTRUM-OV-003_S1_UNSORTED_RIGHT_UPPER_QUADRANT_ACCACAACACTCCGGA	Mut-21	0	2	Right Upper Quadrant	Peritoneum	scRNA-seq-specific	0
SPECTRUM-OV-003_S1_UNSORTED_RIGHT_UPPER_QUADRANT_ACCACAACACTCCGGA	Mut-7	1	2	Right Upper Quadrant	Peritoneum	WGS-specific	1
SPECTRUM-OV-003_S1_UNSORTED_RIGHT_UPPER_QUADRANT_ACCACAACACTCCGGA	Mut-19	0	2	Right Upper Quadrant	Peritoneum	scRNA-seq-specific	0
SPECTRUM-OV-003_S1_UNSORTED_RIGHT_UPPER_QUADRANT_ACCACAACACTCCGGA	Mut-10	NA	2	Right Upper Quadrant	Peritoneum	WGS-specific	0.784125
SPECTRUM-OV-003_S1_UNSORTED_RIGHT_UPPER_QUADRANT_ACCACAATCTAACGGT	Mut-9	NA	3	Right Upper Quadrant	Peritoneum	WGS-specific	1
SPECTRUM-OV-003_S1_UNSORTED_RIGHT_UPPER_QUADRANT_ACCACAATCTAACGGT	Mut-6	NA	3	Right Upper Quadrant	Peritoneum	scRNA-seq-specific	0
SPECTRUM-OV-003_S1_UNSORTED_RIGHT_UPPER_QUADRANT_ACCACAATCTAACGGT	Mut-4	NA	3	Right Upper Quadrant	Peritoneum	scRNA-seq-WGS	1
SPECTRUM-OV-003_S1_UNSORTED_RIGHT_UPPER_QUADRANT_ACCACAATCTAACGGT	Mut-8	NA	3	Right Upper Quadrant	Peritoneum	WGS-specific	0.68875
SPECTRUM-OV-003_S1_UNSORTED_RIGHT_UPPER_QUADRANT_ACCACAATCTAACGGT	Mut-1	0	3	Right Upper Quadrant	Peritoneum	WGS-specific	0.928125
SPECTRUM-OV-003_S1_UNSORTED_RIGHT_UPPER_QUADRANT_ACCACAATCTAACGGT	Mut-11	NA	3	Right Upper Quadrant	Peritoneum	WGS-specific	1
SPECTRUM-OV-003_S1_UNSORTED_RIGHT_UPPER_QUADRANT_ACCACAATCTAACGGT	Mut-20	0	3	Right Upper Quadrant	Peritoneum	scRNA-seq-specific	0
SPECTRUM-OV-003_S1_UNSORTED_RIGHT_UPPER_QUADRANT_ACCACAATCTAACGGT	Mut-5	NA	3	Right Upper Quadrant	Peritoneum	scRNA-seq-WGS	1
SPECTRUM-OV-003_S1_UNSORTED_RIGHT_UPPER_QUADRANT_ACCACAATCTAACGGT	Mut-3	0	3	Right Upper Quadrant	Peritoneum	WGS-specific	0.90625
SPECTRUM-OV-003_S1_UNSORTED_RIGHT_UPPER_QUADRANT_ACCACAATCTAACGGT	Mut-18	1	3	Right Upper Quadrant	Peritoneum	scRNA-seq-specific	0
SPECTRUM-OV-003_S1_UNSORTED_RIGHT_UPPER_QUADRANT_ACCACAATCTAACGGT	Mut-21	1	3	Right Upper Quadrant	Peritoneum	scRNA-seq-specific	0
SPECTRUM-OV-003_S1_UNSORTED_RIGHT_UPPER_QUADRANT_ACCACAATCTAACGGT	Mut-7	0	3	Right Upper Quadrant	Peritoneum	WGS-specific	1
SPECTRUM-OV-003_S1_UNSORTED_RIGHT_UPPER_QUADRANT_ACCACAATCTAACGGT	Mut-19	1	3	Right Upper Quadrant	Peritoneum	scRNA-seq-specific	0
SPECTRUM-OV-003_S1_UNSORTED_RIGHT_UPPER_QUADRANT_ACCACAATCTAACGGT	Mut-10	NA	3	Right Upper Quadrant	Peritoneum	WGS-specific	0.784125
SPECTRUM-OV-003_S1_UNSORTED_RIGHT_UPPER_QUADRANT_ACCATTTTCTATACTC	Mut-9	NA	2	Right Upper Quadrant	Peritoneum	WGS-specific	1
SPECTRUM-OV-003_S1_UNSORTED_RIGHT_UPPER_QUADRANT_ACCATTTTCTATACTC	Mut-6	1	2	Right Upper Quadrant	Peritoneum	scRNA-seq-specific	0
SPECTRUM-OV-003_S1_UNSORTED_RIGHT_UPPER_QUADRANT_ACCATTTTCTATACTC	Mut-4	0	2	Right Upper Quadrant	Peritoneum	scRNA-seq-WGS	1
SPECTRUM-OV-003_S1_UNSORTED_RIGHT_UPPER_QUADRANT_ACCATTTTCTATACTC	Mut-8	NA	2	Right Upper Quadrant	Peritoneum	WGS-specific	0.68875
SPECTRUM-OV-003_S1_UNSORTED_RIGHT_UPPER_QUADRANT_ACCATTTTCTATACTC	Mut-1	1	2	Right Upper Quadrant	Peritoneum	WGS-specific	0.928125
SPECTRUM-OV-003_S1_UNSORTED_RIGHT_UPPER_QUADRANT_ACCATTTTCTATACTC	Mut-11	0	2	Right Upper Quadrant	Peritoneum	WGS-specific	1
SPECTRUM-OV-003_S1_UNSORTED_RIGHT_UPPER_QUADRANT_ACCATTTTCTATACTC	Mut-20	0	2	Right Upper Quadrant	Peritoneum	scRNA-seq-specific	0
SPECTRUM-OV-003_S1_UNSORTED_RIGHT_UPPER_QUADRANT_ACCATTTTCTATACTC	Mut-5	NA	2	Right Upper Quadrant	Peritoneum	scRNA-seq-WGS	1
SPECTRUM-OV-003_S1_UNSORTED_RIGHT_UPPER_QUADRANT_ACCATTTTCTATACTC	Mut-3	NA	2	Right Upper Quadrant	Peritoneum	WGS-specific	0.90625
SPECTRUM-OV-003_S1_UNSORTED_RIGHT_UPPER_QUADRANT_ACCATTTTCTATACTC	Mut-18	0	2	Right Upper Quadrant	Peritoneum	scRNA-seq-specific	0
SPECTRUM-OV-003_S1_UNSORTED_RIGHT_UPPER_QUADRANT_ACCATTTTCTATACTC	Mut-21	0	2	Right Upper Quadrant	Peritoneum	scRNA-seq-specific	0
SPECTRUM-OV-003_S1_UNSORTED_RIGHT_UPPER_QUADRANT_ACCATTTTCTATACTC	Mut-7	0	2	Right Upper Quadrant	Peritoneum	WGS-specific	1
SPECTRUM-OV-003_S1_UNSORTED_RIGHT_UPPER_QUADRANT_ACCATTTTCTATACTC	Mut-19	0	2	Right Upper Quadrant	Peritoneum	scRNA-seq-specific	0
SPECTRUM-OV-003_S1_UNSORTED_RIGHT_UPPER_QUADRANT_ACCATTTTCTATACTC	Mut-10	0	2	Right Upper Quadrant	Peritoneum	WGS-specific	0.784125
SPECTRUM-OV-003_S1_UNSORTED_RIGHT_UPPER_QUADRANT_ACCCTTGCACCAGCCA	Mut-9	NA	2	Right Upper Quadrant	Peritoneum	WGS-specific	1
SPECTRUM-OV-003_S1_UNSORTED_RIGHT_UPPER_QUADRANT_ACCCTTGCACCAGCCA	Mut-6	0	2	Right Upper Quadrant	Peritoneum	scRNA-seq-specific	0
SPECTRUM-OV-003_S1_UNSORTED_RIGHT_UPPER_QUADRANT_ACCCTTGCACCAGCCA	Mut-4	0	2	Right Upper Quadrant	Peritoneum	scRNA-seq-WGS	1
SPECTRUM-OV-003_S1_UNSORTED_RIGHT_UPPER_QUADRANT_ACCCTTGCACCAGCCA	Mut-8	NA	2	Right Upper Quadrant	Peritoneum	WGS-specific	0.68875
SPECTRUM-OV-003_S1_UNSORTED_RIGHT_UPPER_QUADRANT_ACCCTTGCACCAGCCA	Mut-1	NA	2	Right Upper Quadrant	Peritoneum	WGS-specific	0.928125
SPECTRUM-OV-003_S1_UNSORTED_RIGHT_UPPER_QUADRANT_ACCCTTGCACCAGCCA	Mut-11	NA	2	Right Upper Quadrant	Peritoneum	WGS-specific	1
SPECTRUM-OV-003_S1_UNSORTED_RIGHT_UPPER_QUADRANT_ACCCTTGCACCAGCCA	Mut-20	NA	2	Right Upper Quadrant	Peritoneum	scRNA-seq-specific	0
SPECTRUM-OV-003_S1_UNSORTED_RIGHT_UPPER_QUADRANT_ACCCTTGCACCAGCCA	Mut-5	NA	2	Right Upper Quadrant	Peritoneum	scRNA-seq-WGS	1
SPECTRUM-OV-003_S1_UNSORTED_RIGHT_UPPER_QUADRANT_ACCCTTGCACCAGCCA	Mut-3	0	2	Right Upper Quadrant	Peritoneum	WGS-specific	0.90625
SPECTRUM-OV-003_S1_UNSORTED_RIGHT_UPPER_QUADRANT_ACCCTTGCACCAGCCA	Mut-18	0	2	Right Upper Quadrant	Peritoneum	scRNA-seq-specific	0
SPECTRUM-OV-003_S1_UNSORTED_RIGHT_UPPER_QUADRANT_ACCCTTGCACCAGCCA	Mut-21	0	2	Right Upper Quadrant	Peritoneum	scRNA-seq-specific	0
SPECTRUM-OV-003_S1_UNSORTED_RIGHT_UPPER_QUADRANT_ACCCTTGCACCAGCCA	Mut-7	NA	2	Right Upper Quadrant	Peritoneum	WGS-specific	1
SPECTRUM-OV-003_S1_UNSORTED_RIGHT_UPPER_QUADRANT_ACCCTTGCACCAGCCA	Mut-19	0	2	Right Upper Quadrant	Peritoneum	scRNA-seq-specific	0
SPECTRUM-OV-003_S1_UNSORTED_RIGHT_UPPER_QUADRANT_ACCCTTGCACCAGCCA	Mut-10	NA	2	Right Upper Quadrant	Peritoneum	WGS-specific	0.784125
SPECTRUM-OV-003_S1_UNSORTED_RIGHT_UPPER_QUADRANT_ACCTACCAGAATAACC	Mut-9	NA	2	Right Upper Quadrant	Peritoneum	WGS-specific	1
SPECTRUM-OV-003_S1_UNSORTED_RIGHT_UPPER_QUADRANT_ACCTACCAGAATAACC	Mut-6	NA	2	Right Upper Quadrant	Peritoneum	scRNA-seq-specific	0
SPECTRUM-OV-003_S1_UNSORTED_RIGHT_UPPER_QUADRANT_ACCTACCAGAATAACC	Mut-4	NA	2	Right Upper Quadrant	Peritoneum	scRNA-seq-WGS	1
SPECTRUM-OV-003_S1_UNSORTED_RIGHT_UPPER_QUADRANT_ACCTACCAGAATAACC	Mut-8	NA	2	Right Upper Quadrant	Peritoneum	WGS-specific	0.68875
SPECTRUM-OV-003_S1_UNSORTED_RIGHT_UPPER_QUADRANT_ACCTACCAGAATAACC	Mut-1	1	2	Right Upper Quadrant	Peritoneum	WGS-specific	0.928125
SPECTRUM-OV-003_S1_UNSORTED_RIGHT_UPPER_QUADRANT_ACCTACCAGAATAACC	Mut-11	NA	2	Right Upper Quadrant	Peritoneum	WGS-specific	1
SPECTRUM-OV-003_S1_UNSORTED_RIGHT_UPPER_QUADRANT_ACCTACCAGAATAACC	Mut-20	0	2	Right Upper Quadrant	Peritoneum	scRNA-seq-specific	0
SPECTRUM-OV-003_S1_UNSORTED_RIGHT_UPPER_QUADRANT_ACCTACCAGAATAACC	Mut-5	NA	2	Right Upper Quadrant	Peritoneum	scRNA-seq-WGS	1
SPECTRUM-OV-003_S1_UNSORTED_RIGHT_UPPER_QUADRANT_ACCTACCAGAATAACC	Mut-3	1	2	Right Upper Quadrant	Peritoneum	WGS-specific	0.90625
SPECTRUM-OV-003_S1_UNSORTED_RIGHT_UPPER_QUADRANT_ACCTACCAGAATAACC	Mut-18	0	2	Right Upper Quadrant	Peritoneum	scRNA-seq-specific	0
SPECTRUM-OV-003_S1_UNSORTED_RIGHT_UPPER_QUADRANT_ACCTACCAGAATAACC	Mut-21	0	2	Right Upper Quadrant	Peritoneum	scRNA-seq-specific	0
SPECTRUM-OV-003_S1_UNSORTED_RIGHT_UPPER_QUADRANT_ACCTACCAGAATAACC	Mut-7	1	2	Right Upper Quadrant	Peritoneum	WGS-specific	1
SPECTRUM-OV-003_S1_UNSORTED_RIGHT_UPPER_QUADRANT_ACCTACCAGAATAACC	Mut-19	0	2	Right Upper Quadrant	Peritoneum	scRNA-seq-specific	0
SPECTRUM-OV-003_S1_UNSORTED_RIGHT_UPPER_QUADRANT_ACCTACCAGAATAACC	Mut-10	1	2	Right Upper Quadrant	Peritoneum	WGS-specific	0.784125
SPECTRUM-OV-003_S1_UNSORTED_RIGHT_UPPER_QUADRANT_ACCTGTCGTGGTCTGC	Mut-9	NA	2	Right Upper Quadrant	Peritoneum	WGS-specific	1
SPECTRUM-OV-003_S1_UNSORTED_RIGHT_UPPER_QUADRANT_ACCTGTCGTGGTCTGC	Mut-6	NA	2	Right Upper Quadrant	Peritoneum	scRNA-seq-specific	0
SPECTRUM-OV-003_S1_UNSORTED_RIGHT_UPPER_QUADRANT_ACCTGTCGTGGTCTGC	Mut-4	1	2	Right Upper Quadrant	Peritoneum	scRNA-seq-WGS	1
SPECTRUM-OV-003_S1_UNSORTED_RIGHT_UPPER_QUADRANT_ACCTGTCGTGGTCTGC	Mut-8	NA	2	Right Upper Quadrant	Peritoneum	WGS-specific	0.68875
SPECTRUM-OV-003_S1_UNSORTED_RIGHT_UPPER_QUADRANT_ACCTGTCGTGGTCTGC	Mut-1	NA	2	Right Upper Quadrant	Peritoneum	WGS-specific	0.928125
SPECTRUM-OV-003_S1_UNSORTED_RIGHT_UPPER_QUADRANT_ACCTGTCGTGGTCTGC	Mut-11	0	2	Right Upper Quadrant	Peritoneum	WGS-specific	1
SPECTRUM-OV-003_S1_UNSORTED_RIGHT_UPPER_QUADRANT_ACCTGTCGTGGTCTGC	Mut-20	NA	2	Right Upper Quadrant	Peritoneum	scRNA-seq-specific	0
SPECTRUM-OV-003_S1_UNSORTED_RIGHT_UPPER_QUADRANT_ACCTGTCGTGGTCTGC	Mut-5	NA	2	Right Upper Quadrant	Peritoneum	scRNA-seq-WGS	1
SPECTRUM-OV-003_S1_UNSORTED_RIGHT_UPPER_QUADRANT_ACCTGTCGTGGTCTGC	Mut-3	0	2	Right Upper Quadrant	Peritoneum	WGS-specific	0.90625
SPECTRUM-OV-003_S1_UNSORTED_RIGHT_UPPER_QUADRANT_ACCTGTCGTGGTCTGC	Mut-18	0	2	Right Upper Quadrant	Peritoneum	scRNA-seq-specific	0
SPECTRUM-OV-003_S1_UNSORTED_RIGHT_UPPER_QUADRANT_ACCTGTCGTGGTCTGC	Mut-21	0	2	Right Upper Quadrant	Peritoneum	scRNA-seq-specific	0
SPECTRUM-OV-003_S1_UNSORTED_RIGHT_UPPER_QUADRANT_ACCTGTCGTGGTCTGC	Mut-7	0	2	Right Upper Quadrant	Peritoneum	WGS-specific	1
SPECTRUM-OV-003_S1_UNSORTED_RIGHT_UPPER_QUADRANT_ACCTGTCGTGGTCTGC	Mut-19	0	2	Right Upper Quadrant	Peritoneum	scRNA-seq-specific	0
SPECTRUM-OV-003_S1_UNSORTED_RIGHT_UPPER_QUADRANT_ACCTGTCGTGGTCTGC	Mut-10	NA	2	Right Upper Quadrant	Peritoneum	WGS-specific	0.784125
SPECTRUM-OV-003_S1_UNSORTED_RIGHT_UPPER_QUADRANT_ACCTGTCGTTGCGGCT	Mut-9	NA	3	Right Upper Quadrant	Peritoneum	WGS-specific	1
SPECTRUM-OV-003_S1_UNSORTED_RIGHT_UPPER_QUADRANT_ACCTGTCGTTGCGGCT	Mut-6	0	3	Right Upper Quadrant	Peritoneum	scRNA-seq-specific	0
SPECTRUM-OV-003_S1_UNSORTED_RIGHT_UPPER_QUADRANT_ACCTGTCGTTGCGGCT	Mut-4	0	3	Right Upper Quadrant	Peritoneum	scRNA-seq-WGS	1
SPECTRUM-OV-003_S1_UNSORTED_RIGHT_UPPER_QUADRANT_ACCTGTCGTTGCGGCT	Mut-8	0	3	Right Upper Quadrant	Peritoneum	WGS-specific	0.68875
SPECTRUM-OV-003_S1_UNSORTED_RIGHT_UPPER_QUADRANT_ACCTGTCGTTGCGGCT	Mut-1	0	3	Right Upper Quadrant	Peritoneum	WGS-specific	0.928125
SPECTRUM-OV-003_S1_UNSORTED_RIGHT_UPPER_QUADRANT_ACCTGTCGTTGCGGCT	Mut-11	NA	3	Right Upper Quadrant	Peritoneum	WGS-specific	1
SPECTRUM-OV-003_S1_UNSORTED_RIGHT_UPPER_QUADRANT_ACCTGTCGTTGCGGCT	Mut-20	1	3	Right Upper Quadrant	Peritoneum	scRNA-seq-specific	0
SPECTRUM-OV-003_S1_UNSORTED_RIGHT_UPPER_QUADRANT_ACCTGTCGTTGCGGCT	Mut-5	NA	3	Right Upper Quadrant	Peritoneum	scRNA-seq-WGS	1
SPECTRUM-OV-003_S1_UNSORTED_RIGHT_UPPER_QUADRANT_ACCTGTCGTTGCGGCT	Mut-3	0	3	Right Upper Quadrant	Peritoneum	WGS-specific	0.90625
SPECTRUM-OV-003_S1_UNSORTED_RIGHT_UPPER_QUADRANT_ACCTGTCGTTGCGGCT	Mut-18	1	3	Right Upper Quadrant	Peritoneum	scRNA-seq-specific	0
SPECTRUM-OV-003_S1_UNSORTED_RIGHT_UPPER_QUADRANT_ACCTGTCGTTGCGGCT	Mut-21	1	3	Right Upper Quadrant	Peritoneum	scRNA-seq-specific	0
SPECTRUM-OV-003_S1_UNSORTED_RIGHT_UPPER_QUADRANT_ACCTGTCGTTGCGGCT	Mut-7	0	3	Right Upper Quadrant	Peritoneum	WGS-specific	1
SPECTRUM-OV-003_S1_UNSORTED_RIGHT_UPPER_QUADRANT_ACCTGTCGTTGCGGCT	Mut-19	1	3	Right Upper Quadrant	Peritoneum	scRNA-seq-specific	0
SPECTRUM-OV-003_S1_UNSORTED_RIGHT_UPPER_QUADRANT_ACCTGTCGTTGCGGCT	Mut-10	NA	3	Right Upper Quadrant	Peritoneum	WGS-specific	0.784125
SPECTRUM-OV-003_S1_UNSORTED_RIGHT_UPPER_QUADRANT_ACGGGTCAGGTCACTT	Mut-9	NA	3	Right Upper Quadrant	Peritoneum	WGS-specific	1
SPECTRUM-OV-003_S1_UNSORTED_RIGHT_UPPER_QUADRANT_ACGGGTCAGGTCACTT	Mut-6	NA	3	Right Upper Quadrant	Peritoneum	scRNA-seq-specific	0
SPECTRUM-OV-003_S1_UNSORTED_RIGHT_UPPER_QUADRANT_ACGGGTCAGGTCACTT	Mut-4	NA	3	Right Upper Quadrant	Peritoneum	scRNA-seq-WGS	1
SPECTRUM-OV-003_S1_UNSORTED_RIGHT_UPPER_QUADRANT_ACGGGTCAGGTCACTT	Mut-8	NA	3	Right Upper Quadrant	Peritoneum	WGS-specific	0.68875
SPECTRUM-OV-003_S1_UNSORTED_RIGHT_UPPER_QUADRANT_ACGGGTCAGGTCACTT	Mut-1	0	3	Right Upper Quadrant	Peritoneum	WGS-specific	0.928125
SPECTRUM-OV-003_S1_UNSORTED_RIGHT_UPPER_QUADRANT_ACGGGTCAGGTCACTT	Mut-11	NA	3	Right Upper Quadrant	Peritoneum	WGS-specific	1
SPECTRUM-OV-003_S1_UNSORTED_RIGHT_UPPER_QUADRANT_ACGGGTCAGGTCACTT	Mut-20	0	3	Right Upper Quadrant	Peritoneum	scRNA-seq-specific	0
SPECTRUM-OV-003_S1_UNSORTED_RIGHT_UPPER_QUADRANT_ACGGGTCAGGTCACTT	Mut-5	NA	3	Right Upper Quadrant	Peritoneum	scRNA-seq-WGS	1
SPECTRUM-OV-003_S1_UNSORTED_RIGHT_UPPER_QUADRANT_ACGGGTCAGGTCACTT	Mut-3	NA	3	Right Upper Quadrant	Peritoneum	WGS-specific	0.90625
SPECTRUM-OV-003_S1_UNSORTED_RIGHT_UPPER_QUADRANT_ACGGGTCAGGTCACTT	Mut-18	1	3	Right Upper Quadrant	Peritoneum	scRNA-seq-specific	0
SPECTRUM-OV-003_S1_UNSORTED_RIGHT_UPPER_QUADRANT_ACGGGTCAGGTCACTT	Mut-21	NA	3	Right Upper Quadrant	Peritoneum	scRNA-seq-specific	0
SPECTRUM-OV-003_S1_UNSORTED_RIGHT_UPPER_QUADRANT_ACGGGTCAGGTCACTT	Mut-7	NA	3	Right Upper Quadrant	Peritoneum	WGS-specific	1
SPECTRUM-OV-003_S1_UNSORTED_RIGHT_UPPER_QUADRANT_ACGGGTCAGGTCACTT	Mut-19	NA	3	Right Upper Quadrant	Peritoneum	scRNA-seq-specific	0
SPECTRUM-OV-003_S1_UNSORTED_RIGHT_UPPER_QUADRANT_ACGGGTCAGGTCACTT	Mut-10	NA	3	Right Upper Quadrant	Peritoneum	WGS-specific	0.784125
SPECTRUM-OV-003_S1_UNSORTED_RIGHT_UPPER_QUADRANT_ACGGGTCAGTGAGGTC	Mut-9	NA	2	Right Upper Quadrant	Peritoneum	WGS-specific	1
SPECTRUM-OV-003_S1_UNSORTED_RIGHT_UPPER_QUADRANT_ACGGGTCAGTGAGGTC	Mut-6	NA	2	Right Upper Quadrant	Peritoneum	scRNA-seq-specific	0
SPECTRUM-OV-003_S1_UNSORTED_RIGHT_UPPER_QUADRANT_ACGGGTCAGTGAGGTC	Mut-4	0	2	Right Upper Quadrant	Peritoneum	scRNA-seq-WGS	1
SPECTRUM-OV-003_S1_UNSORTED_RIGHT_UPPER_QUADRANT_ACGGGTCAGTGAGGTC	Mut-8	NA	2	Right Upper Quadrant	Peritoneum	WGS-specific	0.68875
SPECTRUM-OV-003_S1_UNSORTED_RIGHT_UPPER_QUADRANT_ACGGGTCAGTGAGGTC	Mut-1	NA	2	Right Upper Quadrant	Peritoneum	WGS-specific	0.928125
SPECTRUM-OV-003_S1_UNSORTED_RIGHT_UPPER_QUADRANT_ACGGGTCAGTGAGGTC	Mut-11	NA	2	Right Upper Quadrant	Peritoneum	WGS-specific	1
SPECTRUM-OV-003_S1_UNSORTED_RIGHT_UPPER_QUADRANT_ACGGGTCAGTGAGGTC	Mut-20	NA	2	Right Upper Quadrant	Peritoneum	scRNA-seq-specific	0
SPECTRUM-OV-003_S1_UNSORTED_RIGHT_UPPER_QUADRANT_ACGGGTCAGTGAGGTC	Mut-5	NA	2	Right Upper Quadrant	Peritoneum	scRNA-seq-WGS	1
SPECTRUM-OV-003_S1_UNSORTED_RIGHT_UPPER_QUADRANT_ACGGGTCAGTGAGGTC	Mut-3	NA	2	Right Upper Quadrant	Peritoneum	WGS-specific	0.90625
SPECTRUM-OV-003_S1_UNSORTED_RIGHT_UPPER_QUADRANT_ACGGGTCAGTGAGGTC	Mut-18	0	2	Right Upper Quadrant	Peritoneum	scRNA-seq-specific	0
SPECTRUM-OV-003_S1_UNSORTED_RIGHT_UPPER_QUADRANT_ACGGGTCAGTGAGGTC	Mut-21	0	2	Right Upper Quadrant	Peritoneum	scRNA-seq-specific	0
SPECTRUM-OV-003_S1_UNSORTED_RIGHT_UPPER_QUADRANT_ACGGGTCAGTGAGGTC	Mut-7	1	2	Right Upper Quadrant	Peritoneum	WGS-specific	1
SPECTRUM-OV-003_S1_UNSORTED_RIGHT_UPPER_QUADRANT_ACGGGTCAGTGAGGTC	Mut-19	0	2	Right Upper Quadrant	Peritoneum	scRNA-seq-specific	0
SPECTRUM-OV-003_S1_UNSORTED_RIGHT_UPPER_QUADRANT_ACGGGTCAGTGAGGTC	Mut-10	NA	2	Right Upper Quadrant	Peritoneum	WGS-specific	0.784125
SPECTRUM-OV-003_S1_UNSORTED_RIGHT_UPPER_QUADRANT_ACGTTCCAGGCTTTCA	Mut-9	NA	2	Right Upper Quadrant	Peritoneum	WGS-specific	1
SPECTRUM-OV-003_S1_UNSORTED_RIGHT_UPPER_QUADRANT_ACGTTCCAGGCTTTCA	Mut-6	NA	2	Right Upper Quadrant	Peritoneum	scRNA-seq-specific	0
SPECTRUM-OV-003_S1_UNSORTED_RIGHT_UPPER_QUADRANT_ACGTTCCAGGCTTTCA	Mut-4	NA	2	Right Upper Quadrant	Peritoneum	scRNA-seq-WGS	1
SPECTRUM-OV-003_S1_UNSORTED_RIGHT_UPPER_QUADRANT_ACGTTCCAGGCTTTCA	Mut-8	0	2	Right Upper Quadrant	Peritoneum	WGS-specific	0.68875
SPECTRUM-OV-003_S1_UNSORTED_RIGHT_UPPER_QUADRANT_ACGTTCCAGGCTTTCA	Mut-1	1	2	Right Upper Quadrant	Peritoneum	WGS-specific	0.928125
SPECTRUM-OV-003_S1_UNSORTED_RIGHT_UPPER_QUADRANT_ACGTTCCAGGCTTTCA	Mut-11	NA	2	Right Upper Quadrant	Peritoneum	WGS-specific	1
SPECTRUM-OV-003_S1_UNSORTED_RIGHT_UPPER_QUADRANT_ACGTTCCAGGCTTTCA	Mut-20	NA	2	Right Upper Quadrant	Peritoneum	scRNA-seq-specific	0
SPECTRUM-OV-003_S1_UNSORTED_RIGHT_UPPER_QUADRANT_ACGTTCCAGGCTTTCA	Mut-5	1	2	Right Upper Quadrant	Peritoneum	scRNA-seq-WGS	1
SPECTRUM-OV-003_S1_UNSORTED_RIGHT_UPPER_QUADRANT_ACGTTCCAGGCTTTCA	Mut-3	NA	2	Right Upper Quadrant	Peritoneum	WGS-specific	0.90625
SPECTRUM-OV-003_S1_UNSORTED_RIGHT_UPPER_QUADRANT_ACGTTCCAGGCTTTCA	Mut-18	0	2	Right Upper Quadrant	Peritoneum	scRNA-seq-specific	0
SPECTRUM-OV-003_S1_UNSORTED_RIGHT_UPPER_QUADRANT_ACGTTCCAGGCTTTCA	Mut-21	NA	2	Right Upper Quadrant	Peritoneum	scRNA-seq-specific	0
SPECTRUM-OV-003_S1_UNSORTED_RIGHT_UPPER_QUADRANT_ACGTTCCAGGCTTTCA	Mut-7	NA	2	Right Upper Quadrant	Peritoneum	WGS-specific	1
SPECTRUM-OV-003_S1_UNSORTED_RIGHT_UPPER_QUADRANT_ACGTTCCAGGCTTTCA	Mut-19	0	2	Right Upper Quadrant	Peritoneum	scRNA-seq-specific	0
SPECTRUM-OV-003_S1_UNSORTED_RIGHT_UPPER_QUADRANT_ACGTTCCAGGCTTTCA	Mut-10	1	2	Right Upper Quadrant	Peritoneum	WGS-specific	0.784125
SPECTRUM-OV-003_S1_UNSORTED_RIGHT_UPPER_QUADRANT_ACTCTCGAGATCCCGC	Mut-9	0	2	Right Upper Quadrant	Peritoneum	WGS-specific	1
SPECTRUM-OV-003_S1_UNSORTED_RIGHT_UPPER_QUADRANT_ACTCTCGAGATCCCGC	Mut-6	0	2	Right Upper Quadrant	Peritoneum	scRNA-seq-specific	0
SPECTRUM-OV-003_S1_UNSORTED_RIGHT_UPPER_QUADRANT_ACTCTCGAGATCCCGC	Mut-4	1	2	Right Upper Quadrant	Peritoneum	scRNA-seq-WGS	1
SPECTRUM-OV-003_S1_UNSORTED_RIGHT_UPPER_QUADRANT_ACTCTCGAGATCCCGC	Mut-8	NA	2	Right Upper Quadrant	Peritoneum	WGS-specific	0.68875
SPECTRUM-OV-003_S1_UNSORTED_RIGHT_UPPER_QUADRANT_ACTCTCGAGATCCCGC	Mut-1	0	2	Right Upper Quadrant	Peritoneum	WGS-specific	0.928125
SPECTRUM-OV-003_S1_UNSORTED_RIGHT_UPPER_QUADRANT_ACTCTCGAGATCCCGC	Mut-11	NA	2	Right Upper Quadrant	Peritoneum	WGS-specific	1
SPECTRUM-OV-003_S1_UNSORTED_RIGHT_UPPER_QUADRANT_ACTCTCGAGATCCCGC	Mut-20	0	2	Right Upper Quadrant	Peritoneum	scRNA-seq-specific	0
SPECTRUM-OV-003_S1_UNSORTED_RIGHT_UPPER_QUADRANT_ACTCTCGAGATCCCGC	Mut-5	1	2	Right Upper Quadrant	Peritoneum	scRNA-seq-WGS	1
SPECTRUM-OV-003_S1_UNSORTED_RIGHT_UPPER_QUADRANT_ACTCTCGAGATCCCGC	Mut-3	NA	2	Right Upper Quadrant	Peritoneum	WGS-specific	0.90625
SPECTRUM-OV-003_S1_UNSORTED_RIGHT_UPPER_QUADRANT_ACTCTCGAGATCCCGC	Mut-18	0	2	Right Upper Quadrant	Peritoneum	scRNA-seq-specific	0
SPECTRUM-OV-003_S1_UNSORTED_RIGHT_UPPER_QUADRANT_ACTCTCGAGATCCCGC	Mut-21	NA	2	Right Upper Quadrant	Peritoneum	scRNA-seq-specific	0
SPECTRUM-OV-003_S1_UNSORTED_RIGHT_UPPER_QUADRANT_ACTCTCGAGATCCCGC	Mut-7	0	2	Right Upper Quadrant	Peritoneum	WGS-specific	1
SPECTRUM-OV-003_S1_UNSORTED_RIGHT_UPPER_QUADRANT_ACTCTCGAGATCCCGC	Mut-19	0	2	Right Upper Quadrant	Peritoneum	scRNA-seq-specific	0
SPECTRUM-OV-003_S1_UNSORTED_RIGHT_UPPER_QUADRANT_ACTCTCGAGATCCCGC	Mut-10	1	2	Right Upper Quadrant	Peritoneum	WGS-specific	0.784125
SPECTRUM-OV-003_S1_UNSORTED_RIGHT_UPPER_QUADRANT_ACTGATGCATTCTGTT	Mut-9	NA	3	Right Upper Quadrant	Peritoneum	WGS-specific	1
SPECTRUM-OV-003_S1_UNSORTED_RIGHT_UPPER_QUADRANT_ACTGATGCATTCTGTT	Mut-6	NA	3	Right Upper Quadrant	Peritoneum	scRNA-seq-specific	0
SPECTRUM-OV-003_S1_UNSORTED_RIGHT_UPPER_QUADRANT_ACTGATGCATTCTGTT	Mut-4	NA	3	Right Upper Quadrant	Peritoneum	scRNA-seq-WGS	1
SPECTRUM-OV-003_S1_UNSORTED_RIGHT_UPPER_QUADRANT_ACTGATGCATTCTGTT	Mut-8	NA	3	Right Upper Quadrant	Peritoneum	WGS-specific	0.68875
SPECTRUM-OV-003_S1_UNSORTED_RIGHT_UPPER_QUADRANT_ACTGATGCATTCTGTT	Mut-1	0	3	Right Upper Quadrant	Peritoneum	WGS-specific	0.928125
SPECTRUM-OV-003_S1_UNSORTED_RIGHT_UPPER_QUADRANT_ACTGATGCATTCTGTT	Mut-11	NA	3	Right Upper Quadrant	Peritoneum	WGS-specific	1
SPECTRUM-OV-003_S1_UNSORTED_RIGHT_UPPER_QUADRANT_ACTGATGCATTCTGTT	Mut-20	NA	3	Right Upper Quadrant	Peritoneum	scRNA-seq-specific	0
SPECTRUM-OV-003_S1_UNSORTED_RIGHT_UPPER_QUADRANT_ACTGATGCATTCTGTT	Mut-5	NA	3	Right Upper Quadrant	Peritoneum	scRNA-seq-WGS	1
SPECTRUM-OV-003_S1_UNSORTED_RIGHT_UPPER_QUADRANT_ACTGATGCATTCTGTT	Mut-3	NA	3	Right Upper Quadrant	Peritoneum	WGS-specific	0.90625
SPECTRUM-OV-003_S1_UNSORTED_RIGHT_UPPER_QUADRANT_ACTGATGCATTCTGTT	Mut-18	1	3	Right Upper Quadrant	Peritoneum	scRNA-seq-specific	0
SPECTRUM-OV-003_S1_UNSORTED_RIGHT_UPPER_QUADRANT_ACTGATGCATTCTGTT	Mut-21	1	3	Right Upper Quadrant	Peritoneum	scRNA-seq-specific	0
SPECTRUM-OV-003_S1_UNSORTED_RIGHT_UPPER_QUADRANT_ACTGATGCATTCTGTT	Mut-7	NA	3	Right Upper Quadrant	Peritoneum	WGS-specific	1
SPECTRUM-OV-003_S1_UNSORTED_RIGHT_UPPER_QUADRANT_ACTGATGCATTCTGTT	Mut-19	1	3	Right Upper Quadrant	Peritoneum	scRNA-seq-specific	0
SPECTRUM-OV-003_S1_UNSORTED_RIGHT_UPPER_QUADRANT_ACTGATGCATTCTGTT	Mut-10	0	3	Right Upper Quadrant	Peritoneum	WGS-specific	0.784125
SPECTRUM-OV-003_S1_UNSORTED_RIGHT_UPPER_QUADRANT_ACTGTCCAGGGCATGT	Mut-9	NA	2	Right Upper Quadrant	Peritoneum	WGS-specific	1
SPECTRUM-OV-003_S1_UNSORTED_RIGHT_UPPER_QUADRANT_ACTGTCCAGGGCATGT	Mut-6	NA	2	Right Upper Quadrant	Peritoneum	scRNA-seq-specific	0
SPECTRUM-OV-003_S1_UNSORTED_RIGHT_UPPER_QUADRANT_ACTGTCCAGGGCATGT	Mut-4	NA	2	Right Upper Quadrant	Peritoneum	scRNA-seq-WGS	1
SPECTRUM-OV-003_S1_UNSORTED_RIGHT_UPPER_QUADRANT_ACTGTCCAGGGCATGT	Mut-8	1	2	Right Upper Quadrant	Peritoneum	WGS-specific	0.68875
SPECTRUM-OV-003_S1_UNSORTED_RIGHT_UPPER_QUADRANT_ACTGTCCAGGGCATGT	Mut-1	NA	2	Right Upper Quadrant	Peritoneum	WGS-specific	0.928125
SPECTRUM-OV-003_S1_UNSORTED_RIGHT_UPPER_QUADRANT_ACTGTCCAGGGCATGT	Mut-11	NA	2	Right Upper Quadrant	Peritoneum	WGS-specific	1
SPECTRUM-OV-003_S1_UNSORTED_RIGHT_UPPER_QUADRANT_ACTGTCCAGGGCATGT	Mut-20	0	2	Right Upper Quadrant	Peritoneum	scRNA-seq-specific	0
SPECTRUM-OV-003_S1_UNSORTED_RIGHT_UPPER_QUADRANT_ACTGTCCAGGGCATGT	Mut-5	NA	2	Right Upper Quadrant	Peritoneum	scRNA-seq-WGS	1
SPECTRUM-OV-003_S1_UNSORTED_RIGHT_UPPER_QUADRANT_ACTGTCCAGGGCATGT	Mut-3	NA	2	Right Upper Quadrant	Peritoneum	WGS-specific	0.90625
SPECTRUM-OV-003_S1_UNSORTED_RIGHT_UPPER_QUADRANT_ACTGTCCAGGGCATGT	Mut-18	0	2	Right Upper Quadrant	Peritoneum	scRNA-seq-specific	0
SPECTRUM-OV-003_S1_UNSORTED_RIGHT_UPPER_QUADRANT_ACTGTCCAGGGCATGT	Mut-21	NA	2	Right Upper Quadrant	Peritoneum	scRNA-seq-specific	0
SPECTRUM-OV-003_S1_UNSORTED_RIGHT_UPPER_QUADRANT_ACTGTCCAGGGCATGT	Mut-7	NA	2	Right Upper Quadrant	Peritoneum	WGS-specific	1
SPECTRUM-OV-003_S1_UNSORTED_RIGHT_UPPER_QUADRANT_ACTGTCCAGGGCATGT	Mut-19	0	2	Right Upper Quadrant	Peritoneum	scRNA-seq-specific	0
SPECTRUM-OV-003_S1_UNSORTED_RIGHT_UPPER_QUADRANT_ACTGTCCAGGGCATGT	Mut-10	NA	2	Right Upper Quadrant	Peritoneum	WGS-specific	0.784125
SPECTRUM-OV-003_S1_UNSORTED_RIGHT_UPPER_QUADRANT_ACTTATCCACATATCG	Mut-9	NA	2	Right Upper Quadrant	Peritoneum	WGS-specific	1
SPECTRUM-OV-003_S1_UNSORTED_RIGHT_UPPER_QUADRANT_ACTTATCCACATATCG	Mut-6	NA	2	Right Upper Quadrant	Peritoneum	scRNA-seq-specific	0
SPECTRUM-OV-003_S1_UNSORTED_RIGHT_UPPER_QUADRANT_ACTTATCCACATATCG	Mut-4	1	2	Right Upper Quadrant	Peritoneum	scRNA-seq-WGS	1
SPECTRUM-OV-003_S1_UNSORTED_RIGHT_UPPER_QUADRANT_ACTTATCCACATATCG	Mut-8	NA	2	Right Upper Quadrant	Peritoneum	WGS-specific	0.68875
SPECTRUM-OV-003_S1_UNSORTED_RIGHT_UPPER_QUADRANT_ACTTATCCACATATCG	Mut-1	1	2	Right Upper Quadrant	Peritoneum	WGS-specific	0.928125
SPECTRUM-OV-003_S1_UNSORTED_RIGHT_UPPER_QUADRANT_ACTTATCCACATATCG	Mut-11	0	2	Right Upper Quadrant	Peritoneum	WGS-specific	1
SPECTRUM-OV-003_S1_UNSORTED_RIGHT_UPPER_QUADRANT_ACTTATCCACATATCG	Mut-20	NA	2	Right Upper Quadrant	Peritoneum	scRNA-seq-specific	0
SPECTRUM-OV-003_S1_UNSORTED_RIGHT_UPPER_QUADRANT_ACTTATCCACATATCG	Mut-5	1	2	Right Upper Quadrant	Peritoneum	scRNA-seq-WGS	1
SPECTRUM-OV-003_S1_UNSORTED_RIGHT_UPPER_QUADRANT_ACTTATCCACATATCG	Mut-3	1	2	Right Upper Quadrant	Peritoneum	WGS-specific	0.90625
SPECTRUM-OV-003_S1_UNSORTED_RIGHT_UPPER_QUADRANT_ACTTATCCACATATCG	Mut-18	0	2	Right Upper Quadrant	Peritoneum	scRNA-seq-specific	0
SPECTRUM-OV-003_S1_UNSORTED_RIGHT_UPPER_QUADRANT_ACTTATCCACATATCG	Mut-21	NA	2	Right Upper Quadrant	Peritoneum	scRNA-seq-specific	0
SPECTRUM-OV-003_S1_UNSORTED_RIGHT_UPPER_QUADRANT_ACTTATCCACATATCG	Mut-7	1	2	Right Upper Quadrant	Peritoneum	WGS-specific	1
SPECTRUM-OV-003_S1_UNSORTED_RIGHT_UPPER_QUADRANT_ACTTATCCACATATCG	Mut-19	0	2	Right Upper Quadrant	Peritoneum	scRNA-seq-specific	0
SPECTRUM-OV-003_S1_UNSORTED_RIGHT_UPPER_QUADRANT_ACTTATCCACATATCG	Mut-10	NA	2	Right Upper Quadrant	Peritoneum	WGS-specific	0.784125
SPECTRUM-OV-003_S1_UNSORTED_RIGHT_UPPER_QUADRANT_ACTTATCCAGGTCCGT	Mut-9	NA	3	Right Upper Quadrant	Peritoneum	WGS-specific	1
SPECTRUM-OV-003_S1_UNSORTED_RIGHT_UPPER_QUADRANT_ACTTATCCAGGTCCGT	Mut-6	NA	3	Right Upper Quadrant	Peritoneum	scRNA-seq-specific	0
SPECTRUM-OV-003_S1_UNSORTED_RIGHT_UPPER_QUADRANT_ACTTATCCAGGTCCGT	Mut-4	0	3	Right Upper Quadrant	Peritoneum	scRNA-seq-WGS	1
SPECTRUM-OV-003_S1_UNSORTED_RIGHT_UPPER_QUADRANT_ACTTATCCAGGTCCGT	Mut-8	NA	3	Right Upper Quadrant	Peritoneum	WGS-specific	0.68875
SPECTRUM-OV-003_S1_UNSORTED_RIGHT_UPPER_QUADRANT_ACTTATCCAGGTCCGT	Mut-1	0	3	Right Upper Quadrant	Peritoneum	WGS-specific	0.928125
SPECTRUM-OV-003_S1_UNSORTED_RIGHT_UPPER_QUADRANT_ACTTATCCAGGTCCGT	Mut-11	0	3	Right Upper Quadrant	Peritoneum	WGS-specific	1
SPECTRUM-OV-003_S1_UNSORTED_RIGHT_UPPER_QUADRANT_ACTTATCCAGGTCCGT	Mut-20	1	3	Right Upper Quadrant	Peritoneum	scRNA-seq-specific	0
SPECTRUM-OV-003_S1_UNSORTED_RIGHT_UPPER_QUADRANT_ACTTATCCAGGTCCGT	Mut-5	NA	3	Right Upper Quadrant	Peritoneum	scRNA-seq-WGS	1
SPECTRUM-OV-003_S1_UNSORTED_RIGHT_UPPER_QUADRANT_ACTTATCCAGGTCCGT	Mut-3	NA	3	Right Upper Quadrant	Peritoneum	WGS-specific	0.90625
SPECTRUM-OV-003_S1_UNSORTED_RIGHT_UPPER_QUADRANT_ACTTATCCAGGTCCGT	Mut-18	1	3	Right Upper Quadrant	Peritoneum	scRNA-seq-specific	0
SPECTRUM-OV-003_S1_UNSORTED_RIGHT_UPPER_QUADRANT_ACTTATCCAGGTCCGT	Mut-21	NA	3	Right Upper Quadrant	Peritoneum	scRNA-seq-specific	0
SPECTRUM-OV-003_S1_UNSORTED_RIGHT_UPPER_QUADRANT_ACTTATCCAGGTCCGT	Mut-7	0	3	Right Upper Quadrant	Peritoneum	WGS-specific	1
SPECTRUM-OV-003_S1_UNSORTED_RIGHT_UPPER_QUADRANT_ACTTATCCAGGTCCGT	Mut-19	1	3	Right Upper Quadrant	Peritoneum	scRNA-seq-specific	0
SPECTRUM-OV-003_S1_UNSORTED_RIGHT_UPPER_QUADRANT_ACTTATCCAGGTCCGT	Mut-10	NA	3	Right Upper Quadrant	Peritoneum	WGS-specific	0.784125
SPECTRUM-OV-003_S1_UNSORTED_RIGHT_UPPER_QUADRANT_ACTTTCAAGTAACGAT	Mut-9	NA	3	Right Upper Quadrant	Peritoneum	WGS-specific	1
SPECTRUM-OV-003_S1_UNSORTED_RIGHT_UPPER_QUADRANT_ACTTTCAAGTAACGAT	Mut-6	NA	3	Right Upper Quadrant	Peritoneum	scRNA-seq-specific	0
SPECTRUM-OV-003_S1_UNSORTED_RIGHT_UPPER_QUADRANT_ACTTTCAAGTAACGAT	Mut-4	NA	3	Right Upper Quadrant	Peritoneum	scRNA-seq-WGS	1
SPECTRUM-OV-003_S1_UNSORTED_RIGHT_UPPER_QUADRANT_ACTTTCAAGTAACGAT	Mut-8	NA	3	Right Upper Quadrant	Peritoneum	WGS-specific	0.68875
SPECTRUM-OV-003_S1_UNSORTED_RIGHT_UPPER_QUADRANT_ACTTTCAAGTAACGAT	Mut-1	NA	3	Right Upper Quadrant	Peritoneum	WGS-specific	0.928125
SPECTRUM-OV-003_S1_UNSORTED_RIGHT_UPPER_QUADRANT_ACTTTCAAGTAACGAT	Mut-11	NA	3	Right Upper Quadrant	Peritoneum	WGS-specific	1
SPECTRUM-OV-003_S1_UNSORTED_RIGHT_UPPER_QUADRANT_ACTTTCAAGTAACGAT	Mut-20	1	3	Right Upper Quadrant	Peritoneum	scRNA-seq-specific	0
SPECTRUM-OV-003_S1_UNSORTED_RIGHT_UPPER_QUADRANT_ACTTTCAAGTAACGAT	Mut-5	NA	3	Right Upper Quadrant	Peritoneum	scRNA-seq-WGS	1
SPECTRUM-OV-003_S1_UNSORTED_RIGHT_UPPER_QUADRANT_ACTTTCAAGTAACGAT	Mut-3	NA	3	Right Upper Quadrant	Peritoneum	WGS-specific	0.90625
SPECTRUM-OV-003_S1_UNSORTED_RIGHT_UPPER_QUADRANT_ACTTTCAAGTAACGAT	Mut-18	1	3	Right Upper Quadrant	Peritoneum	scRNA-seq-specific	0
SPECTRUM-OV-003_S1_UNSORTED_RIGHT_UPPER_QUADRANT_ACTTTCAAGTAACGAT	Mut-21	NA	3	Right Upper Quadrant	Peritoneum	scRNA-seq-specific	0
SPECTRUM-OV-003_S1_UNSORTED_RIGHT_UPPER_QUADRANT_ACTTTCAAGTAACGAT	Mut-7	NA	3	Right Upper Quadrant	Peritoneum	WGS-specific	1
SPECTRUM-OV-003_S1_UNSORTED_RIGHT_UPPER_QUADRANT_ACTTTCAAGTAACGAT	Mut-19	1	3	Right Upper Quadrant	Peritoneum	scRNA-seq-specific	0
SPECTRUM-OV-003_S1_UNSORTED_RIGHT_UPPER_QUADRANT_ACTTTCAAGTAACGAT	Mut-10	NA	3	Right Upper Quadrant	Peritoneum	WGS-specific	0.784125
SPECTRUM-OV-003_S1_UNSORTED_RIGHT_UPPER_QUADRANT_ACTTTGTTCAAGATAG	Mut-9	NA	2	Right Upper Quadrant	Peritoneum	WGS-specific	1
SPECTRUM-OV-003_S1_UNSORTED_RIGHT_UPPER_QUADRANT_ACTTTGTTCAAGATAG	Mut-6	0	2	Right Upper Quadrant	Peritoneum	scRNA-seq-specific	0
SPECTRUM-OV-003_S1_UNSORTED_RIGHT_UPPER_QUADRANT_ACTTTGTTCAAGATAG	Mut-4	NA	2	Right Upper Quadrant	Peritoneum	scRNA-seq-WGS	1
SPECTRUM-OV-003_S1_UNSORTED_RIGHT_UPPER_QUADRANT_ACTTTGTTCAAGATAG	Mut-8	0	2	Right Upper Quadrant	Peritoneum	WGS-specific	0.68875
SPECTRUM-OV-003_S1_UNSORTED_RIGHT_UPPER_QUADRANT_ACTTTGTTCAAGATAG	Mut-1	NA	2	Right Upper Quadrant	Peritoneum	WGS-specific	0.928125
SPECTRUM-OV-003_S1_UNSORTED_RIGHT_UPPER_QUADRANT_ACTTTGTTCAAGATAG	Mut-11	0	2	Right Upper Quadrant	Peritoneum	WGS-specific	1
SPECTRUM-OV-003_S1_UNSORTED_RIGHT_UPPER_QUADRANT_ACTTTGTTCAAGATAG	Mut-20	NA	2	Right Upper Quadrant	Peritoneum	scRNA-seq-specific	0
SPECTRUM-OV-003_S1_UNSORTED_RIGHT_UPPER_QUADRANT_ACTTTGTTCAAGATAG	Mut-5	NA	2	Right Upper Quadrant	Peritoneum	scRNA-seq-WGS	1
SPECTRUM-OV-003_S1_UNSORTED_RIGHT_UPPER_QUADRANT_ACTTTGTTCAAGATAG	Mut-3	1	2	Right Upper Quadrant	Peritoneum	WGS-specific	0.90625
SPECTRUM-OV-003_S1_UNSORTED_RIGHT_UPPER_QUADRANT_ACTTTGTTCAAGATAG	Mut-18	0	2	Right Upper Quadrant	Peritoneum	scRNA-seq-specific	0
SPECTRUM-OV-003_S1_UNSORTED_RIGHT_UPPER_QUADRANT_ACTTTGTTCAAGATAG	Mut-21	0	2	Right Upper Quadrant	Peritoneum	scRNA-seq-specific	0
SPECTRUM-OV-003_S1_UNSORTED_RIGHT_UPPER_QUADRANT_ACTTTGTTCAAGATAG	Mut-7	NA	2	Right Upper Quadrant	Peritoneum	WGS-specific	1
SPECTRUM-OV-003_S1_UNSORTED_RIGHT_UPPER_QUADRANT_ACTTTGTTCAAGATAG	Mut-19	0	2	Right Upper Quadrant	Peritoneum	scRNA-seq-specific	0
SPECTRUM-OV-003_S1_UNSORTED_RIGHT_UPPER_QUADRANT_ACTTTGTTCAAGATAG	Mut-10	NA	2	Right Upper Quadrant	Peritoneum	WGS-specific	0.784125
SPECTRUM-OV-003_S1_UNSORTED_RIGHT_UPPER_QUADRANT_AGAAGTATCACTGTCC	Mut-9	0	2	Right Upper Quadrant	Peritoneum	WGS-specific	1
SPECTRUM-OV-003_S1_UNSORTED_RIGHT_UPPER_QUADRANT_AGAAGTATCACTGTCC	Mut-6	0	2	Right Upper Quadrant	Peritoneum	scRNA-seq-specific	0
SPECTRUM-OV-003_S1_UNSORTED_RIGHT_UPPER_QUADRANT_AGAAGTATCACTGTCC	Mut-4	1	2	Right Upper Quadrant	Peritoneum	scRNA-seq-WGS	1
SPECTRUM-OV-003_S1_UNSORTED_RIGHT_UPPER_QUADRANT_AGAAGTATCACTGTCC	Mut-8	0	2	Right Upper Quadrant	Peritoneum	WGS-specific	0.68875
SPECTRUM-OV-003_S1_UNSORTED_RIGHT_UPPER_QUADRANT_AGAAGTATCACTGTCC	Mut-1	1	2	Right Upper Quadrant	Peritoneum	WGS-specific	0.928125
SPECTRUM-OV-003_S1_UNSORTED_RIGHT_UPPER_QUADRANT_AGAAGTATCACTGTCC	Mut-11	NA	2	Right Upper Quadrant	Peritoneum	WGS-specific	1
SPECTRUM-OV-003_S1_UNSORTED_RIGHT_UPPER_QUADRANT_AGAAGTATCACTGTCC	Mut-20	NA	2	Right Upper Quadrant	Peritoneum	scRNA-seq-specific	0
SPECTRUM-OV-003_S1_UNSORTED_RIGHT_UPPER_QUADRANT_AGAAGTATCACTGTCC	Mut-5	1	2	Right Upper Quadrant	Peritoneum	scRNA-seq-WGS	1
SPECTRUM-OV-003_S1_UNSORTED_RIGHT_UPPER_QUADRANT_AGAAGTATCACTGTCC	Mut-3	1	2	Right Upper Quadrant	Peritoneum	WGS-specific	0.90625
SPECTRUM-OV-003_S1_UNSORTED_RIGHT_UPPER_QUADRANT_AGAAGTATCACTGTCC	Mut-18	0	2	Right Upper Quadrant	Peritoneum	scRNA-seq-specific	0
SPECTRUM-OV-003_S1_UNSORTED_RIGHT_UPPER_QUADRANT_AGAAGTATCACTGTCC	Mut-21	0	2	Right Upper Quadrant	Peritoneum	scRNA-seq-specific	0
SPECTRUM-OV-003_S1_UNSORTED_RIGHT_UPPER_QUADRANT_AGAAGTATCACTGTCC	Mut-7	0	2	Right Upper Quadrant	Peritoneum	WGS-specific	1
SPECTRUM-OV-003_S1_UNSORTED_RIGHT_UPPER_QUADRANT_AGAAGTATCACTGTCC	Mut-19	0	2	Right Upper Quadrant	Peritoneum	scRNA-seq-specific	0
SPECTRUM-OV-003_S1_UNSORTED_RIGHT_UPPER_QUADRANT_AGAAGTATCACTGTCC	Mut-10	NA	2	Right Upper Quadrant	Peritoneum	WGS-specific	0.784125
SPECTRUM-OV-003_S1_UNSORTED_RIGHT_UPPER_QUADRANT_AGACCATGTGTCATGT	Mut-9	NA	2	Right Upper Quadrant	Peritoneum	WGS-specific	1
SPECTRUM-OV-003_S1_UNSORTED_RIGHT_UPPER_QUADRANT_AGACCATGTGTCATGT	Mut-6	1	2	Right Upper Quadrant	Peritoneum	scRNA-seq-specific	0
SPECTRUM-OV-003_S1_UNSORTED_RIGHT_UPPER_QUADRANT_AGACCATGTGTCATGT	Mut-4	0	2	Right Upper Quadrant	Peritoneum	scRNA-seq-WGS	1
SPECTRUM-OV-003_S1_UNSORTED_RIGHT_UPPER_QUADRANT_AGACCATGTGTCATGT	Mut-8	NA	2	Right Upper Quadrant	Peritoneum	WGS-specific	0.68875
SPECTRUM-OV-003_S1_UNSORTED_RIGHT_UPPER_QUADRANT_AGACCATGTGTCATGT	Mut-1	NA	2	Right Upper Quadrant	Peritoneum	WGS-specific	0.928125
SPECTRUM-OV-003_S1_UNSORTED_RIGHT_UPPER_QUADRANT_AGACCATGTGTCATGT	Mut-11	NA	2	Right Upper Quadrant	Peritoneum	WGS-specific	1
SPECTRUM-OV-003_S1_UNSORTED_RIGHT_UPPER_QUADRANT_AGACCATGTGTCATGT	Mut-20	NA	2	Right Upper Quadrant	Peritoneum	scRNA-seq-specific	0
SPECTRUM-OV-003_S1_UNSORTED_RIGHT_UPPER_QUADRANT_AGACCATGTGTCATGT	Mut-5	NA	2	Right Upper Quadrant	Peritoneum	scRNA-seq-WGS	1
SPECTRUM-OV-003_S1_UNSORTED_RIGHT_UPPER_QUADRANT_AGACCATGTGTCATGT	Mut-3	NA	2	Right Upper Quadrant	Peritoneum	WGS-specific	0.90625
SPECTRUM-OV-003_S1_UNSORTED_RIGHT_UPPER_QUADRANT_AGACCATGTGTCATGT	Mut-18	0	2	Right Upper Quadrant	Peritoneum	scRNA-seq-specific	0
SPECTRUM-OV-003_S1_UNSORTED_RIGHT_UPPER_QUADRANT_AGACCATGTGTCATGT	Mut-21	0	2	Right Upper Quadrant	Peritoneum	scRNA-seq-specific	0
SPECTRUM-OV-003_S1_UNSORTED_RIGHT_UPPER_QUADRANT_AGACCATGTGTCATGT	Mut-7	NA	2	Right Upper Quadrant	Peritoneum	WGS-specific	1
SPECTRUM-OV-003_S1_UNSORTED_RIGHT_UPPER_QUADRANT_AGACCATGTGTCATGT	Mut-19	0	2	Right Upper Quadrant	Peritoneum	scRNA-seq-specific	0
SPECTRUM-OV-003_S1_UNSORTED_RIGHT_UPPER_QUADRANT_AGACCATGTGTCATGT	Mut-10	NA	2	Right Upper Quadrant	Peritoneum	WGS-specific	0.784125
SPECTRUM-OV-003_S1_UNSORTED_RIGHT_UPPER_QUADRANT_AGACCATTCTTACCGC	Mut-9	NA	2	Right Upper Quadrant	Peritoneum	WGS-specific	1
SPECTRUM-OV-003_S1_UNSORTED_RIGHT_UPPER_QUADRANT_AGACCATTCTTACCGC	Mut-6	NA	2	Right Upper Quadrant	Peritoneum	scRNA-seq-specific	0
SPECTRUM-OV-003_S1_UNSORTED_RIGHT_UPPER_QUADRANT_AGACCATTCTTACCGC	Mut-4	0	2	Right Upper Quadrant	Peritoneum	scRNA-seq-WGS	1
SPECTRUM-OV-003_S1_UNSORTED_RIGHT_UPPER_QUADRANT_AGACCATTCTTACCGC	Mut-8	NA	2	Right Upper Quadrant	Peritoneum	WGS-specific	0.68875
SPECTRUM-OV-003_S1_UNSORTED_RIGHT_UPPER_QUADRANT_AGACCATTCTTACCGC	Mut-1	NA	2	Right Upper Quadrant	Peritoneum	WGS-specific	0.928125
SPECTRUM-OV-003_S1_UNSORTED_RIGHT_UPPER_QUADRANT_AGACCATTCTTACCGC	Mut-11	NA	2	Right Upper Quadrant	Peritoneum	WGS-specific	1
SPECTRUM-OV-003_S1_UNSORTED_RIGHT_UPPER_QUADRANT_AGACCATTCTTACCGC	Mut-20	NA	2	Right Upper Quadrant	Peritoneum	scRNA-seq-specific	0
SPECTRUM-OV-003_S1_UNSORTED_RIGHT_UPPER_QUADRANT_AGACCATTCTTACCGC	Mut-5	NA	2	Right Upper Quadrant	Peritoneum	scRNA-seq-WGS	1
SPECTRUM-OV-003_S1_UNSORTED_RIGHT_UPPER_QUADRANT_AGACCATTCTTACCGC	Mut-3	0	2	Right Upper Quadrant	Peritoneum	WGS-specific	0.90625
SPECTRUM-OV-003_S1_UNSORTED_RIGHT_UPPER_QUADRANT_AGACCATTCTTACCGC	Mut-18	0	2	Right Upper Quadrant	Peritoneum	scRNA-seq-specific	0
SPECTRUM-OV-003_S1_UNSORTED_RIGHT_UPPER_QUADRANT_AGACCATTCTTACCGC	Mut-21	NA	2	Right Upper Quadrant	Peritoneum	scRNA-seq-specific	0
SPECTRUM-OV-003_S1_UNSORTED_RIGHT_UPPER_QUADRANT_AGACCATTCTTACCGC	Mut-7	NA	2	Right Upper Quadrant	Peritoneum	WGS-specific	1
SPECTRUM-OV-003_S1_UNSORTED_RIGHT_UPPER_QUADRANT_AGACCATTCTTACCGC	Mut-19	0	2	Right Upper Quadrant	Peritoneum	scRNA-seq-specific	0
SPECTRUM-OV-003_S1_UNSORTED_RIGHT_UPPER_QUADRANT_AGACCATTCTTACCGC	Mut-10	1	2	Right Upper Quadrant	Peritoneum	WGS-specific	0.784125
SPECTRUM-OV-003_S1_UNSORTED_RIGHT_UPPER_QUADRANT_AGAGAATAGGGTATAT	Mut-9	NA	2	Right Upper Quadrant	Peritoneum	WGS-specific	1
SPECTRUM-OV-003_S1_UNSORTED_RIGHT_UPPER_QUADRANT_AGAGAATAGGGTATAT	Mut-6	NA	2	Right Upper Quadrant	Peritoneum	scRNA-seq-specific	0
SPECTRUM-OV-003_S1_UNSORTED_RIGHT_UPPER_QUADRANT_AGAGAATAGGGTATAT	Mut-4	0	2	Right Upper Quadrant	Peritoneum	scRNA-seq-WGS	1
SPECTRUM-OV-003_S1_UNSORTED_RIGHT_UPPER_QUADRANT_AGAGAATAGGGTATAT	Mut-8	NA	2	Right Upper Quadrant	Peritoneum	WGS-specific	0.68875
SPECTRUM-OV-003_S1_UNSORTED_RIGHT_UPPER_QUADRANT_AGAGAATAGGGTATAT	Mut-1	NA	2	Right Upper Quadrant	Peritoneum	WGS-specific	0.928125
SPECTRUM-OV-003_S1_UNSORTED_RIGHT_UPPER_QUADRANT_AGAGAATAGGGTATAT	Mut-11	0	2	Right Upper Quadrant	Peritoneum	WGS-specific	1
SPECTRUM-OV-003_S1_UNSORTED_RIGHT_UPPER_QUADRANT_AGAGAATAGGGTATAT	Mut-20	NA	2	Right Upper Quadrant	Peritoneum	scRNA-seq-specific	0
SPECTRUM-OV-003_S1_UNSORTED_RIGHT_UPPER_QUADRANT_AGAGAATAGGGTATAT	Mut-5	NA	2	Right Upper Quadrant	Peritoneum	scRNA-seq-WGS	1
SPECTRUM-OV-003_S1_UNSORTED_RIGHT_UPPER_QUADRANT_AGAGAATAGGGTATAT	Mut-3	1	2	Right Upper Quadrant	Peritoneum	WGS-specific	0.90625
SPECTRUM-OV-003_S1_UNSORTED_RIGHT_UPPER_QUADRANT_AGAGAATAGGGTATAT	Mut-18	NA	2	Right Upper Quadrant	Peritoneum	scRNA-seq-specific	0
SPECTRUM-OV-003_S1_UNSORTED_RIGHT_UPPER_QUADRANT_AGAGAATAGGGTATAT	Mut-21	0	2	Right Upper Quadrant	Peritoneum	scRNA-seq-specific	0
SPECTRUM-OV-003_S1_UNSORTED_RIGHT_UPPER_QUADRANT_AGAGAATAGGGTATAT	Mut-7	NA	2	Right Upper Quadrant	Peritoneum	WGS-specific	1
SPECTRUM-OV-003_S1_UNSORTED_RIGHT_UPPER_QUADRANT_AGAGAATAGGGTATAT	Mut-19	0	2	Right Upper Quadrant	Peritoneum	scRNA-seq-specific	0
SPECTRUM-OV-003_S1_UNSORTED_RIGHT_UPPER_QUADRANT_AGAGAATAGGGTATAT	Mut-10	NA	2	Right Upper Quadrant	Peritoneum	WGS-specific	0.784125
SPECTRUM-OV-003_S1_UNSORTED_RIGHT_UPPER_QUADRANT_AGAGCCCTCGTAACAC	Mut-9	NA	2	Right Upper Quadrant	Peritoneum	WGS-specific	1
SPECTRUM-OV-003_S1_UNSORTED_RIGHT_UPPER_QUADRANT_AGAGCCCTCGTAACAC	Mut-6	NA	2	Right Upper Quadrant	Peritoneum	scRNA-seq-specific	0
SPECTRUM-OV-003_S1_UNSORTED_RIGHT_UPPER_QUADRANT_AGAGCCCTCGTAACAC	Mut-4	1	2	Right Upper Quadrant	Peritoneum	scRNA-seq-WGS	1
SPECTRUM-OV-003_S1_UNSORTED_RIGHT_UPPER_QUADRANT_AGAGCCCTCGTAACAC	Mut-8	NA	2	Right Upper Quadrant	Peritoneum	WGS-specific	0.68875
SPECTRUM-OV-003_S1_UNSORTED_RIGHT_UPPER_QUADRANT_AGAGCCCTCGTAACAC	Mut-1	NA	2	Right Upper Quadrant	Peritoneum	WGS-specific	0.928125
SPECTRUM-OV-003_S1_UNSORTED_RIGHT_UPPER_QUADRANT_AGAGCCCTCGTAACAC	Mut-11	NA	2	Right Upper Quadrant	Peritoneum	WGS-specific	1
SPECTRUM-OV-003_S1_UNSORTED_RIGHT_UPPER_QUADRANT_AGAGCCCTCGTAACAC	Mut-20	0	2	Right Upper Quadrant	Peritoneum	scRNA-seq-specific	0
SPECTRUM-OV-003_S1_UNSORTED_RIGHT_UPPER_QUADRANT_AGAGCCCTCGTAACAC	Mut-5	NA	2	Right Upper Quadrant	Peritoneum	scRNA-seq-WGS	1
SPECTRUM-OV-003_S1_UNSORTED_RIGHT_UPPER_QUADRANT_AGAGCCCTCGTAACAC	Mut-3	0	2	Right Upper Quadrant	Peritoneum	WGS-specific	0.90625
SPECTRUM-OV-003_S1_UNSORTED_RIGHT_UPPER_QUADRANT_AGAGCCCTCGTAACAC	Mut-18	0	2	Right Upper Quadrant	Peritoneum	scRNA-seq-specific	0
SPECTRUM-OV-003_S1_UNSORTED_RIGHT_UPPER_QUADRANT_AGAGCCCTCGTAACAC	Mut-21	NA	2	Right Upper Quadrant	Peritoneum	scRNA-seq-specific	0
SPECTRUM-OV-003_S1_UNSORTED_RIGHT_UPPER_QUADRANT_AGAGCCCTCGTAACAC	Mut-7	NA	2	Right Upper Quadrant	Peritoneum	WGS-specific	1
SPECTRUM-OV-003_S1_UNSORTED_RIGHT_UPPER_QUADRANT_AGAGCCCTCGTAACAC	Mut-19	0	2	Right Upper Quadrant	Peritoneum	scRNA-seq-specific	0
SPECTRUM-OV-003_S1_UNSORTED_RIGHT_UPPER_QUADRANT_AGAGCCCTCGTAACAC	Mut-10	0	2	Right Upper Quadrant	Peritoneum	WGS-specific	0.784125
SPECTRUM-OV-003_S1_UNSORTED_RIGHT_UPPER_QUADRANT_AGCGATTCATGGGATG	Mut-9	NA	2	Right Upper Quadrant	Peritoneum	WGS-specific	1
SPECTRUM-OV-003_S1_UNSORTED_RIGHT_UPPER_QUADRANT_AGCGATTCATGGGATG	Mut-6	1	2	Right Upper Quadrant	Peritoneum	scRNA-seq-specific	0
SPECTRUM-OV-003_S1_UNSORTED_RIGHT_UPPER_QUADRANT_AGCGATTCATGGGATG	Mut-4	0	2	Right Upper Quadrant	Peritoneum	scRNA-seq-WGS	1
SPECTRUM-OV-003_S1_UNSORTED_RIGHT_UPPER_QUADRANT_AGCGATTCATGGGATG	Mut-8	NA	2	Right Upper Quadrant	Peritoneum	WGS-specific	0.68875
SPECTRUM-OV-003_S1_UNSORTED_RIGHT_UPPER_QUADRANT_AGCGATTCATGGGATG	Mut-1	NA	2	Right Upper Quadrant	Peritoneum	WGS-specific	0.928125
SPECTRUM-OV-003_S1_UNSORTED_RIGHT_UPPER_QUADRANT_AGCGATTCATGGGATG	Mut-11	0	2	Right Upper Quadrant	Peritoneum	WGS-specific	1
SPECTRUM-OV-003_S1_UNSORTED_RIGHT_UPPER_QUADRANT_AGCGATTCATGGGATG	Mut-20	NA	2	Right Upper Quadrant	Peritoneum	scRNA-seq-specific	0
SPECTRUM-OV-003_S1_UNSORTED_RIGHT_UPPER_QUADRANT_AGCGATTCATGGGATG	Mut-5	NA	2	Right Upper Quadrant	Peritoneum	scRNA-seq-WGS	1
SPECTRUM-OV-003_S1_UNSORTED_RIGHT_UPPER_QUADRANT_AGCGATTCATGGGATG	Mut-3	0	2	Right Upper Quadrant	Peritoneum	WGS-specific	0.90625
SPECTRUM-OV-003_S1_UNSORTED_RIGHT_UPPER_QUADRANT_AGCGATTCATGGGATG	Mut-18	0	2	Right Upper Quadrant	Peritoneum	scRNA-seq-specific	0
SPECTRUM-OV-003_S1_UNSORTED_RIGHT_UPPER_QUADRANT_AGCGATTCATGGGATG	Mut-21	0	2	Right Upper Quadrant	Peritoneum	scRNA-seq-specific	0
SPECTRUM-OV-003_S1_UNSORTED_RIGHT_UPPER_QUADRANT_AGCGATTCATGGGATG	Mut-7	0	2	Right Upper Quadrant	Peritoneum	WGS-specific	1
SPECTRUM-OV-003_S1_UNSORTED_RIGHT_UPPER_QUADRANT_AGCGATTCATGGGATG	Mut-19	0	2	Right Upper Quadrant	Peritoneum	scRNA-seq-specific	0
SPECTRUM-OV-003_S1_UNSORTED_RIGHT_UPPER_QUADRANT_AGCGATTCATGGGATG	Mut-10	NA	2	Right Upper Quadrant	Peritoneum	WGS-specific	0.784125
SPECTRUM-OV-003_S1_UNSORTED_RIGHT_UPPER_QUADRANT_AGCGTATCAATGCTCA	Mut-9	NA	2	Right Upper Quadrant	Peritoneum	WGS-specific	1
SPECTRUM-OV-003_S1_UNSORTED_RIGHT_UPPER_QUADRANT_AGCGTATCAATGCTCA	Mut-6	NA	2	Right Upper Quadrant	Peritoneum	scRNA-seq-specific	0
SPECTRUM-OV-003_S1_UNSORTED_RIGHT_UPPER_QUADRANT_AGCGTATCAATGCTCA	Mut-4	0	2	Right Upper Quadrant	Peritoneum	scRNA-seq-WGS	1
SPECTRUM-OV-003_S1_UNSORTED_RIGHT_UPPER_QUADRANT_AGCGTATCAATGCTCA	Mut-8	0	2	Right Upper Quadrant	Peritoneum	WGS-specific	0.68875
SPECTRUM-OV-003_S1_UNSORTED_RIGHT_UPPER_QUADRANT_AGCGTATCAATGCTCA	Mut-1	NA	2	Right Upper Quadrant	Peritoneum	WGS-specific	0.928125
SPECTRUM-OV-003_S1_UNSORTED_RIGHT_UPPER_QUADRANT_AGCGTATCAATGCTCA	Mut-11	NA	2	Right Upper Quadrant	Peritoneum	WGS-specific	1
SPECTRUM-OV-003_S1_UNSORTED_RIGHT_UPPER_QUADRANT_AGCGTATCAATGCTCA	Mut-20	NA	2	Right Upper Quadrant	Peritoneum	scRNA-seq-specific	0
SPECTRUM-OV-003_S1_UNSORTED_RIGHT_UPPER_QUADRANT_AGCGTATCAATGCTCA	Mut-5	NA	2	Right Upper Quadrant	Peritoneum	scRNA-seq-WGS	1
SPECTRUM-OV-003_S1_UNSORTED_RIGHT_UPPER_QUADRANT_AGCGTATCAATGCTCA	Mut-3	NA	2	Right Upper Quadrant	Peritoneum	WGS-specific	0.90625
SPECTRUM-OV-003_S1_UNSORTED_RIGHT_UPPER_QUADRANT_AGCGTATCAATGCTCA	Mut-18	0	2	Right Upper Quadrant	Peritoneum	scRNA-seq-specific	0
SPECTRUM-OV-003_S1_UNSORTED_RIGHT_UPPER_QUADRANT_AGCGTATCAATGCTCA	Mut-21	0	2	Right Upper Quadrant	Peritoneum	scRNA-seq-specific	0
SPECTRUM-OV-003_S1_UNSORTED_RIGHT_UPPER_QUADRANT_AGCGTATCAATGCTCA	Mut-7	NA	2	Right Upper Quadrant	Peritoneum	WGS-specific	1
SPECTRUM-OV-003_S1_UNSORTED_RIGHT_UPPER_QUADRANT_AGCGTATCAATGCTCA	Mut-19	0	2	Right Upper Quadrant	Peritoneum	scRNA-seq-specific	0
SPECTRUM-OV-003_S1_UNSORTED_RIGHT_UPPER_QUADRANT_AGCGTATCAATGCTCA	Mut-10	1	2	Right Upper Quadrant	Peritoneum	WGS-specific	0.784125
SPECTRUM-OV-003_S1_UNSORTED_RIGHT_UPPER_QUADRANT_AGCTACACATCTGCGG	Mut-9	NA	2	Right Upper Quadrant	Peritoneum	WGS-specific	1
SPECTRUM-OV-003_S1_UNSORTED_RIGHT_UPPER_QUADRANT_AGCTACACATCTGCGG	Mut-6	1	2	Right Upper Quadrant	Peritoneum	scRNA-seq-specific	0
SPECTRUM-OV-003_S1_UNSORTED_RIGHT_UPPER_QUADRANT_AGCTACACATCTGCGG	Mut-4	1	2	Right Upper Quadrant	Peritoneum	scRNA-seq-WGS	1
SPECTRUM-OV-003_S1_UNSORTED_RIGHT_UPPER_QUADRANT_AGCTACACATCTGCGG	Mut-8	1	2	Right Upper Quadrant	Peritoneum	WGS-specific	0.68875
SPECTRUM-OV-003_S1_UNSORTED_RIGHT_UPPER_QUADRANT_AGCTACACATCTGCGG	Mut-1	NA	2	Right Upper Quadrant	Peritoneum	WGS-specific	0.928125
SPECTRUM-OV-003_S1_UNSORTED_RIGHT_UPPER_QUADRANT_AGCTACACATCTGCGG	Mut-11	NA	2	Right Upper Quadrant	Peritoneum	WGS-specific	1
SPECTRUM-OV-003_S1_UNSORTED_RIGHT_UPPER_QUADRANT_AGCTACACATCTGCGG	Mut-20	NA	2	Right Upper Quadrant	Peritoneum	scRNA-seq-specific	0
SPECTRUM-OV-003_S1_UNSORTED_RIGHT_UPPER_QUADRANT_AGCTACACATCTGCGG	Mut-5	NA	2	Right Upper Quadrant	Peritoneum	scRNA-seq-WGS	1
SPECTRUM-OV-003_S1_UNSORTED_RIGHT_UPPER_QUADRANT_AGCTACACATCTGCGG	Mut-3	NA	2	Right Upper Quadrant	Peritoneum	WGS-specific	0.90625
SPECTRUM-OV-003_S1_UNSORTED_RIGHT_UPPER_QUADRANT_AGCTACACATCTGCGG	Mut-18	0	2	Right Upper Quadrant	Peritoneum	scRNA-seq-specific	0
SPECTRUM-OV-003_S1_UNSORTED_RIGHT_UPPER_QUADRANT_AGCTACACATCTGCGG	Mut-21	NA	2	Right Upper Quadrant	Peritoneum	scRNA-seq-specific	0
SPECTRUM-OV-003_S1_UNSORTED_RIGHT_UPPER_QUADRANT_AGCTACACATCTGCGG	Mut-7	0	2	Right Upper Quadrant	Peritoneum	WGS-specific	1
SPECTRUM-OV-003_S1_UNSORTED_RIGHT_UPPER_QUADRANT_AGCTACACATCTGCGG	Mut-19	0	2	Right Upper Quadrant	Peritoneum	scRNA-seq-specific	0
SPECTRUM-OV-003_S1_UNSORTED_RIGHT_UPPER_QUADRANT_AGCTACACATCTGCGG	Mut-10	1	2	Right Upper Quadrant	Peritoneum	WGS-specific	0.784125
SPECTRUM-OV-003_S1_UNSORTED_RIGHT_UPPER_QUADRANT_AGCTACATCGACATAC	Mut-9	NA	2	Right Upper Quadrant	Peritoneum	WGS-specific	1
SPECTRUM-OV-003_S1_UNSORTED_RIGHT_UPPER_QUADRANT_AGCTACATCGACATAC	Mut-6	0	2	Right Upper Quadrant	Peritoneum	scRNA-seq-specific	0
SPECTRUM-OV-003_S1_UNSORTED_RIGHT_UPPER_QUADRANT_AGCTACATCGACATAC	Mut-4	NA	2	Right Upper Quadrant	Peritoneum	scRNA-seq-WGS	1
SPECTRUM-OV-003_S1_UNSORTED_RIGHT_UPPER_QUADRANT_AGCTACATCGACATAC	Mut-8	NA	2	Right Upper Quadrant	Peritoneum	WGS-specific	0.68875
SPECTRUM-OV-003_S1_UNSORTED_RIGHT_UPPER_QUADRANT_AGCTACATCGACATAC	Mut-1	1	2	Right Upper Quadrant	Peritoneum	WGS-specific	0.928125
SPECTRUM-OV-003_S1_UNSORTED_RIGHT_UPPER_QUADRANT_AGCTACATCGACATAC	Mut-11	0	2	Right Upper Quadrant	Peritoneum	WGS-specific	1
SPECTRUM-OV-003_S1_UNSORTED_RIGHT_UPPER_QUADRANT_AGCTACATCGACATAC	Mut-20	NA	2	Right Upper Quadrant	Peritoneum	scRNA-seq-specific	0
SPECTRUM-OV-003_S1_UNSORTED_RIGHT_UPPER_QUADRANT_AGCTACATCGACATAC	Mut-5	NA	2	Right Upper Quadrant	Peritoneum	scRNA-seq-WGS	1
SPECTRUM-OV-003_S1_UNSORTED_RIGHT_UPPER_QUADRANT_AGCTACATCGACATAC	Mut-3	0	2	Right Upper Quadrant	Peritoneum	WGS-specific	0.90625
SPECTRUM-OV-003_S1_UNSORTED_RIGHT_UPPER_QUADRANT_AGCTACATCGACATAC	Mut-18	0	2	Right Upper Quadrant	Peritoneum	scRNA-seq-specific	0
SPECTRUM-OV-003_S1_UNSORTED_RIGHT_UPPER_QUADRANT_AGCTACATCGACATAC	Mut-21	0	2	Right Upper Quadrant	Peritoneum	scRNA-seq-specific	0
SPECTRUM-OV-003_S1_UNSORTED_RIGHT_UPPER_QUADRANT_AGCTACATCGACATAC	Mut-7	0	2	Right Upper Quadrant	Peritoneum	WGS-specific	1
SPECTRUM-OV-003_S1_UNSORTED_RIGHT_UPPER_QUADRANT_AGCTACATCGACATAC	Mut-19	0	2	Right Upper Quadrant	Peritoneum	scRNA-seq-specific	0
SPECTRUM-OV-003_S1_UNSORTED_RIGHT_UPPER_QUADRANT_AGCTACATCGACATAC	Mut-10	NA	2	Right Upper Quadrant	Peritoneum	WGS-specific	0.784125
SPECTRUM-OV-003_S1_UNSORTED_RIGHT_UPPER_QUADRANT_AGCTCAAAGGCAGTCA	Mut-9	1	2	Right Upper Quadrant	Peritoneum	WGS-specific	1
SPECTRUM-OV-003_S1_UNSORTED_RIGHT_UPPER_QUADRANT_AGCTCAAAGGCAGTCA	Mut-6	NA	2	Right Upper Quadrant	Peritoneum	scRNA-seq-specific	0
SPECTRUM-OV-003_S1_UNSORTED_RIGHT_UPPER_QUADRANT_AGCTCAAAGGCAGTCA	Mut-4	NA	2	Right Upper Quadrant	Peritoneum	scRNA-seq-WGS	1
SPECTRUM-OV-003_S1_UNSORTED_RIGHT_UPPER_QUADRANT_AGCTCAAAGGCAGTCA	Mut-8	NA	2	Right Upper Quadrant	Peritoneum	WGS-specific	0.68875
SPECTRUM-OV-003_S1_UNSORTED_RIGHT_UPPER_QUADRANT_AGCTCAAAGGCAGTCA	Mut-1	NA	2	Right Upper Quadrant	Peritoneum	WGS-specific	0.928125
SPECTRUM-OV-003_S1_UNSORTED_RIGHT_UPPER_QUADRANT_AGCTCAAAGGCAGTCA	Mut-11	NA	2	Right Upper Quadrant	Peritoneum	WGS-specific	1
SPECTRUM-OV-003_S1_UNSORTED_RIGHT_UPPER_QUADRANT_AGCTCAAAGGCAGTCA	Mut-20	NA	2	Right Upper Quadrant	Peritoneum	scRNA-seq-specific	0
SPECTRUM-OV-003_S1_UNSORTED_RIGHT_UPPER_QUADRANT_AGCTCAAAGGCAGTCA	Mut-5	NA	2	Right Upper Quadrant	Peritoneum	scRNA-seq-WGS	1
SPECTRUM-OV-003_S1_UNSORTED_RIGHT_UPPER_QUADRANT_AGCTCAAAGGCAGTCA	Mut-3	NA	2	Right Upper Quadrant	Peritoneum	WGS-specific	0.90625
SPECTRUM-OV-003_S1_UNSORTED_RIGHT_UPPER_QUADRANT_AGCTCAAAGGCAGTCA	Mut-18	0	2	Right Upper Quadrant	Peritoneum	scRNA-seq-specific	0
SPECTRUM-OV-003_S1_UNSORTED_RIGHT_UPPER_QUADRANT_AGCTCAAAGGCAGTCA	Mut-21	0	2	Right Upper Quadrant	Peritoneum	scRNA-seq-specific	0
SPECTRUM-OV-003_S1_UNSORTED_RIGHT_UPPER_QUADRANT_AGCTCAAAGGCAGTCA	Mut-7	1	2	Right Upper Quadrant	Peritoneum	WGS-specific	1
SPECTRUM-OV-003_S1_UNSORTED_RIGHT_UPPER_QUADRANT_AGCTCAAAGGCAGTCA	Mut-19	0	2	Right Upper Quadrant	Peritoneum	scRNA-seq-specific	0
SPECTRUM-OV-003_S1_UNSORTED_RIGHT_UPPER_QUADRANT_AGCTCAAAGGCAGTCA	Mut-10	NA	2	Right Upper Quadrant	Peritoneum	WGS-specific	0.784125
SPECTRUM-OV-003_S1_UNSORTED_RIGHT_UPPER_QUADRANT_AGCTTCCCACGTCATA	Mut-9	NA	3	Right Upper Quadrant	Peritoneum	WGS-specific	1
SPECTRUM-OV-003_S1_UNSORTED_RIGHT_UPPER_QUADRANT_AGCTTCCCACGTCATA	Mut-6	NA	3	Right Upper Quadrant	Peritoneum	scRNA-seq-specific	0
SPECTRUM-OV-003_S1_UNSORTED_RIGHT_UPPER_QUADRANT_AGCTTCCCACGTCATA	Mut-4	NA	3	Right Upper Quadrant	Peritoneum	scRNA-seq-WGS	1
SPECTRUM-OV-003_S1_UNSORTED_RIGHT_UPPER_QUADRANT_AGCTTCCCACGTCATA	Mut-8	0	3	Right Upper Quadrant	Peritoneum	WGS-specific	0.68875
SPECTRUM-OV-003_S1_UNSORTED_RIGHT_UPPER_QUADRANT_AGCTTCCCACGTCATA	Mut-1	0	3	Right Upper Quadrant	Peritoneum	WGS-specific	0.928125
SPECTRUM-OV-003_S1_UNSORTED_RIGHT_UPPER_QUADRANT_AGCTTCCCACGTCATA	Mut-11	NA	3	Right Upper Quadrant	Peritoneum	WGS-specific	1
SPECTRUM-OV-003_S1_UNSORTED_RIGHT_UPPER_QUADRANT_AGCTTCCCACGTCATA	Mut-20	NA	3	Right Upper Quadrant	Peritoneum	scRNA-seq-specific	0
SPECTRUM-OV-003_S1_UNSORTED_RIGHT_UPPER_QUADRANT_AGCTTCCCACGTCATA	Mut-5	NA	3	Right Upper Quadrant	Peritoneum	scRNA-seq-WGS	1
SPECTRUM-OV-003_S1_UNSORTED_RIGHT_UPPER_QUADRANT_AGCTTCCCACGTCATA	Mut-3	NA	3	Right Upper Quadrant	Peritoneum	WGS-specific	0.90625
SPECTRUM-OV-003_S1_UNSORTED_RIGHT_UPPER_QUADRANT_AGCTTCCCACGTCATA	Mut-18	NA	3	Right Upper Quadrant	Peritoneum	scRNA-seq-specific	0
SPECTRUM-OV-003_S1_UNSORTED_RIGHT_UPPER_QUADRANT_AGCTTCCCACGTCATA	Mut-21	1	3	Right Upper Quadrant	Peritoneum	scRNA-seq-specific	0
SPECTRUM-OV-003_S1_UNSORTED_RIGHT_UPPER_QUADRANT_AGCTTCCCACGTCATA	Mut-7	NA	3	Right Upper Quadrant	Peritoneum	WGS-specific	1
SPECTRUM-OV-003_S1_UNSORTED_RIGHT_UPPER_QUADRANT_AGCTTCCCACGTCATA	Mut-19	0	3	Right Upper Quadrant	Peritoneum	scRNA-seq-specific	0
SPECTRUM-OV-003_S1_UNSORTED_RIGHT_UPPER_QUADRANT_AGCTTCCCACGTCATA	Mut-10	NA	3	Right Upper Quadrant	Peritoneum	WGS-specific	0.784125
SPECTRUM-OV-003_S1_UNSORTED_RIGHT_UPPER_QUADRANT_AGCTTCCGTGGAAATT	Mut-9	NA	2	Right Upper Quadrant	Peritoneum	WGS-specific	1
SPECTRUM-OV-003_S1_UNSORTED_RIGHT_UPPER_QUADRANT_AGCTTCCGTGGAAATT	Mut-6	NA	2	Right Upper Quadrant	Peritoneum	scRNA-seq-specific	0
SPECTRUM-OV-003_S1_UNSORTED_RIGHT_UPPER_QUADRANT_AGCTTCCGTGGAAATT	Mut-4	1	2	Right Upper Quadrant	Peritoneum	scRNA-seq-WGS	1
SPECTRUM-OV-003_S1_UNSORTED_RIGHT_UPPER_QUADRANT_AGCTTCCGTGGAAATT	Mut-8	NA	2	Right Upper Quadrant	Peritoneum	WGS-specific	0.68875
SPECTRUM-OV-003_S1_UNSORTED_RIGHT_UPPER_QUADRANT_AGCTTCCGTGGAAATT	Mut-1	NA	2	Right Upper Quadrant	Peritoneum	WGS-specific	0.928125
SPECTRUM-OV-003_S1_UNSORTED_RIGHT_UPPER_QUADRANT_AGCTTCCGTGGAAATT	Mut-11	NA	2	Right Upper Quadrant	Peritoneum	WGS-specific	1
SPECTRUM-OV-003_S1_UNSORTED_RIGHT_UPPER_QUADRANT_AGCTTCCGTGGAAATT	Mut-20	NA	2	Right Upper Quadrant	Peritoneum	scRNA-seq-specific	0
SPECTRUM-OV-003_S1_UNSORTED_RIGHT_UPPER_QUADRANT_AGCTTCCGTGGAAATT	Mut-5	NA	2	Right Upper Quadrant	Peritoneum	scRNA-seq-WGS	1
SPECTRUM-OV-003_S1_UNSORTED_RIGHT_UPPER_QUADRANT_AGCTTCCGTGGAAATT	Mut-3	NA	2	Right Upper Quadrant	Peritoneum	WGS-specific	0.90625
SPECTRUM-OV-003_S1_UNSORTED_RIGHT_UPPER_QUADRANT_AGCTTCCGTGGAAATT	Mut-18	0	2	Right Upper Quadrant	Peritoneum	scRNA-seq-specific	0
SPECTRUM-OV-003_S1_UNSORTED_RIGHT_UPPER_QUADRANT_AGCTTCCGTGGAAATT	Mut-21	0	2	Right Upper Quadrant	Peritoneum	scRNA-seq-specific	0
SPECTRUM-OV-003_S1_UNSORTED_RIGHT_UPPER_QUADRANT_AGCTTCCGTGGAAATT	Mut-7	NA	2	Right Upper Quadrant	Peritoneum	WGS-specific	1
SPECTRUM-OV-003_S1_UNSORTED_RIGHT_UPPER_QUADRANT_AGCTTCCGTGGAAATT	Mut-19	0	2	Right Upper Quadrant	Peritoneum	scRNA-seq-specific	0
SPECTRUM-OV-003_S1_UNSORTED_RIGHT_UPPER_QUADRANT_AGCTTCCGTGGAAATT	Mut-10	NA	2	Right Upper Quadrant	Peritoneum	WGS-specific	0.784125
SPECTRUM-OV-003_S1_UNSORTED_RIGHT_UPPER_QUADRANT_AGGAAATGTGTCGCTG	Mut-9	NA	2	Right Upper Quadrant	Peritoneum	WGS-specific	1
SPECTRUM-OV-003_S1_UNSORTED_RIGHT_UPPER_QUADRANT_AGGAAATGTGTCGCTG	Mut-6	0	2	Right Upper Quadrant	Peritoneum	scRNA-seq-specific	0
SPECTRUM-OV-003_S1_UNSORTED_RIGHT_UPPER_QUADRANT_AGGAAATGTGTCGCTG	Mut-4	0	2	Right Upper Quadrant	Peritoneum	scRNA-seq-WGS	1
SPECTRUM-OV-003_S1_UNSORTED_RIGHT_UPPER_QUADRANT_AGGAAATGTGTCGCTG	Mut-8	NA	2	Right Upper Quadrant	Peritoneum	WGS-specific	0.68875
SPECTRUM-OV-003_S1_UNSORTED_RIGHT_UPPER_QUADRANT_AGGAAATGTGTCGCTG	Mut-1	1	2	Right Upper Quadrant	Peritoneum	WGS-specific	0.928125
SPECTRUM-OV-003_S1_UNSORTED_RIGHT_UPPER_QUADRANT_AGGAAATGTGTCGCTG	Mut-11	NA	2	Right Upper Quadrant	Peritoneum	WGS-specific	1
SPECTRUM-OV-003_S1_UNSORTED_RIGHT_UPPER_QUADRANT_AGGAAATGTGTCGCTG	Mut-20	NA	2	Right Upper Quadrant	Peritoneum	scRNA-seq-specific	0
SPECTRUM-OV-003_S1_UNSORTED_RIGHT_UPPER_QUADRANT_AGGAAATGTGTCGCTG	Mut-5	NA	2	Right Upper Quadrant	Peritoneum	scRNA-seq-WGS	1
SPECTRUM-OV-003_S1_UNSORTED_RIGHT_UPPER_QUADRANT_AGGAAATGTGTCGCTG	Mut-3	NA	2	Right Upper Quadrant	Peritoneum	WGS-specific	0.90625
SPECTRUM-OV-003_S1_UNSORTED_RIGHT_UPPER_QUADRANT_AGGAAATGTGTCGCTG	Mut-18	0	2	Right Upper Quadrant	Peritoneum	scRNA-seq-specific	0
SPECTRUM-OV-003_S1_UNSORTED_RIGHT_UPPER_QUADRANT_AGGAAATGTGTCGCTG	Mut-21	0	2	Right Upper Quadrant	Peritoneum	scRNA-seq-specific	0
SPECTRUM-OV-003_S1_UNSORTED_RIGHT_UPPER_QUADRANT_AGGAAATGTGTCGCTG	Mut-7	NA	2	Right Upper Quadrant	Peritoneum	WGS-specific	1
SPECTRUM-OV-003_S1_UNSORTED_RIGHT_UPPER_QUADRANT_AGGAAATGTGTCGCTG	Mut-19	0	2	Right Upper Quadrant	Peritoneum	scRNA-seq-specific	0
SPECTRUM-OV-003_S1_UNSORTED_RIGHT_UPPER_QUADRANT_AGGAAATGTGTCGCTG	Mut-10	NA	2	Right Upper Quadrant	Peritoneum	WGS-specific	0.784125
SPECTRUM-OV-003_S1_UNSORTED_RIGHT_UPPER_QUADRANT_AGGATAAGTGGACTGA	Mut-9	1	2	Right Upper Quadrant	Peritoneum	WGS-specific	1
SPECTRUM-OV-003_S1_UNSORTED_RIGHT_UPPER_QUADRANT_AGGATAAGTGGACTGA	Mut-6	NA	2	Right Upper Quadrant	Peritoneum	scRNA-seq-specific	0
SPECTRUM-OV-003_S1_UNSORTED_RIGHT_UPPER_QUADRANT_AGGATAAGTGGACTGA	Mut-4	1	2	Right Upper Quadrant	Peritoneum	scRNA-seq-WGS	1
SPECTRUM-OV-003_S1_UNSORTED_RIGHT_UPPER_QUADRANT_AGGATAAGTGGACTGA	Mut-8	NA	2	Right Upper Quadrant	Peritoneum	WGS-specific	0.68875
SPECTRUM-OV-003_S1_UNSORTED_RIGHT_UPPER_QUADRANT_AGGATAAGTGGACTGA	Mut-1	NA	2	Right Upper Quadrant	Peritoneum	WGS-specific	0.928125
SPECTRUM-OV-003_S1_UNSORTED_RIGHT_UPPER_QUADRANT_AGGATAAGTGGACTGA	Mut-11	1	2	Right Upper Quadrant	Peritoneum	WGS-specific	1
SPECTRUM-OV-003_S1_UNSORTED_RIGHT_UPPER_QUADRANT_AGGATAAGTGGACTGA	Mut-20	0	2	Right Upper Quadrant	Peritoneum	scRNA-seq-specific	0
SPECTRUM-OV-003_S1_UNSORTED_RIGHT_UPPER_QUADRANT_AGGATAAGTGGACTGA	Mut-5	NA	2	Right Upper Quadrant	Peritoneum	scRNA-seq-WGS	1
SPECTRUM-OV-003_S1_UNSORTED_RIGHT_UPPER_QUADRANT_AGGATAAGTGGACTGA	Mut-3	NA	2	Right Upper Quadrant	Peritoneum	WGS-specific	0.90625
SPECTRUM-OV-003_S1_UNSORTED_RIGHT_UPPER_QUADRANT_AGGATAAGTGGACTGA	Mut-18	0	2	Right Upper Quadrant	Peritoneum	scRNA-seq-specific	0
SPECTRUM-OV-003_S1_UNSORTED_RIGHT_UPPER_QUADRANT_AGGATAAGTGGACTGA	Mut-21	NA	2	Right Upper Quadrant	Peritoneum	scRNA-seq-specific	0
SPECTRUM-OV-003_S1_UNSORTED_RIGHT_UPPER_QUADRANT_AGGATAAGTGGACTGA	Mut-7	NA	2	Right Upper Quadrant	Peritoneum	WGS-specific	1
SPECTRUM-OV-003_S1_UNSORTED_RIGHT_UPPER_QUADRANT_AGGATAAGTGGACTGA	Mut-19	NA	2	Right Upper Quadrant	Peritoneum	scRNA-seq-specific	0
SPECTRUM-OV-003_S1_UNSORTED_RIGHT_UPPER_QUADRANT_AGGATAAGTGGACTGA	Mut-10	NA	2	Right Upper Quadrant	Peritoneum	WGS-specific	0.784125
SPECTRUM-OV-003_S1_UNSORTED_RIGHT_UPPER_QUADRANT_AGGGAGTGTCTCAGAT	Mut-9	NA	3	Right Upper Quadrant	Peritoneum	WGS-specific	1
SPECTRUM-OV-003_S1_UNSORTED_RIGHT_UPPER_QUADRANT_AGGGAGTGTCTCAGAT	Mut-6	NA	3	Right Upper Quadrant	Peritoneum	scRNA-seq-specific	0
SPECTRUM-OV-003_S1_UNSORTED_RIGHT_UPPER_QUADRANT_AGGGAGTGTCTCAGAT	Mut-4	0	3	Right Upper Quadrant	Peritoneum	scRNA-seq-WGS	1
SPECTRUM-OV-003_S1_UNSORTED_RIGHT_UPPER_QUADRANT_AGGGAGTGTCTCAGAT	Mut-8	NA	3	Right Upper Quadrant	Peritoneum	WGS-specific	0.68875
SPECTRUM-OV-003_S1_UNSORTED_RIGHT_UPPER_QUADRANT_AGGGAGTGTCTCAGAT	Mut-1	0	3	Right Upper Quadrant	Peritoneum	WGS-specific	0.928125
SPECTRUM-OV-003_S1_UNSORTED_RIGHT_UPPER_QUADRANT_AGGGAGTGTCTCAGAT	Mut-11	NA	3	Right Upper Quadrant	Peritoneum	WGS-specific	1
SPECTRUM-OV-003_S1_UNSORTED_RIGHT_UPPER_QUADRANT_AGGGAGTGTCTCAGAT	Mut-20	1	3	Right Upper Quadrant	Peritoneum	scRNA-seq-specific	0
SPECTRUM-OV-003_S1_UNSORTED_RIGHT_UPPER_QUADRANT_AGGGAGTGTCTCAGAT	Mut-5	NA	3	Right Upper Quadrant	Peritoneum	scRNA-seq-WGS	1
SPECTRUM-OV-003_S1_UNSORTED_RIGHT_UPPER_QUADRANT_AGGGAGTGTCTCAGAT	Mut-3	0	3	Right Upper Quadrant	Peritoneum	WGS-specific	0.90625
SPECTRUM-OV-003_S1_UNSORTED_RIGHT_UPPER_QUADRANT_AGGGAGTGTCTCAGAT	Mut-18	1	3	Right Upper Quadrant	Peritoneum	scRNA-seq-specific	0
SPECTRUM-OV-003_S1_UNSORTED_RIGHT_UPPER_QUADRANT_AGGGAGTGTCTCAGAT	Mut-21	NA	3	Right Upper Quadrant	Peritoneum	scRNA-seq-specific	0
SPECTRUM-OV-003_S1_UNSORTED_RIGHT_UPPER_QUADRANT_AGGGAGTGTCTCAGAT	Mut-7	NA	3	Right Upper Quadrant	Peritoneum	WGS-specific	1
SPECTRUM-OV-003_S1_UNSORTED_RIGHT_UPPER_QUADRANT_AGGGAGTGTCTCAGAT	Mut-19	1	3	Right Upper Quadrant	Peritoneum	scRNA-seq-specific	0
SPECTRUM-OV-003_S1_UNSORTED_RIGHT_UPPER_QUADRANT_AGGGAGTGTCTCAGAT	Mut-10	NA	3	Right Upper Quadrant	Peritoneum	WGS-specific	0.784125
SPECTRUM-OV-003_S1_UNSORTED_RIGHT_UPPER_QUADRANT_AGGGCCTAGTCACGCC	Mut-9	NA	2	Right Upper Quadrant	Peritoneum	WGS-specific	1
SPECTRUM-OV-003_S1_UNSORTED_RIGHT_UPPER_QUADRANT_AGGGCCTAGTCACGCC	Mut-6	1	2	Right Upper Quadrant	Peritoneum	scRNA-seq-specific	0
SPECTRUM-OV-003_S1_UNSORTED_RIGHT_UPPER_QUADRANT_AGGGCCTAGTCACGCC	Mut-4	1	2	Right Upper Quadrant	Peritoneum	scRNA-seq-WGS	1
SPECTRUM-OV-003_S1_UNSORTED_RIGHT_UPPER_QUADRANT_AGGGCCTAGTCACGCC	Mut-8	NA	2	Right Upper Quadrant	Peritoneum	WGS-specific	0.68875
SPECTRUM-OV-003_S1_UNSORTED_RIGHT_UPPER_QUADRANT_AGGGCCTAGTCACGCC	Mut-1	1	2	Right Upper Quadrant	Peritoneum	WGS-specific	0.928125
SPECTRUM-OV-003_S1_UNSORTED_RIGHT_UPPER_QUADRANT_AGGGCCTAGTCACGCC	Mut-11	NA	2	Right Upper Quadrant	Peritoneum	WGS-specific	1
SPECTRUM-OV-003_S1_UNSORTED_RIGHT_UPPER_QUADRANT_AGGGCCTAGTCACGCC	Mut-20	NA	2	Right Upper Quadrant	Peritoneum	scRNA-seq-specific	0
SPECTRUM-OV-003_S1_UNSORTED_RIGHT_UPPER_QUADRANT_AGGGCCTAGTCACGCC	Mut-5	NA	2	Right Upper Quadrant	Peritoneum	scRNA-seq-WGS	1
SPECTRUM-OV-003_S1_UNSORTED_RIGHT_UPPER_QUADRANT_AGGGCCTAGTCACGCC	Mut-3	1	2	Right Upper Quadrant	Peritoneum	WGS-specific	0.90625
SPECTRUM-OV-003_S1_UNSORTED_RIGHT_UPPER_QUADRANT_AGGGCCTAGTCACGCC	Mut-18	0	2	Right Upper Quadrant	Peritoneum	scRNA-seq-specific	0
SPECTRUM-OV-003_S1_UNSORTED_RIGHT_UPPER_QUADRANT_AGGGCCTAGTCACGCC	Mut-21	0	2	Right Upper Quadrant	Peritoneum	scRNA-seq-specific	0
SPECTRUM-OV-003_S1_UNSORTED_RIGHT_UPPER_QUADRANT_AGGGCCTAGTCACGCC	Mut-7	0	2	Right Upper Quadrant	Peritoneum	WGS-specific	1
SPECTRUM-OV-003_S1_UNSORTED_RIGHT_UPPER_QUADRANT_AGGGCCTAGTCACGCC	Mut-19	0	2	Right Upper Quadrant	Peritoneum	scRNA-seq-specific	0
SPECTRUM-OV-003_S1_UNSORTED_RIGHT_UPPER_QUADRANT_AGGGCCTAGTCACGCC	Mut-10	NA	2	Right Upper Quadrant	Peritoneum	WGS-specific	0.784125
SPECTRUM-OV-003_S1_UNSORTED_RIGHT_UPPER_QUADRANT_AGGGCTCGTGATAGAT	Mut-9	NA	2	Right Upper Quadrant	Peritoneum	WGS-specific	1
SPECTRUM-OV-003_S1_UNSORTED_RIGHT_UPPER_QUADRANT_AGGGCTCGTGATAGAT	Mut-6	1	2	Right Upper Quadrant	Peritoneum	scRNA-seq-specific	0
SPECTRUM-OV-003_S1_UNSORTED_RIGHT_UPPER_QUADRANT_AGGGCTCGTGATAGAT	Mut-4	0	2	Right Upper Quadrant	Peritoneum	scRNA-seq-WGS	1
SPECTRUM-OV-003_S1_UNSORTED_RIGHT_UPPER_QUADRANT_AGGGCTCGTGATAGAT	Mut-8	NA	2	Right Upper Quadrant	Peritoneum	WGS-specific	0.68875
SPECTRUM-OV-003_S1_UNSORTED_RIGHT_UPPER_QUADRANT_AGGGCTCGTGATAGAT	Mut-1	0	2	Right Upper Quadrant	Peritoneum	WGS-specific	0.928125
SPECTRUM-OV-003_S1_UNSORTED_RIGHT_UPPER_QUADRANT_AGGGCTCGTGATAGAT	Mut-11	NA	2	Right Upper Quadrant	Peritoneum	WGS-specific	1
SPECTRUM-OV-003_S1_UNSORTED_RIGHT_UPPER_QUADRANT_AGGGCTCGTGATAGAT	Mut-20	NA	2	Right Upper Quadrant	Peritoneum	scRNA-seq-specific	0
SPECTRUM-OV-003_S1_UNSORTED_RIGHT_UPPER_QUADRANT_AGGGCTCGTGATAGAT	Mut-5	NA	2	Right Upper Quadrant	Peritoneum	scRNA-seq-WGS	1
SPECTRUM-OV-003_S1_UNSORTED_RIGHT_UPPER_QUADRANT_AGGGCTCGTGATAGAT	Mut-3	NA	2	Right Upper Quadrant	Peritoneum	WGS-specific	0.90625
SPECTRUM-OV-003_S1_UNSORTED_RIGHT_UPPER_QUADRANT_AGGGCTCGTGATAGAT	Mut-18	0	2	Right Upper Quadrant	Peritoneum	scRNA-seq-specific	0
SPECTRUM-OV-003_S1_UNSORTED_RIGHT_UPPER_QUADRANT_AGGGCTCGTGATAGAT	Mut-21	0	2	Right Upper Quadrant	Peritoneum	scRNA-seq-specific	0
SPECTRUM-OV-003_S1_UNSORTED_RIGHT_UPPER_QUADRANT_AGGGCTCGTGATAGAT	Mut-7	NA	2	Right Upper Quadrant	Peritoneum	WGS-specific	1
SPECTRUM-OV-003_S1_UNSORTED_RIGHT_UPPER_QUADRANT_AGGGCTCGTGATAGAT	Mut-19	0	2	Right Upper Quadrant	Peritoneum	scRNA-seq-specific	0
SPECTRUM-OV-003_S1_UNSORTED_RIGHT_UPPER_QUADRANT_AGGGCTCGTGATAGAT	Mut-10	0	2	Right Upper Quadrant	Peritoneum	WGS-specific	0.784125
SPECTRUM-OV-003_S1_UNSORTED_RIGHT_UPPER_QUADRANT_AGGGTCCGTAACAGTA	Mut-9	NA	2	Right Upper Quadrant	Peritoneum	WGS-specific	1
SPECTRUM-OV-003_S1_UNSORTED_RIGHT_UPPER_QUADRANT_AGGGTCCGTAACAGTA	Mut-6	0	2	Right Upper Quadrant	Peritoneum	scRNA-seq-specific	0
SPECTRUM-OV-003_S1_UNSORTED_RIGHT_UPPER_QUADRANT_AGGGTCCGTAACAGTA	Mut-4	NA	2	Right Upper Quadrant	Peritoneum	scRNA-seq-WGS	1
SPECTRUM-OV-003_S1_UNSORTED_RIGHT_UPPER_QUADRANT_AGGGTCCGTAACAGTA	Mut-8	NA	2	Right Upper Quadrant	Peritoneum	WGS-specific	0.68875
SPECTRUM-OV-003_S1_UNSORTED_RIGHT_UPPER_QUADRANT_AGGGTCCGTAACAGTA	Mut-1	1	2	Right Upper Quadrant	Peritoneum	WGS-specific	0.928125
SPECTRUM-OV-003_S1_UNSORTED_RIGHT_UPPER_QUADRANT_AGGGTCCGTAACAGTA	Mut-11	NA	2	Right Upper Quadrant	Peritoneum	WGS-specific	1
SPECTRUM-OV-003_S1_UNSORTED_RIGHT_UPPER_QUADRANT_AGGGTCCGTAACAGTA	Mut-20	NA	2	Right Upper Quadrant	Peritoneum	scRNA-seq-specific	0
SPECTRUM-OV-003_S1_UNSORTED_RIGHT_UPPER_QUADRANT_AGGGTCCGTAACAGTA	Mut-5	NA	2	Right Upper Quadrant	Peritoneum	scRNA-seq-WGS	1
SPECTRUM-OV-003_S1_UNSORTED_RIGHT_UPPER_QUADRANT_AGGGTCCGTAACAGTA	Mut-3	NA	2	Right Upper Quadrant	Peritoneum	WGS-specific	0.90625
SPECTRUM-OV-003_S1_UNSORTED_RIGHT_UPPER_QUADRANT_AGGGTCCGTAACAGTA	Mut-18	0	2	Right Upper Quadrant	Peritoneum	scRNA-seq-specific	0
SPECTRUM-OV-003_S1_UNSORTED_RIGHT_UPPER_QUADRANT_AGGGTCCGTAACAGTA	Mut-21	NA	2	Right Upper Quadrant	Peritoneum	scRNA-seq-specific	0
SPECTRUM-OV-003_S1_UNSORTED_RIGHT_UPPER_QUADRANT_AGGGTCCGTAACAGTA	Mut-7	NA	2	Right Upper Quadrant	Peritoneum	WGS-specific	1
SPECTRUM-OV-003_S1_UNSORTED_RIGHT_UPPER_QUADRANT_AGGGTCCGTAACAGTA	Mut-19	0	2	Right Upper Quadrant	Peritoneum	scRNA-seq-specific	0
SPECTRUM-OV-003_S1_UNSORTED_RIGHT_UPPER_QUADRANT_AGGGTCCGTAACAGTA	Mut-10	NA	2	Right Upper Quadrant	Peritoneum	WGS-specific	0.784125
SPECTRUM-OV-003_S1_UNSORTED_RIGHT_UPPER_QUADRANT_AGGGTCCGTCGTACTA	Mut-9	NA	3	Right Upper Quadrant	Peritoneum	WGS-specific	1
SPECTRUM-OV-003_S1_UNSORTED_RIGHT_UPPER_QUADRANT_AGGGTCCGTCGTACTA	Mut-6	NA	3	Right Upper Quadrant	Peritoneum	scRNA-seq-specific	0
SPECTRUM-OV-003_S1_UNSORTED_RIGHT_UPPER_QUADRANT_AGGGTCCGTCGTACTA	Mut-4	NA	3	Right Upper Quadrant	Peritoneum	scRNA-seq-WGS	1
SPECTRUM-OV-003_S1_UNSORTED_RIGHT_UPPER_QUADRANT_AGGGTCCGTCGTACTA	Mut-8	NA	3	Right Upper Quadrant	Peritoneum	WGS-specific	0.68875
SPECTRUM-OV-003_S1_UNSORTED_RIGHT_UPPER_QUADRANT_AGGGTCCGTCGTACTA	Mut-1	NA	3	Right Upper Quadrant	Peritoneum	WGS-specific	0.928125
SPECTRUM-OV-003_S1_UNSORTED_RIGHT_UPPER_QUADRANT_AGGGTCCGTCGTACTA	Mut-11	NA	3	Right Upper Quadrant	Peritoneum	WGS-specific	1
SPECTRUM-OV-003_S1_UNSORTED_RIGHT_UPPER_QUADRANT_AGGGTCCGTCGTACTA	Mut-20	NA	3	Right Upper Quadrant	Peritoneum	scRNA-seq-specific	0
SPECTRUM-OV-003_S1_UNSORTED_RIGHT_UPPER_QUADRANT_AGGGTCCGTCGTACTA	Mut-5	NA	3	Right Upper Quadrant	Peritoneum	scRNA-seq-WGS	1
SPECTRUM-OV-003_S1_UNSORTED_RIGHT_UPPER_QUADRANT_AGGGTCCGTCGTACTA	Mut-3	NA	3	Right Upper Quadrant	Peritoneum	WGS-specific	0.90625
SPECTRUM-OV-003_S1_UNSORTED_RIGHT_UPPER_QUADRANT_AGGGTCCGTCGTACTA	Mut-18	0	3	Right Upper Quadrant	Peritoneum	scRNA-seq-specific	0
SPECTRUM-OV-003_S1_UNSORTED_RIGHT_UPPER_QUADRANT_AGGGTCCGTCGTACTA	Mut-21	NA	3	Right Upper Quadrant	Peritoneum	scRNA-seq-specific	0
SPECTRUM-OV-003_S1_UNSORTED_RIGHT_UPPER_QUADRANT_AGGGTCCGTCGTACTA	Mut-7	NA	3	Right Upper Quadrant	Peritoneum	WGS-specific	1
SPECTRUM-OV-003_S1_UNSORTED_RIGHT_UPPER_QUADRANT_AGGGTCCGTCGTACTA	Mut-19	1	3	Right Upper Quadrant	Peritoneum	scRNA-seq-specific	0
SPECTRUM-OV-003_S1_UNSORTED_RIGHT_UPPER_QUADRANT_AGGGTCCGTCGTACTA	Mut-10	NA	3	Right Upper Quadrant	Peritoneum	WGS-specific	0.784125
SPECTRUM-OV-003_S1_UNSORTED_RIGHT_UPPER_QUADRANT_AGGGTCCGTCTACAAC	Mut-9	1	2	Right Upper Quadrant	Peritoneum	WGS-specific	1
SPECTRUM-OV-003_S1_UNSORTED_RIGHT_UPPER_QUADRANT_AGGGTCCGTCTACAAC	Mut-6	NA	2	Right Upper Quadrant	Peritoneum	scRNA-seq-specific	0
SPECTRUM-OV-003_S1_UNSORTED_RIGHT_UPPER_QUADRANT_AGGGTCCGTCTACAAC	Mut-4	1	2	Right Upper Quadrant	Peritoneum	scRNA-seq-WGS	1
SPECTRUM-OV-003_S1_UNSORTED_RIGHT_UPPER_QUADRANT_AGGGTCCGTCTACAAC	Mut-8	1	2	Right Upper Quadrant	Peritoneum	WGS-specific	0.68875
SPECTRUM-OV-003_S1_UNSORTED_RIGHT_UPPER_QUADRANT_AGGGTCCGTCTACAAC	Mut-1	0	2	Right Upper Quadrant	Peritoneum	WGS-specific	0.928125
SPECTRUM-OV-003_S1_UNSORTED_RIGHT_UPPER_QUADRANT_AGGGTCCGTCTACAAC	Mut-11	NA	2	Right Upper Quadrant	Peritoneum	WGS-specific	1
SPECTRUM-OV-003_S1_UNSORTED_RIGHT_UPPER_QUADRANT_AGGGTCCGTCTACAAC	Mut-20	NA	2	Right Upper Quadrant	Peritoneum	scRNA-seq-specific	0
SPECTRUM-OV-003_S1_UNSORTED_RIGHT_UPPER_QUADRANT_AGGGTCCGTCTACAAC	Mut-5	NA	2	Right Upper Quadrant	Peritoneum	scRNA-seq-WGS	1
SPECTRUM-OV-003_S1_UNSORTED_RIGHT_UPPER_QUADRANT_AGGGTCCGTCTACAAC	Mut-3	0	2	Right Upper Quadrant	Peritoneum	WGS-specific	0.90625
SPECTRUM-OV-003_S1_UNSORTED_RIGHT_UPPER_QUADRANT_AGGGTCCGTCTACAAC	Mut-18	0	2	Right Upper Quadrant	Peritoneum	scRNA-seq-specific	0
SPECTRUM-OV-003_S1_UNSORTED_RIGHT_UPPER_QUADRANT_AGGGTCCGTCTACAAC	Mut-21	0	2	Right Upper Quadrant	Peritoneum	scRNA-seq-specific	0
SPECTRUM-OV-003_S1_UNSORTED_RIGHT_UPPER_QUADRANT_AGGGTCCGTCTACAAC	Mut-7	NA	2	Right Upper Quadrant	Peritoneum	WGS-specific	1
SPECTRUM-OV-003_S1_UNSORTED_RIGHT_UPPER_QUADRANT_AGGGTCCGTCTACAAC	Mut-19	0	2	Right Upper Quadrant	Peritoneum	scRNA-seq-specific	0
SPECTRUM-OV-003_S1_UNSORTED_RIGHT_UPPER_QUADRANT_AGGGTCCGTCTACAAC	Mut-10	NA	2	Right Upper Quadrant	Peritoneum	WGS-specific	0.784125
SPECTRUM-OV-003_S1_UNSORTED_RIGHT_UPPER_QUADRANT_AGTCACAGTCCTGAAT	Mut-9	0	2	Right Upper Quadrant	Peritoneum	WGS-specific	1
SPECTRUM-OV-003_S1_UNSORTED_RIGHT_UPPER_QUADRANT_AGTCACAGTCCTGAAT	Mut-6	1	2	Right Upper Quadrant	Peritoneum	scRNA-seq-specific	0
SPECTRUM-OV-003_S1_UNSORTED_RIGHT_UPPER_QUADRANT_AGTCACAGTCCTGAAT	Mut-4	0	2	Right Upper Quadrant	Peritoneum	scRNA-seq-WGS	1
SPECTRUM-OV-003_S1_UNSORTED_RIGHT_UPPER_QUADRANT_AGTCACAGTCCTGAAT	Mut-8	NA	2	Right Upper Quadrant	Peritoneum	WGS-specific	0.68875
SPECTRUM-OV-003_S1_UNSORTED_RIGHT_UPPER_QUADRANT_AGTCACAGTCCTGAAT	Mut-1	0	2	Right Upper Quadrant	Peritoneum	WGS-specific	0.928125
SPECTRUM-OV-003_S1_UNSORTED_RIGHT_UPPER_QUADRANT_AGTCACAGTCCTGAAT	Mut-11	0	2	Right Upper Quadrant	Peritoneum	WGS-specific	1
SPECTRUM-OV-003_S1_UNSORTED_RIGHT_UPPER_QUADRANT_AGTCACAGTCCTGAAT	Mut-20	0	2	Right Upper Quadrant	Peritoneum	scRNA-seq-specific	0
SPECTRUM-OV-003_S1_UNSORTED_RIGHT_UPPER_QUADRANT_AGTCACAGTCCTGAAT	Mut-5	NA	2	Right Upper Quadrant	Peritoneum	scRNA-seq-WGS	1
SPECTRUM-OV-003_S1_UNSORTED_RIGHT_UPPER_QUADRANT_AGTCACAGTCCTGAAT	Mut-3	NA	2	Right Upper Quadrant	Peritoneum	WGS-specific	0.90625
SPECTRUM-OV-003_S1_UNSORTED_RIGHT_UPPER_QUADRANT_AGTCACAGTCCTGAAT	Mut-18	0	2	Right Upper Quadrant	Peritoneum	scRNA-seq-specific	0
SPECTRUM-OV-003_S1_UNSORTED_RIGHT_UPPER_QUADRANT_AGTCACAGTCCTGAAT	Mut-21	NA	2	Right Upper Quadrant	Peritoneum	scRNA-seq-specific	0
SPECTRUM-OV-003_S1_UNSORTED_RIGHT_UPPER_QUADRANT_AGTCACAGTCCTGAAT	Mut-7	NA	2	Right Upper Quadrant	Peritoneum	WGS-specific	1
SPECTRUM-OV-003_S1_UNSORTED_RIGHT_UPPER_QUADRANT_AGTCACAGTCCTGAAT	Mut-19	NA	2	Right Upper Quadrant	Peritoneum	scRNA-seq-specific	0
SPECTRUM-OV-003_S1_UNSORTED_RIGHT_UPPER_QUADRANT_AGTCACAGTCCTGAAT	Mut-10	NA	2	Right Upper Quadrant	Peritoneum	WGS-specific	0.784125
SPECTRUM-OV-003_S1_UNSORTED_RIGHT_UPPER_QUADRANT_AGTCATGGTCGCAACC	Mut-9	NA	2	Right Upper Quadrant	Peritoneum	WGS-specific	1
SPECTRUM-OV-003_S1_UNSORTED_RIGHT_UPPER_QUADRANT_AGTCATGGTCGCAACC	Mut-6	NA	2	Right Upper Quadrant	Peritoneum	scRNA-seq-specific	0
SPECTRUM-OV-003_S1_UNSORTED_RIGHT_UPPER_QUADRANT_AGTCATGGTCGCAACC	Mut-4	1	2	Right Upper Quadrant	Peritoneum	scRNA-seq-WGS	1
SPECTRUM-OV-003_S1_UNSORTED_RIGHT_UPPER_QUADRANT_AGTCATGGTCGCAACC	Mut-8	NA	2	Right Upper Quadrant	Peritoneum	WGS-specific	0.68875
SPECTRUM-OV-003_S1_UNSORTED_RIGHT_UPPER_QUADRANT_AGTCATGGTCGCAACC	Mut-1	NA	2	Right Upper Quadrant	Peritoneum	WGS-specific	0.928125
SPECTRUM-OV-003_S1_UNSORTED_RIGHT_UPPER_QUADRANT_AGTCATGGTCGCAACC	Mut-11	NA	2	Right Upper Quadrant	Peritoneum	WGS-specific	1
SPECTRUM-OV-003_S1_UNSORTED_RIGHT_UPPER_QUADRANT_AGTCATGGTCGCAACC	Mut-20	NA	2	Right Upper Quadrant	Peritoneum	scRNA-seq-specific	0
SPECTRUM-OV-003_S1_UNSORTED_RIGHT_UPPER_QUADRANT_AGTCATGGTCGCAACC	Mut-5	NA	2	Right Upper Quadrant	Peritoneum	scRNA-seq-WGS	1
SPECTRUM-OV-003_S1_UNSORTED_RIGHT_UPPER_QUADRANT_AGTCATGGTCGCAACC	Mut-3	NA	2	Right Upper Quadrant	Peritoneum	WGS-specific	0.90625
SPECTRUM-OV-003_S1_UNSORTED_RIGHT_UPPER_QUADRANT_AGTCATGGTCGCAACC	Mut-18	0	2	Right Upper Quadrant	Peritoneum	scRNA-seq-specific	0
SPECTRUM-OV-003_S1_UNSORTED_RIGHT_UPPER_QUADRANT_AGTCATGGTCGCAACC	Mut-21	NA	2	Right Upper Quadrant	Peritoneum	scRNA-seq-specific	0
SPECTRUM-OV-003_S1_UNSORTED_RIGHT_UPPER_QUADRANT_AGTCATGGTCGCAACC	Mut-7	NA	2	Right Upper Quadrant	Peritoneum	WGS-specific	1
SPECTRUM-OV-003_S1_UNSORTED_RIGHT_UPPER_QUADRANT_AGTCATGGTCGCAACC	Mut-19	0	2	Right Upper Quadrant	Peritoneum	scRNA-seq-specific	0
SPECTRUM-OV-003_S1_UNSORTED_RIGHT_UPPER_QUADRANT_AGTCATGGTCGCAACC	Mut-10	NA	2	Right Upper Quadrant	Peritoneum	WGS-specific	0.784125
SPECTRUM-OV-003_S1_UNSORTED_RIGHT_UPPER_QUADRANT_AGTGATCTCCATTTGT	Mut-9	NA	2	Right Upper Quadrant	Peritoneum	WGS-specific	1
SPECTRUM-OV-003_S1_UNSORTED_RIGHT_UPPER_QUADRANT_AGTGATCTCCATTTGT	Mut-6	NA	2	Right Upper Quadrant	Peritoneum	scRNA-seq-specific	0
SPECTRUM-OV-003_S1_UNSORTED_RIGHT_UPPER_QUADRANT_AGTGATCTCCATTTGT	Mut-4	0	2	Right Upper Quadrant	Peritoneum	scRNA-seq-WGS	1
SPECTRUM-OV-003_S1_UNSORTED_RIGHT_UPPER_QUADRANT_AGTGATCTCCATTTGT	Mut-8	NA	2	Right Upper Quadrant	Peritoneum	WGS-specific	0.68875
SPECTRUM-OV-003_S1_UNSORTED_RIGHT_UPPER_QUADRANT_AGTGATCTCCATTTGT	Mut-1	NA	2	Right Upper Quadrant	Peritoneum	WGS-specific	0.928125
SPECTRUM-OV-003_S1_UNSORTED_RIGHT_UPPER_QUADRANT_AGTGATCTCCATTTGT	Mut-11	NA	2	Right Upper Quadrant	Peritoneum	WGS-specific	1
SPECTRUM-OV-003_S1_UNSORTED_RIGHT_UPPER_QUADRANT_AGTGATCTCCATTTGT	Mut-20	NA	2	Right Upper Quadrant	Peritoneum	scRNA-seq-specific	0
SPECTRUM-OV-003_S1_UNSORTED_RIGHT_UPPER_QUADRANT_AGTGATCTCCATTTGT	Mut-5	1	2	Right Upper Quadrant	Peritoneum	scRNA-seq-WGS	1
SPECTRUM-OV-003_S1_UNSORTED_RIGHT_UPPER_QUADRANT_AGTGATCTCCATTTGT	Mut-3	NA	2	Right Upper Quadrant	Peritoneum	WGS-specific	0.90625
SPECTRUM-OV-003_S1_UNSORTED_RIGHT_UPPER_QUADRANT_AGTGATCTCCATTTGT	Mut-18	NA	2	Right Upper Quadrant	Peritoneum	scRNA-seq-specific	0
SPECTRUM-OV-003_S1_UNSORTED_RIGHT_UPPER_QUADRANT_AGTGATCTCCATTTGT	Mut-21	NA	2	Right Upper Quadrant	Peritoneum	scRNA-seq-specific	0
SPECTRUM-OV-003_S1_UNSORTED_RIGHT_UPPER_QUADRANT_AGTGATCTCCATTTGT	Mut-7	NA	2	Right Upper Quadrant	Peritoneum	WGS-specific	1
SPECTRUM-OV-003_S1_UNSORTED_RIGHT_UPPER_QUADRANT_AGTGATCTCCATTTGT	Mut-19	0	2	Right Upper Quadrant	Peritoneum	scRNA-seq-specific	0
SPECTRUM-OV-003_S1_UNSORTED_RIGHT_UPPER_QUADRANT_AGTGATCTCCATTTGT	Mut-10	NA	2	Right Upper Quadrant	Peritoneum	WGS-specific	0.784125
SPECTRUM-OV-003_S1_UNSORTED_RIGHT_UPPER_QUADRANT_AGTGTTGTCTATCGGA	Mut-9	NA	3	Right Upper Quadrant	Peritoneum	WGS-specific	1
SPECTRUM-OV-003_S1_UNSORTED_RIGHT_UPPER_QUADRANT_AGTGTTGTCTATCGGA	Mut-6	NA	3	Right Upper Quadrant	Peritoneum	scRNA-seq-specific	0
SPECTRUM-OV-003_S1_UNSORTED_RIGHT_UPPER_QUADRANT_AGTGTTGTCTATCGGA	Mut-4	NA	3	Right Upper Quadrant	Peritoneum	scRNA-seq-WGS	1
SPECTRUM-OV-003_S1_UNSORTED_RIGHT_UPPER_QUADRANT_AGTGTTGTCTATCGGA	Mut-8	NA	3	Right Upper Quadrant	Peritoneum	WGS-specific	0.68875
SPECTRUM-OV-003_S1_UNSORTED_RIGHT_UPPER_QUADRANT_AGTGTTGTCTATCGGA	Mut-1	NA	3	Right Upper Quadrant	Peritoneum	WGS-specific	0.928125
SPECTRUM-OV-003_S1_UNSORTED_RIGHT_UPPER_QUADRANT_AGTGTTGTCTATCGGA	Mut-11	NA	3	Right Upper Quadrant	Peritoneum	WGS-specific	1
SPECTRUM-OV-003_S1_UNSORTED_RIGHT_UPPER_QUADRANT_AGTGTTGTCTATCGGA	Mut-20	NA	3	Right Upper Quadrant	Peritoneum	scRNA-seq-specific	0
SPECTRUM-OV-003_S1_UNSORTED_RIGHT_UPPER_QUADRANT_AGTGTTGTCTATCGGA	Mut-5	NA	3	Right Upper Quadrant	Peritoneum	scRNA-seq-WGS	1
SPECTRUM-OV-003_S1_UNSORTED_RIGHT_UPPER_QUADRANT_AGTGTTGTCTATCGGA	Mut-3	NA	3	Right Upper Quadrant	Peritoneum	WGS-specific	0.90625
SPECTRUM-OV-003_S1_UNSORTED_RIGHT_UPPER_QUADRANT_AGTGTTGTCTATCGGA	Mut-18	1	3	Right Upper Quadrant	Peritoneum	scRNA-seq-specific	0
SPECTRUM-OV-003_S1_UNSORTED_RIGHT_UPPER_QUADRANT_AGTGTTGTCTATCGGA	Mut-21	NA	3	Right Upper Quadrant	Peritoneum	scRNA-seq-specific	0
SPECTRUM-OV-003_S1_UNSORTED_RIGHT_UPPER_QUADRANT_AGTGTTGTCTATCGGA	Mut-7	NA	3	Right Upper Quadrant	Peritoneum	WGS-specific	1
SPECTRUM-OV-003_S1_UNSORTED_RIGHT_UPPER_QUADRANT_AGTGTTGTCTATCGGA	Mut-19	0	3	Right Upper Quadrant	Peritoneum	scRNA-seq-specific	0
SPECTRUM-OV-003_S1_UNSORTED_RIGHT_UPPER_QUADRANT_AGTGTTGTCTATCGGA	Mut-10	NA	3	Right Upper Quadrant	Peritoneum	WGS-specific	0.784125
SPECTRUM-OV-003_S1_UNSORTED_RIGHT_UPPER_QUADRANT_AGTTAGCAGGCGCTTC	Mut-9	NA	3	Right Upper Quadrant	Peritoneum	WGS-specific	1
SPECTRUM-OV-003_S1_UNSORTED_RIGHT_UPPER_QUADRANT_AGTTAGCAGGCGCTTC	Mut-6	NA	3	Right Upper Quadrant	Peritoneum	scRNA-seq-specific	0
SPECTRUM-OV-003_S1_UNSORTED_RIGHT_UPPER_QUADRANT_AGTTAGCAGGCGCTTC	Mut-4	0	3	Right Upper Quadrant	Peritoneum	scRNA-seq-WGS	1
SPECTRUM-OV-003_S1_UNSORTED_RIGHT_UPPER_QUADRANT_AGTTAGCAGGCGCTTC	Mut-8	1	3	Right Upper Quadrant	Peritoneum	WGS-specific	0.68875
SPECTRUM-OV-003_S1_UNSORTED_RIGHT_UPPER_QUADRANT_AGTTAGCAGGCGCTTC	Mut-1	0	3	Right Upper Quadrant	Peritoneum	WGS-specific	0.928125
SPECTRUM-OV-003_S1_UNSORTED_RIGHT_UPPER_QUADRANT_AGTTAGCAGGCGCTTC	Mut-11	NA	3	Right Upper Quadrant	Peritoneum	WGS-specific	1
SPECTRUM-OV-003_S1_UNSORTED_RIGHT_UPPER_QUADRANT_AGTTAGCAGGCGCTTC	Mut-20	0	3	Right Upper Quadrant	Peritoneum	scRNA-seq-specific	0
SPECTRUM-OV-003_S1_UNSORTED_RIGHT_UPPER_QUADRANT_AGTTAGCAGGCGCTTC	Mut-5	NA	3	Right Upper Quadrant	Peritoneum	scRNA-seq-WGS	1
SPECTRUM-OV-003_S1_UNSORTED_RIGHT_UPPER_QUADRANT_AGTTAGCAGGCGCTTC	Mut-3	NA	3	Right Upper Quadrant	Peritoneum	WGS-specific	0.90625
SPECTRUM-OV-003_S1_UNSORTED_RIGHT_UPPER_QUADRANT_AGTTAGCAGGCGCTTC	Mut-18	1	3	Right Upper Quadrant	Peritoneum	scRNA-seq-specific	0
SPECTRUM-OV-003_S1_UNSORTED_RIGHT_UPPER_QUADRANT_AGTTAGCAGGCGCTTC	Mut-21	1	3	Right Upper Quadrant	Peritoneum	scRNA-seq-specific	0
SPECTRUM-OV-003_S1_UNSORTED_RIGHT_UPPER_QUADRANT_AGTTAGCAGGCGCTTC	Mut-7	NA	3	Right Upper Quadrant	Peritoneum	WGS-specific	1
SPECTRUM-OV-003_S1_UNSORTED_RIGHT_UPPER_QUADRANT_AGTTAGCAGGCGCTTC	Mut-19	1	3	Right Upper Quadrant	Peritoneum	scRNA-seq-specific	0
SPECTRUM-OV-003_S1_UNSORTED_RIGHT_UPPER_QUADRANT_AGTTAGCAGGCGCTTC	Mut-10	NA	3	Right Upper Quadrant	Peritoneum	WGS-specific	0.784125
SPECTRUM-OV-003_S1_UNSORTED_RIGHT_UPPER_QUADRANT_ATACCGAGTTCTCTCG	Mut-9	NA	3	Right Upper Quadrant	Peritoneum	WGS-specific	1
SPECTRUM-OV-003_S1_UNSORTED_RIGHT_UPPER_QUADRANT_ATACCGAGTTCTCTCG	Mut-6	NA	3	Right Upper Quadrant	Peritoneum	scRNA-seq-specific	0
SPECTRUM-OV-003_S1_UNSORTED_RIGHT_UPPER_QUADRANT_ATACCGAGTTCTCTCG	Mut-4	NA	3	Right Upper Quadrant	Peritoneum	scRNA-seq-WGS	1
SPECTRUM-OV-003_S1_UNSORTED_RIGHT_UPPER_QUADRANT_ATACCGAGTTCTCTCG	Mut-8	NA	3	Right Upper Quadrant	Peritoneum	WGS-specific	0.68875
SPECTRUM-OV-003_S1_UNSORTED_RIGHT_UPPER_QUADRANT_ATACCGAGTTCTCTCG	Mut-1	NA	3	Right Upper Quadrant	Peritoneum	WGS-specific	0.928125
SPECTRUM-OV-003_S1_UNSORTED_RIGHT_UPPER_QUADRANT_ATACCGAGTTCTCTCG	Mut-11	NA	3	Right Upper Quadrant	Peritoneum	WGS-specific	1
SPECTRUM-OV-003_S1_UNSORTED_RIGHT_UPPER_QUADRANT_ATACCGAGTTCTCTCG	Mut-20	NA	3	Right Upper Quadrant	Peritoneum	scRNA-seq-specific	0
SPECTRUM-OV-003_S1_UNSORTED_RIGHT_UPPER_QUADRANT_ATACCGAGTTCTCTCG	Mut-5	NA	3	Right Upper Quadrant	Peritoneum	scRNA-seq-WGS	1
SPECTRUM-OV-003_S1_UNSORTED_RIGHT_UPPER_QUADRANT_ATACCGAGTTCTCTCG	Mut-3	NA	3	Right Upper Quadrant	Peritoneum	WGS-specific	0.90625
SPECTRUM-OV-003_S1_UNSORTED_RIGHT_UPPER_QUADRANT_ATACCGAGTTCTCTCG	Mut-18	1	3	Right Upper Quadrant	Peritoneum	scRNA-seq-specific	0
SPECTRUM-OV-003_S1_UNSORTED_RIGHT_UPPER_QUADRANT_ATACCGAGTTCTCTCG	Mut-21	NA	3	Right Upper Quadrant	Peritoneum	scRNA-seq-specific	0
SPECTRUM-OV-003_S1_UNSORTED_RIGHT_UPPER_QUADRANT_ATACCGAGTTCTCTCG	Mut-7	NA	3	Right Upper Quadrant	Peritoneum	WGS-specific	1
SPECTRUM-OV-003_S1_UNSORTED_RIGHT_UPPER_QUADRANT_ATACCGAGTTCTCTCG	Mut-19	0	3	Right Upper Quadrant	Peritoneum	scRNA-seq-specific	0
SPECTRUM-OV-003_S1_UNSORTED_RIGHT_UPPER_QUADRANT_ATACCGAGTTCTCTCG	Mut-10	NA	3	Right Upper Quadrant	Peritoneum	WGS-specific	0.784125
SPECTRUM-OV-003_S1_UNSORTED_RIGHT_UPPER_QUADRANT_ATACCGATCCAGCAAT	Mut-9	NA	2	Right Upper Quadrant	Peritoneum	WGS-specific	1
SPECTRUM-OV-003_S1_UNSORTED_RIGHT_UPPER_QUADRANT_ATACCGATCCAGCAAT	Mut-6	NA	2	Right Upper Quadrant	Peritoneum	scRNA-seq-specific	0
SPECTRUM-OV-003_S1_UNSORTED_RIGHT_UPPER_QUADRANT_ATACCGATCCAGCAAT	Mut-4	1	2	Right Upper Quadrant	Peritoneum	scRNA-seq-WGS	1
SPECTRUM-OV-003_S1_UNSORTED_RIGHT_UPPER_QUADRANT_ATACCGATCCAGCAAT	Mut-8	NA	2	Right Upper Quadrant	Peritoneum	WGS-specific	0.68875
SPECTRUM-OV-003_S1_UNSORTED_RIGHT_UPPER_QUADRANT_ATACCGATCCAGCAAT	Mut-1	NA	2	Right Upper Quadrant	Peritoneum	WGS-specific	0.928125
SPECTRUM-OV-003_S1_UNSORTED_RIGHT_UPPER_QUADRANT_ATACCGATCCAGCAAT	Mut-11	NA	2	Right Upper Quadrant	Peritoneum	WGS-specific	1
SPECTRUM-OV-003_S1_UNSORTED_RIGHT_UPPER_QUADRANT_ATACCGATCCAGCAAT	Mut-20	NA	2	Right Upper Quadrant	Peritoneum	scRNA-seq-specific	0
SPECTRUM-OV-003_S1_UNSORTED_RIGHT_UPPER_QUADRANT_ATACCGATCCAGCAAT	Mut-5	NA	2	Right Upper Quadrant	Peritoneum	scRNA-seq-WGS	1
SPECTRUM-OV-003_S1_UNSORTED_RIGHT_UPPER_QUADRANT_ATACCGATCCAGCAAT	Mut-3	NA	2	Right Upper Quadrant	Peritoneum	WGS-specific	0.90625
SPECTRUM-OV-003_S1_UNSORTED_RIGHT_UPPER_QUADRANT_ATACCGATCCAGCAAT	Mut-18	0	2	Right Upper Quadrant	Peritoneum	scRNA-seq-specific	0
SPECTRUM-OV-003_S1_UNSORTED_RIGHT_UPPER_QUADRANT_ATACCGATCCAGCAAT	Mut-21	NA	2	Right Upper Quadrant	Peritoneum	scRNA-seq-specific	0
SPECTRUM-OV-003_S1_UNSORTED_RIGHT_UPPER_QUADRANT_ATACCGATCCAGCAAT	Mut-7	0	2	Right Upper Quadrant	Peritoneum	WGS-specific	1
SPECTRUM-OV-003_S1_UNSORTED_RIGHT_UPPER_QUADRANT_ATACCGATCCAGCAAT	Mut-19	0	2	Right Upper Quadrant	Peritoneum	scRNA-seq-specific	0
SPECTRUM-OV-003_S1_UNSORTED_RIGHT_UPPER_QUADRANT_ATACCGATCCAGCAAT	Mut-10	NA	2	Right Upper Quadrant	Peritoneum	WGS-specific	0.784125
SPECTRUM-OV-003_S1_UNSORTED_RIGHT_UPPER_QUADRANT_ATACTTCGTCCTTTGC	Mut-9	NA	3	Right Upper Quadrant	Peritoneum	WGS-specific	1
SPECTRUM-OV-003_S1_UNSORTED_RIGHT_UPPER_QUADRANT_ATACTTCGTCCTTTGC	Mut-6	0	3	Right Upper Quadrant	Peritoneum	scRNA-seq-specific	0
SPECTRUM-OV-003_S1_UNSORTED_RIGHT_UPPER_QUADRANT_ATACTTCGTCCTTTGC	Mut-4	0	3	Right Upper Quadrant	Peritoneum	scRNA-seq-WGS	1
SPECTRUM-OV-003_S1_UNSORTED_RIGHT_UPPER_QUADRANT_ATACTTCGTCCTTTGC	Mut-8	NA	3	Right Upper Quadrant	Peritoneum	WGS-specific	0.68875
SPECTRUM-OV-003_S1_UNSORTED_RIGHT_UPPER_QUADRANT_ATACTTCGTCCTTTGC	Mut-1	0	3	Right Upper Quadrant	Peritoneum	WGS-specific	0.928125
SPECTRUM-OV-003_S1_UNSORTED_RIGHT_UPPER_QUADRANT_ATACTTCGTCCTTTGC	Mut-11	NA	3	Right Upper Quadrant	Peritoneum	WGS-specific	1
SPECTRUM-OV-003_S1_UNSORTED_RIGHT_UPPER_QUADRANT_ATACTTCGTCCTTTGC	Mut-20	NA	3	Right Upper Quadrant	Peritoneum	scRNA-seq-specific	0
SPECTRUM-OV-003_S1_UNSORTED_RIGHT_UPPER_QUADRANT_ATACTTCGTCCTTTGC	Mut-5	NA	3	Right Upper Quadrant	Peritoneum	scRNA-seq-WGS	1
SPECTRUM-OV-003_S1_UNSORTED_RIGHT_UPPER_QUADRANT_ATACTTCGTCCTTTGC	Mut-3	NA	3	Right Upper Quadrant	Peritoneum	WGS-specific	0.90625
SPECTRUM-OV-003_S1_UNSORTED_RIGHT_UPPER_QUADRANT_ATACTTCGTCCTTTGC	Mut-18	1	3	Right Upper Quadrant	Peritoneum	scRNA-seq-specific	0
SPECTRUM-OV-003_S1_UNSORTED_RIGHT_UPPER_QUADRANT_ATACTTCGTCCTTTGC	Mut-21	1	3	Right Upper Quadrant	Peritoneum	scRNA-seq-specific	0
SPECTRUM-OV-003_S1_UNSORTED_RIGHT_UPPER_QUADRANT_ATACTTCGTCCTTTGC	Mut-7	NA	3	Right Upper Quadrant	Peritoneum	WGS-specific	1
SPECTRUM-OV-003_S1_UNSORTED_RIGHT_UPPER_QUADRANT_ATACTTCGTCCTTTGC	Mut-19	1	3	Right Upper Quadrant	Peritoneum	scRNA-seq-specific	0
SPECTRUM-OV-003_S1_UNSORTED_RIGHT_UPPER_QUADRANT_ATACTTCGTCCTTTGC	Mut-10	NA	3	Right Upper Quadrant	Peritoneum	WGS-specific	0.784125
SPECTRUM-OV-003_S1_UNSORTED_RIGHT_UPPER_QUADRANT_ATACTTCTCAAATAGG	Mut-9	0	2	Right Upper Quadrant	Peritoneum	WGS-specific	1
SPECTRUM-OV-003_S1_UNSORTED_RIGHT_UPPER_QUADRANT_ATACTTCTCAAATAGG	Mut-6	NA	2	Right Upper Quadrant	Peritoneum	scRNA-seq-specific	0
SPECTRUM-OV-003_S1_UNSORTED_RIGHT_UPPER_QUADRANT_ATACTTCTCAAATAGG	Mut-4	1	2	Right Upper Quadrant	Peritoneum	scRNA-seq-WGS	1
SPECTRUM-OV-003_S1_UNSORTED_RIGHT_UPPER_QUADRANT_ATACTTCTCAAATAGG	Mut-8	NA	2	Right Upper Quadrant	Peritoneum	WGS-specific	0.68875
SPECTRUM-OV-003_S1_UNSORTED_RIGHT_UPPER_QUADRANT_ATACTTCTCAAATAGG	Mut-1	NA	2	Right Upper Quadrant	Peritoneum	WGS-specific	0.928125
SPECTRUM-OV-003_S1_UNSORTED_RIGHT_UPPER_QUADRANT_ATACTTCTCAAATAGG	Mut-11	NA	2	Right Upper Quadrant	Peritoneum	WGS-specific	1
SPECTRUM-OV-003_S1_UNSORTED_RIGHT_UPPER_QUADRANT_ATACTTCTCAAATAGG	Mut-20	NA	2	Right Upper Quadrant	Peritoneum	scRNA-seq-specific	0
SPECTRUM-OV-003_S1_UNSORTED_RIGHT_UPPER_QUADRANT_ATACTTCTCAAATAGG	Mut-5	NA	2	Right Upper Quadrant	Peritoneum	scRNA-seq-WGS	1
SPECTRUM-OV-003_S1_UNSORTED_RIGHT_UPPER_QUADRANT_ATACTTCTCAAATAGG	Mut-3	NA	2	Right Upper Quadrant	Peritoneum	WGS-specific	0.90625
SPECTRUM-OV-003_S1_UNSORTED_RIGHT_UPPER_QUADRANT_ATACTTCTCAAATAGG	Mut-18	NA	2	Right Upper Quadrant	Peritoneum	scRNA-seq-specific	0
SPECTRUM-OV-003_S1_UNSORTED_RIGHT_UPPER_QUADRANT_ATACTTCTCAAATAGG	Mut-21	NA	2	Right Upper Quadrant	Peritoneum	scRNA-seq-specific	0
SPECTRUM-OV-003_S1_UNSORTED_RIGHT_UPPER_QUADRANT_ATACTTCTCAAATAGG	Mut-7	NA	2	Right Upper Quadrant	Peritoneum	WGS-specific	1
SPECTRUM-OV-003_S1_UNSORTED_RIGHT_UPPER_QUADRANT_ATACTTCTCAAATAGG	Mut-19	NA	2	Right Upper Quadrant	Peritoneum	scRNA-seq-specific	0
SPECTRUM-OV-003_S1_UNSORTED_RIGHT_UPPER_QUADRANT_ATACTTCTCAAATAGG	Mut-10	NA	2	Right Upper Quadrant	Peritoneum	WGS-specific	0.784125
SPECTRUM-OV-003_S1_UNSORTED_RIGHT_UPPER_QUADRANT_ATAGACCAGCTGAAGC	Mut-9	NA	2	Right Upper Quadrant	Peritoneum	WGS-specific	1
SPECTRUM-OV-003_S1_UNSORTED_RIGHT_UPPER_QUADRANT_ATAGACCAGCTGAAGC	Mut-6	0	2	Right Upper Quadrant	Peritoneum	scRNA-seq-specific	0
SPECTRUM-OV-003_S1_UNSORTED_RIGHT_UPPER_QUADRANT_ATAGACCAGCTGAAGC	Mut-4	NA	2	Right Upper Quadrant	Peritoneum	scRNA-seq-WGS	1
SPECTRUM-OV-003_S1_UNSORTED_RIGHT_UPPER_QUADRANT_ATAGACCAGCTGAAGC	Mut-8	NA	2	Right Upper Quadrant	Peritoneum	WGS-specific	0.68875
SPECTRUM-OV-003_S1_UNSORTED_RIGHT_UPPER_QUADRANT_ATAGACCAGCTGAAGC	Mut-1	1	2	Right Upper Quadrant	Peritoneum	WGS-specific	0.928125
SPECTRUM-OV-003_S1_UNSORTED_RIGHT_UPPER_QUADRANT_ATAGACCAGCTGAAGC	Mut-11	0	2	Right Upper Quadrant	Peritoneum	WGS-specific	1
SPECTRUM-OV-003_S1_UNSORTED_RIGHT_UPPER_QUADRANT_ATAGACCAGCTGAAGC	Mut-20	NA	2	Right Upper Quadrant	Peritoneum	scRNA-seq-specific	0
SPECTRUM-OV-003_S1_UNSORTED_RIGHT_UPPER_QUADRANT_ATAGACCAGCTGAAGC	Mut-5	1	2	Right Upper Quadrant	Peritoneum	scRNA-seq-WGS	1
SPECTRUM-OV-003_S1_UNSORTED_RIGHT_UPPER_QUADRANT_ATAGACCAGCTGAAGC	Mut-3	NA	2	Right Upper Quadrant	Peritoneum	WGS-specific	0.90625
SPECTRUM-OV-003_S1_UNSORTED_RIGHT_UPPER_QUADRANT_ATAGACCAGCTGAAGC	Mut-18	0	2	Right Upper Quadrant	Peritoneum	scRNA-seq-specific	0
SPECTRUM-OV-003_S1_UNSORTED_RIGHT_UPPER_QUADRANT_ATAGACCAGCTGAAGC	Mut-21	NA	2	Right Upper Quadrant	Peritoneum	scRNA-seq-specific	0
SPECTRUM-OV-003_S1_UNSORTED_RIGHT_UPPER_QUADRANT_ATAGACCAGCTGAAGC	Mut-7	NA	2	Right Upper Quadrant	Peritoneum	WGS-specific	1
SPECTRUM-OV-003_S1_UNSORTED_RIGHT_UPPER_QUADRANT_ATAGACCAGCTGAAGC	Mut-19	0	2	Right Upper Quadrant	Peritoneum	scRNA-seq-specific	0
SPECTRUM-OV-003_S1_UNSORTED_RIGHT_UPPER_QUADRANT_ATAGACCAGCTGAAGC	Mut-10	NA	2	Right Upper Quadrant	Peritoneum	WGS-specific	0.784125
SPECTRUM-OV-003_S1_UNSORTED_RIGHT_UPPER_QUADRANT_ATCCCTGTCCTACCAC	Mut-9	NA	2	Right Upper Quadrant	Peritoneum	WGS-specific	1
SPECTRUM-OV-003_S1_UNSORTED_RIGHT_UPPER_QUADRANT_ATCCCTGTCCTACCAC	Mut-6	NA	2	Right Upper Quadrant	Peritoneum	scRNA-seq-specific	0
SPECTRUM-OV-003_S1_UNSORTED_RIGHT_UPPER_QUADRANT_ATCCCTGTCCTACCAC	Mut-4	0	2	Right Upper Quadrant	Peritoneum	scRNA-seq-WGS	1
SPECTRUM-OV-003_S1_UNSORTED_RIGHT_UPPER_QUADRANT_ATCCCTGTCCTACCAC	Mut-8	NA	2	Right Upper Quadrant	Peritoneum	WGS-specific	0.68875
SPECTRUM-OV-003_S1_UNSORTED_RIGHT_UPPER_QUADRANT_ATCCCTGTCCTACCAC	Mut-1	NA	2	Right Upper Quadrant	Peritoneum	WGS-specific	0.928125
SPECTRUM-OV-003_S1_UNSORTED_RIGHT_UPPER_QUADRANT_ATCCCTGTCCTACCAC	Mut-11	1	2	Right Upper Quadrant	Peritoneum	WGS-specific	1
SPECTRUM-OV-003_S1_UNSORTED_RIGHT_UPPER_QUADRANT_ATCCCTGTCCTACCAC	Mut-20	NA	2	Right Upper Quadrant	Peritoneum	scRNA-seq-specific	0
SPECTRUM-OV-003_S1_UNSORTED_RIGHT_UPPER_QUADRANT_ATCCCTGTCCTACCAC	Mut-5	NA	2	Right Upper Quadrant	Peritoneum	scRNA-seq-WGS	1
SPECTRUM-OV-003_S1_UNSORTED_RIGHT_UPPER_QUADRANT_ATCCCTGTCCTACCAC	Mut-3	NA	2	Right Upper Quadrant	Peritoneum	WGS-specific	0.90625
SPECTRUM-OV-003_S1_UNSORTED_RIGHT_UPPER_QUADRANT_ATCCCTGTCCTACCAC	Mut-18	0	2	Right Upper Quadrant	Peritoneum	scRNA-seq-specific	0
SPECTRUM-OV-003_S1_UNSORTED_RIGHT_UPPER_QUADRANT_ATCCCTGTCCTACCAC	Mut-21	NA	2	Right Upper Quadrant	Peritoneum	scRNA-seq-specific	0
SPECTRUM-OV-003_S1_UNSORTED_RIGHT_UPPER_QUADRANT_ATCCCTGTCCTACCAC	Mut-7	0	2	Right Upper Quadrant	Peritoneum	WGS-specific	1
SPECTRUM-OV-003_S1_UNSORTED_RIGHT_UPPER_QUADRANT_ATCCCTGTCCTACCAC	Mut-19	0	2	Right Upper Quadrant	Peritoneum	scRNA-seq-specific	0
SPECTRUM-OV-003_S1_UNSORTED_RIGHT_UPPER_QUADRANT_ATCCCTGTCCTACCAC	Mut-10	NA	2	Right Upper Quadrant	Peritoneum	WGS-specific	0.784125
SPECTRUM-OV-003_S1_UNSORTED_RIGHT_UPPER_QUADRANT_ATCCGTCAGAGTGTGC	Mut-9	NA	2	Right Upper Quadrant	Peritoneum	WGS-specific	1
SPECTRUM-OV-003_S1_UNSORTED_RIGHT_UPPER_QUADRANT_ATCCGTCAGAGTGTGC	Mut-6	0	2	Right Upper Quadrant	Peritoneum	scRNA-seq-specific	0
SPECTRUM-OV-003_S1_UNSORTED_RIGHT_UPPER_QUADRANT_ATCCGTCAGAGTGTGC	Mut-4	1	2	Right Upper Quadrant	Peritoneum	scRNA-seq-WGS	1
SPECTRUM-OV-003_S1_UNSORTED_RIGHT_UPPER_QUADRANT_ATCCGTCAGAGTGTGC	Mut-8	NA	2	Right Upper Quadrant	Peritoneum	WGS-specific	0.68875
SPECTRUM-OV-003_S1_UNSORTED_RIGHT_UPPER_QUADRANT_ATCCGTCAGAGTGTGC	Mut-1	NA	2	Right Upper Quadrant	Peritoneum	WGS-specific	0.928125
SPECTRUM-OV-003_S1_UNSORTED_RIGHT_UPPER_QUADRANT_ATCCGTCAGAGTGTGC	Mut-11	NA	2	Right Upper Quadrant	Peritoneum	WGS-specific	1
SPECTRUM-OV-003_S1_UNSORTED_RIGHT_UPPER_QUADRANT_ATCCGTCAGAGTGTGC	Mut-20	NA	2	Right Upper Quadrant	Peritoneum	scRNA-seq-specific	0
SPECTRUM-OV-003_S1_UNSORTED_RIGHT_UPPER_QUADRANT_ATCCGTCAGAGTGTGC	Mut-5	NA	2	Right Upper Quadrant	Peritoneum	scRNA-seq-WGS	1
SPECTRUM-OV-003_S1_UNSORTED_RIGHT_UPPER_QUADRANT_ATCCGTCAGAGTGTGC	Mut-3	0	2	Right Upper Quadrant	Peritoneum	WGS-specific	0.90625
SPECTRUM-OV-003_S1_UNSORTED_RIGHT_UPPER_QUADRANT_ATCCGTCAGAGTGTGC	Mut-18	0	2	Right Upper Quadrant	Peritoneum	scRNA-seq-specific	0
SPECTRUM-OV-003_S1_UNSORTED_RIGHT_UPPER_QUADRANT_ATCCGTCAGAGTGTGC	Mut-21	NA	2	Right Upper Quadrant	Peritoneum	scRNA-seq-specific	0
SPECTRUM-OV-003_S1_UNSORTED_RIGHT_UPPER_QUADRANT_ATCCGTCAGAGTGTGC	Mut-7	0	2	Right Upper Quadrant	Peritoneum	WGS-specific	1
SPECTRUM-OV-003_S1_UNSORTED_RIGHT_UPPER_QUADRANT_ATCCGTCAGAGTGTGC	Mut-19	0	2	Right Upper Quadrant	Peritoneum	scRNA-seq-specific	0
SPECTRUM-OV-003_S1_UNSORTED_RIGHT_UPPER_QUADRANT_ATCCGTCAGAGTGTGC	Mut-10	NA	2	Right Upper Quadrant	Peritoneum	WGS-specific	0.784125
SPECTRUM-OV-003_S1_UNSORTED_RIGHT_UPPER_QUADRANT_ATCCTATTCACGGGCT	Mut-9	NA	2	Right Upper Quadrant	Peritoneum	WGS-specific	1
SPECTRUM-OV-003_S1_UNSORTED_RIGHT_UPPER_QUADRANT_ATCCTATTCACGGGCT	Mut-6	0	2	Right Upper Quadrant	Peritoneum	scRNA-seq-specific	0
SPECTRUM-OV-003_S1_UNSORTED_RIGHT_UPPER_QUADRANT_ATCCTATTCACGGGCT	Mut-4	1	2	Right Upper Quadrant	Peritoneum	scRNA-seq-WGS	1
SPECTRUM-OV-003_S1_UNSORTED_RIGHT_UPPER_QUADRANT_ATCCTATTCACGGGCT	Mut-8	1	2	Right Upper Quadrant	Peritoneum	WGS-specific	0.68875
SPECTRUM-OV-003_S1_UNSORTED_RIGHT_UPPER_QUADRANT_ATCCTATTCACGGGCT	Mut-1	NA	2	Right Upper Quadrant	Peritoneum	WGS-specific	0.928125
SPECTRUM-OV-003_S1_UNSORTED_RIGHT_UPPER_QUADRANT_ATCCTATTCACGGGCT	Mut-11	NA	2	Right Upper Quadrant	Peritoneum	WGS-specific	1
SPECTRUM-OV-003_S1_UNSORTED_RIGHT_UPPER_QUADRANT_ATCCTATTCACGGGCT	Mut-20	0	2	Right Upper Quadrant	Peritoneum	scRNA-seq-specific	0
SPECTRUM-OV-003_S1_UNSORTED_RIGHT_UPPER_QUADRANT_ATCCTATTCACGGGCT	Mut-5	1	2	Right Upper Quadrant	Peritoneum	scRNA-seq-WGS	1
SPECTRUM-OV-003_S1_UNSORTED_RIGHT_UPPER_QUADRANT_ATCCTATTCACGGGCT	Mut-3	1	2	Right Upper Quadrant	Peritoneum	WGS-specific	0.90625
SPECTRUM-OV-003_S1_UNSORTED_RIGHT_UPPER_QUADRANT_ATCCTATTCACGGGCT	Mut-18	0	2	Right Upper Quadrant	Peritoneum	scRNA-seq-specific	0
SPECTRUM-OV-003_S1_UNSORTED_RIGHT_UPPER_QUADRANT_ATCCTATTCACGGGCT	Mut-21	0	2	Right Upper Quadrant	Peritoneum	scRNA-seq-specific	0
SPECTRUM-OV-003_S1_UNSORTED_RIGHT_UPPER_QUADRANT_ATCCTATTCACGGGCT	Mut-7	NA	2	Right Upper Quadrant	Peritoneum	WGS-specific	1
SPECTRUM-OV-003_S1_UNSORTED_RIGHT_UPPER_QUADRANT_ATCCTATTCACGGGCT	Mut-19	0	2	Right Upper Quadrant	Peritoneum	scRNA-seq-specific	0
SPECTRUM-OV-003_S1_UNSORTED_RIGHT_UPPER_QUADRANT_ATCCTATTCACGGGCT	Mut-10	NA	2	Right Upper Quadrant	Peritoneum	WGS-specific	0.784125
SPECTRUM-OV-003_S1_UNSORTED_RIGHT_UPPER_QUADRANT_ATCTTCAGTACAATAG	Mut-9	NA	3	Right Upper Quadrant	Peritoneum	WGS-specific	1
SPECTRUM-OV-003_S1_UNSORTED_RIGHT_UPPER_QUADRANT_ATCTTCAGTACAATAG	Mut-6	NA	3	Right Upper Quadrant	Peritoneum	scRNA-seq-specific	0
SPECTRUM-OV-003_S1_UNSORTED_RIGHT_UPPER_QUADRANT_ATCTTCAGTACAATAG	Mut-4	NA	3	Right Upper Quadrant	Peritoneum	scRNA-seq-WGS	1
SPECTRUM-OV-003_S1_UNSORTED_RIGHT_UPPER_QUADRANT_ATCTTCAGTACAATAG	Mut-8	NA	3	Right Upper Quadrant	Peritoneum	WGS-specific	0.68875
SPECTRUM-OV-003_S1_UNSORTED_RIGHT_UPPER_QUADRANT_ATCTTCAGTACAATAG	Mut-1	NA	3	Right Upper Quadrant	Peritoneum	WGS-specific	0.928125
SPECTRUM-OV-003_S1_UNSORTED_RIGHT_UPPER_QUADRANT_ATCTTCAGTACAATAG	Mut-11	NA	3	Right Upper Quadrant	Peritoneum	WGS-specific	1
SPECTRUM-OV-003_S1_UNSORTED_RIGHT_UPPER_QUADRANT_ATCTTCAGTACAATAG	Mut-20	NA	3	Right Upper Quadrant	Peritoneum	scRNA-seq-specific	0
SPECTRUM-OV-003_S1_UNSORTED_RIGHT_UPPER_QUADRANT_ATCTTCAGTACAATAG	Mut-5	NA	3	Right Upper Quadrant	Peritoneum	scRNA-seq-WGS	1
SPECTRUM-OV-003_S1_UNSORTED_RIGHT_UPPER_QUADRANT_ATCTTCAGTACAATAG	Mut-3	NA	3	Right Upper Quadrant	Peritoneum	WGS-specific	0.90625
SPECTRUM-OV-003_S1_UNSORTED_RIGHT_UPPER_QUADRANT_ATCTTCAGTACAATAG	Mut-18	1	3	Right Upper Quadrant	Peritoneum	scRNA-seq-specific	0
SPECTRUM-OV-003_S1_UNSORTED_RIGHT_UPPER_QUADRANT_ATCTTCAGTACAATAG	Mut-21	1	3	Right Upper Quadrant	Peritoneum	scRNA-seq-specific	0
SPECTRUM-OV-003_S1_UNSORTED_RIGHT_UPPER_QUADRANT_ATCTTCAGTACAATAG	Mut-7	NA	3	Right Upper Quadrant	Peritoneum	WGS-specific	1
SPECTRUM-OV-003_S1_UNSORTED_RIGHT_UPPER_QUADRANT_ATCTTCAGTACAATAG	Mut-19	1	3	Right Upper Quadrant	Peritoneum	scRNA-seq-specific	0
SPECTRUM-OV-003_S1_UNSORTED_RIGHT_UPPER_QUADRANT_ATCTTCAGTACAATAG	Mut-10	NA	3	Right Upper Quadrant	Peritoneum	WGS-specific	0.784125
SPECTRUM-OV-003_S1_UNSORTED_RIGHT_UPPER_QUADRANT_ATGACCAGTCTACAAC	Mut-9	NA	2	Right Upper Quadrant	Peritoneum	WGS-specific	1
SPECTRUM-OV-003_S1_UNSORTED_RIGHT_UPPER_QUADRANT_ATGACCAGTCTACAAC	Mut-6	NA	2	Right Upper Quadrant	Peritoneum	scRNA-seq-specific	0
SPECTRUM-OV-003_S1_UNSORTED_RIGHT_UPPER_QUADRANT_ATGACCAGTCTACAAC	Mut-4	1	2	Right Upper Quadrant	Peritoneum	scRNA-seq-WGS	1
SPECTRUM-OV-003_S1_UNSORTED_RIGHT_UPPER_QUADRANT_ATGACCAGTCTACAAC	Mut-8	NA	2	Right Upper Quadrant	Peritoneum	WGS-specific	0.68875
SPECTRUM-OV-003_S1_UNSORTED_RIGHT_UPPER_QUADRANT_ATGACCAGTCTACAAC	Mut-1	1	2	Right Upper Quadrant	Peritoneum	WGS-specific	0.928125
SPECTRUM-OV-003_S1_UNSORTED_RIGHT_UPPER_QUADRANT_ATGACCAGTCTACAAC	Mut-11	NA	2	Right Upper Quadrant	Peritoneum	WGS-specific	1
SPECTRUM-OV-003_S1_UNSORTED_RIGHT_UPPER_QUADRANT_ATGACCAGTCTACAAC	Mut-20	0	2	Right Upper Quadrant	Peritoneum	scRNA-seq-specific	0
SPECTRUM-OV-003_S1_UNSORTED_RIGHT_UPPER_QUADRANT_ATGACCAGTCTACAAC	Mut-5	1	2	Right Upper Quadrant	Peritoneum	scRNA-seq-WGS	1
SPECTRUM-OV-003_S1_UNSORTED_RIGHT_UPPER_QUADRANT_ATGACCAGTCTACAAC	Mut-3	0	2	Right Upper Quadrant	Peritoneum	WGS-specific	0.90625
SPECTRUM-OV-003_S1_UNSORTED_RIGHT_UPPER_QUADRANT_ATGACCAGTCTACAAC	Mut-18	0	2	Right Upper Quadrant	Peritoneum	scRNA-seq-specific	0
SPECTRUM-OV-003_S1_UNSORTED_RIGHT_UPPER_QUADRANT_ATGACCAGTCTACAAC	Mut-21	NA	2	Right Upper Quadrant	Peritoneum	scRNA-seq-specific	0
SPECTRUM-OV-003_S1_UNSORTED_RIGHT_UPPER_QUADRANT_ATGACCAGTCTACAAC	Mut-7	NA	2	Right Upper Quadrant	Peritoneum	WGS-specific	1
SPECTRUM-OV-003_S1_UNSORTED_RIGHT_UPPER_QUADRANT_ATGACCAGTCTACAAC	Mut-19	0	2	Right Upper Quadrant	Peritoneum	scRNA-seq-specific	0
SPECTRUM-OV-003_S1_UNSORTED_RIGHT_UPPER_QUADRANT_ATGACCAGTCTACAAC	Mut-10	1	2	Right Upper Quadrant	Peritoneum	WGS-specific	0.784125
SPECTRUM-OV-003_S1_UNSORTED_RIGHT_UPPER_QUADRANT_ATGATCGCAATCGTCA	Mut-9	NA	2	Right Upper Quadrant	Peritoneum	WGS-specific	1
SPECTRUM-OV-003_S1_UNSORTED_RIGHT_UPPER_QUADRANT_ATGATCGCAATCGTCA	Mut-6	NA	2	Right Upper Quadrant	Peritoneum	scRNA-seq-specific	0
SPECTRUM-OV-003_S1_UNSORTED_RIGHT_UPPER_QUADRANT_ATGATCGCAATCGTCA	Mut-4	1	2	Right Upper Quadrant	Peritoneum	scRNA-seq-WGS	1
SPECTRUM-OV-003_S1_UNSORTED_RIGHT_UPPER_QUADRANT_ATGATCGCAATCGTCA	Mut-8	NA	2	Right Upper Quadrant	Peritoneum	WGS-specific	0.68875
SPECTRUM-OV-003_S1_UNSORTED_RIGHT_UPPER_QUADRANT_ATGATCGCAATCGTCA	Mut-1	NA	2	Right Upper Quadrant	Peritoneum	WGS-specific	0.928125
SPECTRUM-OV-003_S1_UNSORTED_RIGHT_UPPER_QUADRANT_ATGATCGCAATCGTCA	Mut-11	NA	2	Right Upper Quadrant	Peritoneum	WGS-specific	1
SPECTRUM-OV-003_S1_UNSORTED_RIGHT_UPPER_QUADRANT_ATGATCGCAATCGTCA	Mut-20	0	2	Right Upper Quadrant	Peritoneum	scRNA-seq-specific	0
SPECTRUM-OV-003_S1_UNSORTED_RIGHT_UPPER_QUADRANT_ATGATCGCAATCGTCA	Mut-5	1	2	Right Upper Quadrant	Peritoneum	scRNA-seq-WGS	1
SPECTRUM-OV-003_S1_UNSORTED_RIGHT_UPPER_QUADRANT_ATGATCGCAATCGTCA	Mut-3	NA	2	Right Upper Quadrant	Peritoneum	WGS-specific	0.90625
SPECTRUM-OV-003_S1_UNSORTED_RIGHT_UPPER_QUADRANT_ATGATCGCAATCGTCA	Mut-18	0	2	Right Upper Quadrant	Peritoneum	scRNA-seq-specific	0
SPECTRUM-OV-003_S1_UNSORTED_RIGHT_UPPER_QUADRANT_ATGATCGCAATCGTCA	Mut-21	0	2	Right Upper Quadrant	Peritoneum	scRNA-seq-specific	0
SPECTRUM-OV-003_S1_UNSORTED_RIGHT_UPPER_QUADRANT_ATGATCGCAATCGTCA	Mut-7	NA	2	Right Upper Quadrant	Peritoneum	WGS-specific	1
SPECTRUM-OV-003_S1_UNSORTED_RIGHT_UPPER_QUADRANT_ATGATCGCAATCGTCA	Mut-19	0	2	Right Upper Quadrant	Peritoneum	scRNA-seq-specific	0
SPECTRUM-OV-003_S1_UNSORTED_RIGHT_UPPER_QUADRANT_ATGATCGCAATCGTCA	Mut-10	NA	2	Right Upper Quadrant	Peritoneum	WGS-specific	0.784125
SPECTRUM-OV-003_S1_UNSORTED_RIGHT_UPPER_QUADRANT_ATGCGATAGGGCTAAC	Mut-9	NA	2	Right Upper Quadrant	Peritoneum	WGS-specific	1
SPECTRUM-OV-003_S1_UNSORTED_RIGHT_UPPER_QUADRANT_ATGCGATAGGGCTAAC	Mut-6	0	2	Right Upper Quadrant	Peritoneum	scRNA-seq-specific	0
SPECTRUM-OV-003_S1_UNSORTED_RIGHT_UPPER_QUADRANT_ATGCGATAGGGCTAAC	Mut-4	1	2	Right Upper Quadrant	Peritoneum	scRNA-seq-WGS	1
SPECTRUM-OV-003_S1_UNSORTED_RIGHT_UPPER_QUADRANT_ATGCGATAGGGCTAAC	Mut-8	0	2	Right Upper Quadrant	Peritoneum	WGS-specific	0.68875
SPECTRUM-OV-003_S1_UNSORTED_RIGHT_UPPER_QUADRANT_ATGCGATAGGGCTAAC	Mut-1	0	2	Right Upper Quadrant	Peritoneum	WGS-specific	0.928125
SPECTRUM-OV-003_S1_UNSORTED_RIGHT_UPPER_QUADRANT_ATGCGATAGGGCTAAC	Mut-11	1	2	Right Upper Quadrant	Peritoneum	WGS-specific	1
SPECTRUM-OV-003_S1_UNSORTED_RIGHT_UPPER_QUADRANT_ATGCGATAGGGCTAAC	Mut-20	NA	2	Right Upper Quadrant	Peritoneum	scRNA-seq-specific	0
SPECTRUM-OV-003_S1_UNSORTED_RIGHT_UPPER_QUADRANT_ATGCGATAGGGCTAAC	Mut-5	1	2	Right Upper Quadrant	Peritoneum	scRNA-seq-WGS	1
SPECTRUM-OV-003_S1_UNSORTED_RIGHT_UPPER_QUADRANT_ATGCGATAGGGCTAAC	Mut-3	NA	2	Right Upper Quadrant	Peritoneum	WGS-specific	0.90625
SPECTRUM-OV-003_S1_UNSORTED_RIGHT_UPPER_QUADRANT_ATGCGATAGGGCTAAC	Mut-18	0	2	Right Upper Quadrant	Peritoneum	scRNA-seq-specific	0
SPECTRUM-OV-003_S1_UNSORTED_RIGHT_UPPER_QUADRANT_ATGCGATAGGGCTAAC	Mut-21	0	2	Right Upper Quadrant	Peritoneum	scRNA-seq-specific	0
SPECTRUM-OV-003_S1_UNSORTED_RIGHT_UPPER_QUADRANT_ATGCGATAGGGCTAAC	Mut-7	0	2	Right Upper Quadrant	Peritoneum	WGS-specific	1
SPECTRUM-OV-003_S1_UNSORTED_RIGHT_UPPER_QUADRANT_ATGCGATAGGGCTAAC	Mut-19	0	2	Right Upper Quadrant	Peritoneum	scRNA-seq-specific	0
SPECTRUM-OV-003_S1_UNSORTED_RIGHT_UPPER_QUADRANT_ATGCGATAGGGCTAAC	Mut-10	NA	2	Right Upper Quadrant	Peritoneum	WGS-specific	0.784125
SPECTRUM-OV-003_S1_UNSORTED_RIGHT_UPPER_QUADRANT_ATGGAGGCATTGGATC	Mut-9	NA	2	Right Upper Quadrant	Peritoneum	WGS-specific	1
SPECTRUM-OV-003_S1_UNSORTED_RIGHT_UPPER_QUADRANT_ATGGAGGCATTGGATC	Mut-6	0	2	Right Upper Quadrant	Peritoneum	scRNA-seq-specific	0
SPECTRUM-OV-003_S1_UNSORTED_RIGHT_UPPER_QUADRANT_ATGGAGGCATTGGATC	Mut-4	0	2	Right Upper Quadrant	Peritoneum	scRNA-seq-WGS	1
SPECTRUM-OV-003_S1_UNSORTED_RIGHT_UPPER_QUADRANT_ATGGAGGCATTGGATC	Mut-8	NA	2	Right Upper Quadrant	Peritoneum	WGS-specific	0.68875
SPECTRUM-OV-003_S1_UNSORTED_RIGHT_UPPER_QUADRANT_ATGGAGGCATTGGATC	Mut-1	NA	2	Right Upper Quadrant	Peritoneum	WGS-specific	0.928125
SPECTRUM-OV-003_S1_UNSORTED_RIGHT_UPPER_QUADRANT_ATGGAGGCATTGGATC	Mut-11	NA	2	Right Upper Quadrant	Peritoneum	WGS-specific	1
SPECTRUM-OV-003_S1_UNSORTED_RIGHT_UPPER_QUADRANT_ATGGAGGCATTGGATC	Mut-20	0	2	Right Upper Quadrant	Peritoneum	scRNA-seq-specific	0
SPECTRUM-OV-003_S1_UNSORTED_RIGHT_UPPER_QUADRANT_ATGGAGGCATTGGATC	Mut-5	1	2	Right Upper Quadrant	Peritoneum	scRNA-seq-WGS	1
SPECTRUM-OV-003_S1_UNSORTED_RIGHT_UPPER_QUADRANT_ATGGAGGCATTGGATC	Mut-3	NA	2	Right Upper Quadrant	Peritoneum	WGS-specific	0.90625
SPECTRUM-OV-003_S1_UNSORTED_RIGHT_UPPER_QUADRANT_ATGGAGGCATTGGATC	Mut-18	0	2	Right Upper Quadrant	Peritoneum	scRNA-seq-specific	0
SPECTRUM-OV-003_S1_UNSORTED_RIGHT_UPPER_QUADRANT_ATGGAGGCATTGGATC	Mut-21	0	2	Right Upper Quadrant	Peritoneum	scRNA-seq-specific	0
SPECTRUM-OV-003_S1_UNSORTED_RIGHT_UPPER_QUADRANT_ATGGAGGCATTGGATC	Mut-7	0	2	Right Upper Quadrant	Peritoneum	WGS-specific	1
SPECTRUM-OV-003_S1_UNSORTED_RIGHT_UPPER_QUADRANT_ATGGAGGCATTGGATC	Mut-19	0	2	Right Upper Quadrant	Peritoneum	scRNA-seq-specific	0
SPECTRUM-OV-003_S1_UNSORTED_RIGHT_UPPER_QUADRANT_ATGGAGGCATTGGATC	Mut-10	NA	2	Right Upper Quadrant	Peritoneum	WGS-specific	0.784125
SPECTRUM-OV-003_S1_UNSORTED_RIGHT_UPPER_QUADRANT_ATGGGTTGTCTGATAC	Mut-9	NA	2	Right Upper Quadrant	Peritoneum	WGS-specific	1
SPECTRUM-OV-003_S1_UNSORTED_RIGHT_UPPER_QUADRANT_ATGGGTTGTCTGATAC	Mut-6	NA	2	Right Upper Quadrant	Peritoneum	scRNA-seq-specific	0
SPECTRUM-OV-003_S1_UNSORTED_RIGHT_UPPER_QUADRANT_ATGGGTTGTCTGATAC	Mut-4	0	2	Right Upper Quadrant	Peritoneum	scRNA-seq-WGS	1
SPECTRUM-OV-003_S1_UNSORTED_RIGHT_UPPER_QUADRANT_ATGGGTTGTCTGATAC	Mut-8	NA	2	Right Upper Quadrant	Peritoneum	WGS-specific	0.68875
SPECTRUM-OV-003_S1_UNSORTED_RIGHT_UPPER_QUADRANT_ATGGGTTGTCTGATAC	Mut-1	NA	2	Right Upper Quadrant	Peritoneum	WGS-specific	0.928125
SPECTRUM-OV-003_S1_UNSORTED_RIGHT_UPPER_QUADRANT_ATGGGTTGTCTGATAC	Mut-11	NA	2	Right Upper Quadrant	Peritoneum	WGS-specific	1
SPECTRUM-OV-003_S1_UNSORTED_RIGHT_UPPER_QUADRANT_ATGGGTTGTCTGATAC	Mut-20	NA	2	Right Upper Quadrant	Peritoneum	scRNA-seq-specific	0
SPECTRUM-OV-003_S1_UNSORTED_RIGHT_UPPER_QUADRANT_ATGGGTTGTCTGATAC	Mut-5	1	2	Right Upper Quadrant	Peritoneum	scRNA-seq-WGS	1
SPECTRUM-OV-003_S1_UNSORTED_RIGHT_UPPER_QUADRANT_ATGGGTTGTCTGATAC	Mut-3	NA	2	Right Upper Quadrant	Peritoneum	WGS-specific	0.90625
SPECTRUM-OV-003_S1_UNSORTED_RIGHT_UPPER_QUADRANT_ATGGGTTGTCTGATAC	Mut-18	0	2	Right Upper Quadrant	Peritoneum	scRNA-seq-specific	0
SPECTRUM-OV-003_S1_UNSORTED_RIGHT_UPPER_QUADRANT_ATGGGTTGTCTGATAC	Mut-21	NA	2	Right Upper Quadrant	Peritoneum	scRNA-seq-specific	0
SPECTRUM-OV-003_S1_UNSORTED_RIGHT_UPPER_QUADRANT_ATGGGTTGTCTGATAC	Mut-7	NA	2	Right Upper Quadrant	Peritoneum	WGS-specific	1
SPECTRUM-OV-003_S1_UNSORTED_RIGHT_UPPER_QUADRANT_ATGGGTTGTCTGATAC	Mut-19	0	2	Right Upper Quadrant	Peritoneum	scRNA-seq-specific	0
SPECTRUM-OV-003_S1_UNSORTED_RIGHT_UPPER_QUADRANT_ATGGGTTGTCTGATAC	Mut-10	NA	2	Right Upper Quadrant	Peritoneum	WGS-specific	0.784125
SPECTRUM-OV-003_S1_UNSORTED_RIGHT_UPPER_QUADRANT_ATGTCCCCAGAGCTAG	Mut-9	NA	2	Right Upper Quadrant	Peritoneum	WGS-specific	1
SPECTRUM-OV-003_S1_UNSORTED_RIGHT_UPPER_QUADRANT_ATGTCCCCAGAGCTAG	Mut-6	NA	2	Right Upper Quadrant	Peritoneum	scRNA-seq-specific	0
SPECTRUM-OV-003_S1_UNSORTED_RIGHT_UPPER_QUADRANT_ATGTCCCCAGAGCTAG	Mut-4	1	2	Right Upper Quadrant	Peritoneum	scRNA-seq-WGS	1
SPECTRUM-OV-003_S1_UNSORTED_RIGHT_UPPER_QUADRANT_ATGTCCCCAGAGCTAG	Mut-8	NA	2	Right Upper Quadrant	Peritoneum	WGS-specific	0.68875
SPECTRUM-OV-003_S1_UNSORTED_RIGHT_UPPER_QUADRANT_ATGTCCCCAGAGCTAG	Mut-1	1	2	Right Upper Quadrant	Peritoneum	WGS-specific	0.928125
SPECTRUM-OV-003_S1_UNSORTED_RIGHT_UPPER_QUADRANT_ATGTCCCCAGAGCTAG	Mut-11	NA	2	Right Upper Quadrant	Peritoneum	WGS-specific	1
SPECTRUM-OV-003_S1_UNSORTED_RIGHT_UPPER_QUADRANT_ATGTCCCCAGAGCTAG	Mut-20	NA	2	Right Upper Quadrant	Peritoneum	scRNA-seq-specific	0
SPECTRUM-OV-003_S1_UNSORTED_RIGHT_UPPER_QUADRANT_ATGTCCCCAGAGCTAG	Mut-5	NA	2	Right Upper Quadrant	Peritoneum	scRNA-seq-WGS	1
SPECTRUM-OV-003_S1_UNSORTED_RIGHT_UPPER_QUADRANT_ATGTCCCCAGAGCTAG	Mut-3	1	2	Right Upper Quadrant	Peritoneum	WGS-specific	0.90625
SPECTRUM-OV-003_S1_UNSORTED_RIGHT_UPPER_QUADRANT_ATGTCCCCAGAGCTAG	Mut-18	0	2	Right Upper Quadrant	Peritoneum	scRNA-seq-specific	0
SPECTRUM-OV-003_S1_UNSORTED_RIGHT_UPPER_QUADRANT_ATGTCCCCAGAGCTAG	Mut-21	NA	2	Right Upper Quadrant	Peritoneum	scRNA-seq-specific	0
SPECTRUM-OV-003_S1_UNSORTED_RIGHT_UPPER_QUADRANT_ATGTCCCCAGAGCTAG	Mut-7	NA	2	Right Upper Quadrant	Peritoneum	WGS-specific	1
SPECTRUM-OV-003_S1_UNSORTED_RIGHT_UPPER_QUADRANT_ATGTCCCCAGAGCTAG	Mut-19	0	2	Right Upper Quadrant	Peritoneum	scRNA-seq-specific	0
SPECTRUM-OV-003_S1_UNSORTED_RIGHT_UPPER_QUADRANT_ATGTCCCCAGAGCTAG	Mut-10	NA	2	Right Upper Quadrant	Peritoneum	WGS-specific	0.784125
SPECTRUM-OV-003_S1_UNSORTED_RIGHT_UPPER_QUADRANT_ATGTCCCGTACATTGC	Mut-9	NA	3	Right Upper Quadrant	Peritoneum	WGS-specific	1
SPECTRUM-OV-003_S1_UNSORTED_RIGHT_UPPER_QUADRANT_ATGTCCCGTACATTGC	Mut-6	NA	3	Right Upper Quadrant	Peritoneum	scRNA-seq-specific	0
SPECTRUM-OV-003_S1_UNSORTED_RIGHT_UPPER_QUADRANT_ATGTCCCGTACATTGC	Mut-4	NA	3	Right Upper Quadrant	Peritoneum	scRNA-seq-WGS	1
SPECTRUM-OV-003_S1_UNSORTED_RIGHT_UPPER_QUADRANT_ATGTCCCGTACATTGC	Mut-8	NA	3	Right Upper Quadrant	Peritoneum	WGS-specific	0.68875
SPECTRUM-OV-003_S1_UNSORTED_RIGHT_UPPER_QUADRANT_ATGTCCCGTACATTGC	Mut-1	0	3	Right Upper Quadrant	Peritoneum	WGS-specific	0.928125
SPECTRUM-OV-003_S1_UNSORTED_RIGHT_UPPER_QUADRANT_ATGTCCCGTACATTGC	Mut-11	NA	3	Right Upper Quadrant	Peritoneum	WGS-specific	1
SPECTRUM-OV-003_S1_UNSORTED_RIGHT_UPPER_QUADRANT_ATGTCCCGTACATTGC	Mut-20	NA	3	Right Upper Quadrant	Peritoneum	scRNA-seq-specific	0
SPECTRUM-OV-003_S1_UNSORTED_RIGHT_UPPER_QUADRANT_ATGTCCCGTACATTGC	Mut-5	NA	3	Right Upper Quadrant	Peritoneum	scRNA-seq-WGS	1
SPECTRUM-OV-003_S1_UNSORTED_RIGHT_UPPER_QUADRANT_ATGTCCCGTACATTGC	Mut-3	NA	3	Right Upper Quadrant	Peritoneum	WGS-specific	0.90625
SPECTRUM-OV-003_S1_UNSORTED_RIGHT_UPPER_QUADRANT_ATGTCCCGTACATTGC	Mut-18	1	3	Right Upper Quadrant	Peritoneum	scRNA-seq-specific	0
SPECTRUM-OV-003_S1_UNSORTED_RIGHT_UPPER_QUADRANT_ATGTCCCGTACATTGC	Mut-21	NA	3	Right Upper Quadrant	Peritoneum	scRNA-seq-specific	0
SPECTRUM-OV-003_S1_UNSORTED_RIGHT_UPPER_QUADRANT_ATGTCCCGTACATTGC	Mut-7	NA	3	Right Upper Quadrant	Peritoneum	WGS-specific	1
SPECTRUM-OV-003_S1_UNSORTED_RIGHT_UPPER_QUADRANT_ATGTCCCGTACATTGC	Mut-19	0	3	Right Upper Quadrant	Peritoneum	scRNA-seq-specific	0
SPECTRUM-OV-003_S1_UNSORTED_RIGHT_UPPER_QUADRANT_ATGTCCCGTACATTGC	Mut-10	NA	3	Right Upper Quadrant	Peritoneum	WGS-specific	0.784125
SPECTRUM-OV-003_S1_UNSORTED_RIGHT_UPPER_QUADRANT_ATGTCTTTCTCCGCAT	Mut-9	1	2	Right Upper Quadrant	Peritoneum	WGS-specific	1
SPECTRUM-OV-003_S1_UNSORTED_RIGHT_UPPER_QUADRANT_ATGTCTTTCTCCGCAT	Mut-6	NA	2	Right Upper Quadrant	Peritoneum	scRNA-seq-specific	0
SPECTRUM-OV-003_S1_UNSORTED_RIGHT_UPPER_QUADRANT_ATGTCTTTCTCCGCAT	Mut-4	0	2	Right Upper Quadrant	Peritoneum	scRNA-seq-WGS	1
SPECTRUM-OV-003_S1_UNSORTED_RIGHT_UPPER_QUADRANT_ATGTCTTTCTCCGCAT	Mut-8	NA	2	Right Upper Quadrant	Peritoneum	WGS-specific	0.68875
SPECTRUM-OV-003_S1_UNSORTED_RIGHT_UPPER_QUADRANT_ATGTCTTTCTCCGCAT	Mut-1	NA	2	Right Upper Quadrant	Peritoneum	WGS-specific	0.928125
SPECTRUM-OV-003_S1_UNSORTED_RIGHT_UPPER_QUADRANT_ATGTCTTTCTCCGCAT	Mut-11	NA	2	Right Upper Quadrant	Peritoneum	WGS-specific	1
SPECTRUM-OV-003_S1_UNSORTED_RIGHT_UPPER_QUADRANT_ATGTCTTTCTCCGCAT	Mut-20	NA	2	Right Upper Quadrant	Peritoneum	scRNA-seq-specific	0
SPECTRUM-OV-003_S1_UNSORTED_RIGHT_UPPER_QUADRANT_ATGTCTTTCTCCGCAT	Mut-5	NA	2	Right Upper Quadrant	Peritoneum	scRNA-seq-WGS	1
SPECTRUM-OV-003_S1_UNSORTED_RIGHT_UPPER_QUADRANT_ATGTCTTTCTCCGCAT	Mut-3	NA	2	Right Upper Quadrant	Peritoneum	WGS-specific	0.90625
SPECTRUM-OV-003_S1_UNSORTED_RIGHT_UPPER_QUADRANT_ATGTCTTTCTCCGCAT	Mut-18	NA	2	Right Upper Quadrant	Peritoneum	scRNA-seq-specific	0
SPECTRUM-OV-003_S1_UNSORTED_RIGHT_UPPER_QUADRANT_ATGTCTTTCTCCGCAT	Mut-21	NA	2	Right Upper Quadrant	Peritoneum	scRNA-seq-specific	0
SPECTRUM-OV-003_S1_UNSORTED_RIGHT_UPPER_QUADRANT_ATGTCTTTCTCCGCAT	Mut-7	NA	2	Right Upper Quadrant	Peritoneum	WGS-specific	1
SPECTRUM-OV-003_S1_UNSORTED_RIGHT_UPPER_QUADRANT_ATGTCTTTCTCCGCAT	Mut-19	NA	2	Right Upper Quadrant	Peritoneum	scRNA-seq-specific	0
SPECTRUM-OV-003_S1_UNSORTED_RIGHT_UPPER_QUADRANT_ATGTCTTTCTCCGCAT	Mut-10	NA	2	Right Upper Quadrant	Peritoneum	WGS-specific	0.784125
SPECTRUM-OV-003_S1_UNSORTED_RIGHT_UPPER_QUADRANT_ATTACTCAGTCAGAGC	Mut-9	NA	2	Right Upper Quadrant	Peritoneum	WGS-specific	1
SPECTRUM-OV-003_S1_UNSORTED_RIGHT_UPPER_QUADRANT_ATTACTCAGTCAGAGC	Mut-6	NA	2	Right Upper Quadrant	Peritoneum	scRNA-seq-specific	0
SPECTRUM-OV-003_S1_UNSORTED_RIGHT_UPPER_QUADRANT_ATTACTCAGTCAGAGC	Mut-4	NA	2	Right Upper Quadrant	Peritoneum	scRNA-seq-WGS	1
SPECTRUM-OV-003_S1_UNSORTED_RIGHT_UPPER_QUADRANT_ATTACTCAGTCAGAGC	Mut-8	NA	2	Right Upper Quadrant	Peritoneum	WGS-specific	0.68875
SPECTRUM-OV-003_S1_UNSORTED_RIGHT_UPPER_QUADRANT_ATTACTCAGTCAGAGC	Mut-1	NA	2	Right Upper Quadrant	Peritoneum	WGS-specific	0.928125
SPECTRUM-OV-003_S1_UNSORTED_RIGHT_UPPER_QUADRANT_ATTACTCAGTCAGAGC	Mut-11	NA	2	Right Upper Quadrant	Peritoneum	WGS-specific	1
SPECTRUM-OV-003_S1_UNSORTED_RIGHT_UPPER_QUADRANT_ATTACTCAGTCAGAGC	Mut-20	NA	2	Right Upper Quadrant	Peritoneum	scRNA-seq-specific	0
SPECTRUM-OV-003_S1_UNSORTED_RIGHT_UPPER_QUADRANT_ATTACTCAGTCAGAGC	Mut-5	NA	2	Right Upper Quadrant	Peritoneum	scRNA-seq-WGS	1
SPECTRUM-OV-003_S1_UNSORTED_RIGHT_UPPER_QUADRANT_ATTACTCAGTCAGAGC	Mut-3	1	2	Right Upper Quadrant	Peritoneum	WGS-specific	0.90625
SPECTRUM-OV-003_S1_UNSORTED_RIGHT_UPPER_QUADRANT_ATTACTCAGTCAGAGC	Mut-18	0	2	Right Upper Quadrant	Peritoneum	scRNA-seq-specific	0
SPECTRUM-OV-003_S1_UNSORTED_RIGHT_UPPER_QUADRANT_ATTACTCAGTCAGAGC	Mut-21	NA	2	Right Upper Quadrant	Peritoneum	scRNA-seq-specific	0
SPECTRUM-OV-003_S1_UNSORTED_RIGHT_UPPER_QUADRANT_ATTACTCAGTCAGAGC	Mut-7	NA	2	Right Upper Quadrant	Peritoneum	WGS-specific	1
SPECTRUM-OV-003_S1_UNSORTED_RIGHT_UPPER_QUADRANT_ATTACTCAGTCAGAGC	Mut-19	0	2	Right Upper Quadrant	Peritoneum	scRNA-seq-specific	0
SPECTRUM-OV-003_S1_UNSORTED_RIGHT_UPPER_QUADRANT_ATTACTCAGTCAGAGC	Mut-10	NA	2	Right Upper Quadrant	Peritoneum	WGS-specific	0.784125
SPECTRUM-OV-003_S1_UNSORTED_RIGHT_UPPER_QUADRANT_ATTATCCAGAGCCGAT	Mut-9	0	2	Right Upper Quadrant	Peritoneum	WGS-specific	1
SPECTRUM-OV-003_S1_UNSORTED_RIGHT_UPPER_QUADRANT_ATTATCCAGAGCCGAT	Mut-6	1	2	Right Upper Quadrant	Peritoneum	scRNA-seq-specific	0
SPECTRUM-OV-003_S1_UNSORTED_RIGHT_UPPER_QUADRANT_ATTATCCAGAGCCGAT	Mut-4	0	2	Right Upper Quadrant	Peritoneum	scRNA-seq-WGS	1
SPECTRUM-OV-003_S1_UNSORTED_RIGHT_UPPER_QUADRANT_ATTATCCAGAGCCGAT	Mut-8	NA	2	Right Upper Quadrant	Peritoneum	WGS-specific	0.68875
SPECTRUM-OV-003_S1_UNSORTED_RIGHT_UPPER_QUADRANT_ATTATCCAGAGCCGAT	Mut-1	1	2	Right Upper Quadrant	Peritoneum	WGS-specific	0.928125
SPECTRUM-OV-003_S1_UNSORTED_RIGHT_UPPER_QUADRANT_ATTATCCAGAGCCGAT	Mut-11	NA	2	Right Upper Quadrant	Peritoneum	WGS-specific	1
SPECTRUM-OV-003_S1_UNSORTED_RIGHT_UPPER_QUADRANT_ATTATCCAGAGCCGAT	Mut-20	NA	2	Right Upper Quadrant	Peritoneum	scRNA-seq-specific	0
SPECTRUM-OV-003_S1_UNSORTED_RIGHT_UPPER_QUADRANT_ATTATCCAGAGCCGAT	Mut-5	NA	2	Right Upper Quadrant	Peritoneum	scRNA-seq-WGS	1
SPECTRUM-OV-003_S1_UNSORTED_RIGHT_UPPER_QUADRANT_ATTATCCAGAGCCGAT	Mut-3	NA	2	Right Upper Quadrant	Peritoneum	WGS-specific	0.90625
SPECTRUM-OV-003_S1_UNSORTED_RIGHT_UPPER_QUADRANT_ATTATCCAGAGCCGAT	Mut-18	0	2	Right Upper Quadrant	Peritoneum	scRNA-seq-specific	0
SPECTRUM-OV-003_S1_UNSORTED_RIGHT_UPPER_QUADRANT_ATTATCCAGAGCCGAT	Mut-21	0	2	Right Upper Quadrant	Peritoneum	scRNA-seq-specific	0
SPECTRUM-OV-003_S1_UNSORTED_RIGHT_UPPER_QUADRANT_ATTATCCAGAGCCGAT	Mut-7	NA	2	Right Upper Quadrant	Peritoneum	WGS-specific	1
SPECTRUM-OV-003_S1_UNSORTED_RIGHT_UPPER_QUADRANT_ATTATCCAGAGCCGAT	Mut-19	0	2	Right Upper Quadrant	Peritoneum	scRNA-seq-specific	0
SPECTRUM-OV-003_S1_UNSORTED_RIGHT_UPPER_QUADRANT_ATTATCCAGAGCCGAT	Mut-10	NA	2	Right Upper Quadrant	Peritoneum	WGS-specific	0.784125
SPECTRUM-OV-003_S1_UNSORTED_RIGHT_UPPER_QUADRANT_ATTCATCCAAACTAAG	Mut-9	NA	2	Right Upper Quadrant	Peritoneum	WGS-specific	1
SPECTRUM-OV-003_S1_UNSORTED_RIGHT_UPPER_QUADRANT_ATTCATCCAAACTAAG	Mut-6	0	2	Right Upper Quadrant	Peritoneum	scRNA-seq-specific	0
SPECTRUM-OV-003_S1_UNSORTED_RIGHT_UPPER_QUADRANT_ATTCATCCAAACTAAG	Mut-4	0	2	Right Upper Quadrant	Peritoneum	scRNA-seq-WGS	1
SPECTRUM-OV-003_S1_UNSORTED_RIGHT_UPPER_QUADRANT_ATTCATCCAAACTAAG	Mut-8	NA	2	Right Upper Quadrant	Peritoneum	WGS-specific	0.68875
SPECTRUM-OV-003_S1_UNSORTED_RIGHT_UPPER_QUADRANT_ATTCATCCAAACTAAG	Mut-1	NA	2	Right Upper Quadrant	Peritoneum	WGS-specific	0.928125
SPECTRUM-OV-003_S1_UNSORTED_RIGHT_UPPER_QUADRANT_ATTCATCCAAACTAAG	Mut-11	NA	2	Right Upper Quadrant	Peritoneum	WGS-specific	1
SPECTRUM-OV-003_S1_UNSORTED_RIGHT_UPPER_QUADRANT_ATTCATCCAAACTAAG	Mut-20	NA	2	Right Upper Quadrant	Peritoneum	scRNA-seq-specific	0
SPECTRUM-OV-003_S1_UNSORTED_RIGHT_UPPER_QUADRANT_ATTCATCCAAACTAAG	Mut-5	1	2	Right Upper Quadrant	Peritoneum	scRNA-seq-WGS	1
SPECTRUM-OV-003_S1_UNSORTED_RIGHT_UPPER_QUADRANT_ATTCATCCAAACTAAG	Mut-3	NA	2	Right Upper Quadrant	Peritoneum	WGS-specific	0.90625
SPECTRUM-OV-003_S1_UNSORTED_RIGHT_UPPER_QUADRANT_ATTCATCCAAACTAAG	Mut-18	0	2	Right Upper Quadrant	Peritoneum	scRNA-seq-specific	0
SPECTRUM-OV-003_S1_UNSORTED_RIGHT_UPPER_QUADRANT_ATTCATCCAAACTAAG	Mut-21	0	2	Right Upper Quadrant	Peritoneum	scRNA-seq-specific	0
SPECTRUM-OV-003_S1_UNSORTED_RIGHT_UPPER_QUADRANT_ATTCATCCAAACTAAG	Mut-7	NA	2	Right Upper Quadrant	Peritoneum	WGS-specific	1
SPECTRUM-OV-003_S1_UNSORTED_RIGHT_UPPER_QUADRANT_ATTCATCCAAACTAAG	Mut-19	0	2	Right Upper Quadrant	Peritoneum	scRNA-seq-specific	0
SPECTRUM-OV-003_S1_UNSORTED_RIGHT_UPPER_QUADRANT_ATTCATCCAAACTAAG	Mut-10	NA	2	Right Upper Quadrant	Peritoneum	WGS-specific	0.784125
SPECTRUM-OV-003_S1_UNSORTED_RIGHT_UPPER_QUADRANT_ATTCTTGCAGGTGTTT	Mut-9	NA	2	Right Upper Quadrant	Peritoneum	WGS-specific	1
SPECTRUM-OV-003_S1_UNSORTED_RIGHT_UPPER_QUADRANT_ATTCTTGCAGGTGTTT	Mut-6	1	2	Right Upper Quadrant	Peritoneum	scRNA-seq-specific	0
SPECTRUM-OV-003_S1_UNSORTED_RIGHT_UPPER_QUADRANT_ATTCTTGCAGGTGTTT	Mut-4	NA	2	Right Upper Quadrant	Peritoneum	scRNA-seq-WGS	1
SPECTRUM-OV-003_S1_UNSORTED_RIGHT_UPPER_QUADRANT_ATTCTTGCAGGTGTTT	Mut-8	NA	2	Right Upper Quadrant	Peritoneum	WGS-specific	0.68875
SPECTRUM-OV-003_S1_UNSORTED_RIGHT_UPPER_QUADRANT_ATTCTTGCAGGTGTTT	Mut-1	NA	2	Right Upper Quadrant	Peritoneum	WGS-specific	0.928125
SPECTRUM-OV-003_S1_UNSORTED_RIGHT_UPPER_QUADRANT_ATTCTTGCAGGTGTTT	Mut-11	NA	2	Right Upper Quadrant	Peritoneum	WGS-specific	1
SPECTRUM-OV-003_S1_UNSORTED_RIGHT_UPPER_QUADRANT_ATTCTTGCAGGTGTTT	Mut-20	NA	2	Right Upper Quadrant	Peritoneum	scRNA-seq-specific	0
SPECTRUM-OV-003_S1_UNSORTED_RIGHT_UPPER_QUADRANT_ATTCTTGCAGGTGTTT	Mut-5	NA	2	Right Upper Quadrant	Peritoneum	scRNA-seq-WGS	1
SPECTRUM-OV-003_S1_UNSORTED_RIGHT_UPPER_QUADRANT_ATTCTTGCAGGTGTTT	Mut-3	NA	2	Right Upper Quadrant	Peritoneum	WGS-specific	0.90625
SPECTRUM-OV-003_S1_UNSORTED_RIGHT_UPPER_QUADRANT_ATTCTTGCAGGTGTTT	Mut-18	0	2	Right Upper Quadrant	Peritoneum	scRNA-seq-specific	0
SPECTRUM-OV-003_S1_UNSORTED_RIGHT_UPPER_QUADRANT_ATTCTTGCAGGTGTTT	Mut-21	NA	2	Right Upper Quadrant	Peritoneum	scRNA-seq-specific	0
SPECTRUM-OV-003_S1_UNSORTED_RIGHT_UPPER_QUADRANT_ATTCTTGCAGGTGTTT	Mut-7	0	2	Right Upper Quadrant	Peritoneum	WGS-specific	1
SPECTRUM-OV-003_S1_UNSORTED_RIGHT_UPPER_QUADRANT_ATTCTTGCAGGTGTTT	Mut-19	0	2	Right Upper Quadrant	Peritoneum	scRNA-seq-specific	0
SPECTRUM-OV-003_S1_UNSORTED_RIGHT_UPPER_QUADRANT_ATTCTTGCAGGTGTTT	Mut-10	NA	2	Right Upper Quadrant	Peritoneum	WGS-specific	0.784125
SPECTRUM-OV-003_S1_UNSORTED_RIGHT_UPPER_QUADRANT_ATTTACCGTAGAGACC	Mut-9	NA	3	Right Upper Quadrant	Peritoneum	WGS-specific	1
SPECTRUM-OV-003_S1_UNSORTED_RIGHT_UPPER_QUADRANT_ATTTACCGTAGAGACC	Mut-6	0	3	Right Upper Quadrant	Peritoneum	scRNA-seq-specific	0
SPECTRUM-OV-003_S1_UNSORTED_RIGHT_UPPER_QUADRANT_ATTTACCGTAGAGACC	Mut-4	0	3	Right Upper Quadrant	Peritoneum	scRNA-seq-WGS	1
SPECTRUM-OV-003_S1_UNSORTED_RIGHT_UPPER_QUADRANT_ATTTACCGTAGAGACC	Mut-8	NA	3	Right Upper Quadrant	Peritoneum	WGS-specific	0.68875
SPECTRUM-OV-003_S1_UNSORTED_RIGHT_UPPER_QUADRANT_ATTTACCGTAGAGACC	Mut-1	0	3	Right Upper Quadrant	Peritoneum	WGS-specific	0.928125
SPECTRUM-OV-003_S1_UNSORTED_RIGHT_UPPER_QUADRANT_ATTTACCGTAGAGACC	Mut-11	NA	3	Right Upper Quadrant	Peritoneum	WGS-specific	1
SPECTRUM-OV-003_S1_UNSORTED_RIGHT_UPPER_QUADRANT_ATTTACCGTAGAGACC	Mut-20	NA	3	Right Upper Quadrant	Peritoneum	scRNA-seq-specific	0
SPECTRUM-OV-003_S1_UNSORTED_RIGHT_UPPER_QUADRANT_ATTTACCGTAGAGACC	Mut-5	NA	3	Right Upper Quadrant	Peritoneum	scRNA-seq-WGS	1
SPECTRUM-OV-003_S1_UNSORTED_RIGHT_UPPER_QUADRANT_ATTTACCGTAGAGACC	Mut-3	NA	3	Right Upper Quadrant	Peritoneum	WGS-specific	0.90625
SPECTRUM-OV-003_S1_UNSORTED_RIGHT_UPPER_QUADRANT_ATTTACCGTAGAGACC	Mut-18	1	3	Right Upper Quadrant	Peritoneum	scRNA-seq-specific	0
SPECTRUM-OV-003_S1_UNSORTED_RIGHT_UPPER_QUADRANT_ATTTACCGTAGAGACC	Mut-21	1	3	Right Upper Quadrant	Peritoneum	scRNA-seq-specific	0
SPECTRUM-OV-003_S1_UNSORTED_RIGHT_UPPER_QUADRANT_ATTTACCGTAGAGACC	Mut-7	NA	3	Right Upper Quadrant	Peritoneum	WGS-specific	1
SPECTRUM-OV-003_S1_UNSORTED_RIGHT_UPPER_QUADRANT_ATTTACCGTAGAGACC	Mut-19	0	3	Right Upper Quadrant	Peritoneum	scRNA-seq-specific	0
SPECTRUM-OV-003_S1_UNSORTED_RIGHT_UPPER_QUADRANT_ATTTACCGTAGAGACC	Mut-10	NA	3	Right Upper Quadrant	Peritoneum	WGS-specific	0.784125
SPECTRUM-OV-003_S1_UNSORTED_RIGHT_UPPER_QUADRANT_ATTTCACAGACCAAGC	Mut-9	NA	2	Right Upper Quadrant	Peritoneum	WGS-specific	1
SPECTRUM-OV-003_S1_UNSORTED_RIGHT_UPPER_QUADRANT_ATTTCACAGACCAAGC	Mut-6	1	2	Right Upper Quadrant	Peritoneum	scRNA-seq-specific	0
SPECTRUM-OV-003_S1_UNSORTED_RIGHT_UPPER_QUADRANT_ATTTCACAGACCAAGC	Mut-4	1	2	Right Upper Quadrant	Peritoneum	scRNA-seq-WGS	1
SPECTRUM-OV-003_S1_UNSORTED_RIGHT_UPPER_QUADRANT_ATTTCACAGACCAAGC	Mut-8	NA	2	Right Upper Quadrant	Peritoneum	WGS-specific	0.68875
SPECTRUM-OV-003_S1_UNSORTED_RIGHT_UPPER_QUADRANT_ATTTCACAGACCAAGC	Mut-1	1	2	Right Upper Quadrant	Peritoneum	WGS-specific	0.928125
SPECTRUM-OV-003_S1_UNSORTED_RIGHT_UPPER_QUADRANT_ATTTCACAGACCAAGC	Mut-11	NA	2	Right Upper Quadrant	Peritoneum	WGS-specific	1
SPECTRUM-OV-003_S1_UNSORTED_RIGHT_UPPER_QUADRANT_ATTTCACAGACCAAGC	Mut-20	NA	2	Right Upper Quadrant	Peritoneum	scRNA-seq-specific	0
SPECTRUM-OV-003_S1_UNSORTED_RIGHT_UPPER_QUADRANT_ATTTCACAGACCAAGC	Mut-5	NA	2	Right Upper Quadrant	Peritoneum	scRNA-seq-WGS	1
SPECTRUM-OV-003_S1_UNSORTED_RIGHT_UPPER_QUADRANT_ATTTCACAGACCAAGC	Mut-3	NA	2	Right Upper Quadrant	Peritoneum	WGS-specific	0.90625
SPECTRUM-OV-003_S1_UNSORTED_RIGHT_UPPER_QUADRANT_ATTTCACAGACCAAGC	Mut-18	0	2	Right Upper Quadrant	Peritoneum	scRNA-seq-specific	0
SPECTRUM-OV-003_S1_UNSORTED_RIGHT_UPPER_QUADRANT_ATTTCACAGACCAAGC	Mut-21	0	2	Right Upper Quadrant	Peritoneum	scRNA-seq-specific	0
SPECTRUM-OV-003_S1_UNSORTED_RIGHT_UPPER_QUADRANT_ATTTCACAGACCAAGC	Mut-7	NA	2	Right Upper Quadrant	Peritoneum	WGS-specific	1
SPECTRUM-OV-003_S1_UNSORTED_RIGHT_UPPER_QUADRANT_ATTTCACAGACCAAGC	Mut-19	0	2	Right Upper Quadrant	Peritoneum	scRNA-seq-specific	0
SPECTRUM-OV-003_S1_UNSORTED_RIGHT_UPPER_QUADRANT_ATTTCACAGACCAAGC	Mut-10	1	2	Right Upper Quadrant	Peritoneum	WGS-specific	0.784125
SPECTRUM-OV-003_S1_UNSORTED_RIGHT_UPPER_QUADRANT_ATTTCACAGACGCTCC	Mut-9	NA	2	Right Upper Quadrant	Peritoneum	WGS-specific	1
SPECTRUM-OV-003_S1_UNSORTED_RIGHT_UPPER_QUADRANT_ATTTCACAGACGCTCC	Mut-6	NA	2	Right Upper Quadrant	Peritoneum	scRNA-seq-specific	0
SPECTRUM-OV-003_S1_UNSORTED_RIGHT_UPPER_QUADRANT_ATTTCACAGACGCTCC	Mut-4	NA	2	Right Upper Quadrant	Peritoneum	scRNA-seq-WGS	1
SPECTRUM-OV-003_S1_UNSORTED_RIGHT_UPPER_QUADRANT_ATTTCACAGACGCTCC	Mut-8	NA	2	Right Upper Quadrant	Peritoneum	WGS-specific	0.68875
SPECTRUM-OV-003_S1_UNSORTED_RIGHT_UPPER_QUADRANT_ATTTCACAGACGCTCC	Mut-1	1	2	Right Upper Quadrant	Peritoneum	WGS-specific	0.928125
SPECTRUM-OV-003_S1_UNSORTED_RIGHT_UPPER_QUADRANT_ATTTCACAGACGCTCC	Mut-11	NA	2	Right Upper Quadrant	Peritoneum	WGS-specific	1
SPECTRUM-OV-003_S1_UNSORTED_RIGHT_UPPER_QUADRANT_ATTTCACAGACGCTCC	Mut-20	NA	2	Right Upper Quadrant	Peritoneum	scRNA-seq-specific	0
SPECTRUM-OV-003_S1_UNSORTED_RIGHT_UPPER_QUADRANT_ATTTCACAGACGCTCC	Mut-5	1	2	Right Upper Quadrant	Peritoneum	scRNA-seq-WGS	1
SPECTRUM-OV-003_S1_UNSORTED_RIGHT_UPPER_QUADRANT_ATTTCACAGACGCTCC	Mut-3	NA	2	Right Upper Quadrant	Peritoneum	WGS-specific	0.90625
SPECTRUM-OV-003_S1_UNSORTED_RIGHT_UPPER_QUADRANT_ATTTCACAGACGCTCC	Mut-18	0	2	Right Upper Quadrant	Peritoneum	scRNA-seq-specific	0
SPECTRUM-OV-003_S1_UNSORTED_RIGHT_UPPER_QUADRANT_ATTTCACAGACGCTCC	Mut-21	0	2	Right Upper Quadrant	Peritoneum	scRNA-seq-specific	0
SPECTRUM-OV-003_S1_UNSORTED_RIGHT_UPPER_QUADRANT_ATTTCACAGACGCTCC	Mut-7	NA	2	Right Upper Quadrant	Peritoneum	WGS-specific	1
SPECTRUM-OV-003_S1_UNSORTED_RIGHT_UPPER_QUADRANT_ATTTCACAGACGCTCC	Mut-19	0	2	Right Upper Quadrant	Peritoneum	scRNA-seq-specific	0
SPECTRUM-OV-003_S1_UNSORTED_RIGHT_UPPER_QUADRANT_ATTTCACAGACGCTCC	Mut-10	NA	2	Right Upper Quadrant	Peritoneum	WGS-specific	0.784125
SPECTRUM-OV-003_S1_UNSORTED_RIGHT_UPPER_QUADRANT_CAAAGAACAAACACGG	Mut-9	NA	2	Right Upper Quadrant	Peritoneum	WGS-specific	1
SPECTRUM-OV-003_S1_UNSORTED_RIGHT_UPPER_QUADRANT_CAAAGAACAAACACGG	Mut-6	1	2	Right Upper Quadrant	Peritoneum	scRNA-seq-specific	0
SPECTRUM-OV-003_S1_UNSORTED_RIGHT_UPPER_QUADRANT_CAAAGAACAAACACGG	Mut-4	0	2	Right Upper Quadrant	Peritoneum	scRNA-seq-WGS	1
SPECTRUM-OV-003_S1_UNSORTED_RIGHT_UPPER_QUADRANT_CAAAGAACAAACACGG	Mut-8	1	2	Right Upper Quadrant	Peritoneum	WGS-specific	0.68875
SPECTRUM-OV-003_S1_UNSORTED_RIGHT_UPPER_QUADRANT_CAAAGAACAAACACGG	Mut-1	1	2	Right Upper Quadrant	Peritoneum	WGS-specific	0.928125
SPECTRUM-OV-003_S1_UNSORTED_RIGHT_UPPER_QUADRANT_CAAAGAACAAACACGG	Mut-11	NA	2	Right Upper Quadrant	Peritoneum	WGS-specific	1
SPECTRUM-OV-003_S1_UNSORTED_RIGHT_UPPER_QUADRANT_CAAAGAACAAACACGG	Mut-20	NA	2	Right Upper Quadrant	Peritoneum	scRNA-seq-specific	0
SPECTRUM-OV-003_S1_UNSORTED_RIGHT_UPPER_QUADRANT_CAAAGAACAAACACGG	Mut-5	NA	2	Right Upper Quadrant	Peritoneum	scRNA-seq-WGS	1
SPECTRUM-OV-003_S1_UNSORTED_RIGHT_UPPER_QUADRANT_CAAAGAACAAACACGG	Mut-3	NA	2	Right Upper Quadrant	Peritoneum	WGS-specific	0.90625
SPECTRUM-OV-003_S1_UNSORTED_RIGHT_UPPER_QUADRANT_CAAAGAACAAACACGG	Mut-18	0	2	Right Upper Quadrant	Peritoneum	scRNA-seq-specific	0
SPECTRUM-OV-003_S1_UNSORTED_RIGHT_UPPER_QUADRANT_CAAAGAACAAACACGG	Mut-21	0	2	Right Upper Quadrant	Peritoneum	scRNA-seq-specific	0
[truncated: 4,357 more rows]
